# Supplementary material for: Egr2 and 3 maintain anti-tumour responses of exhausted tumour infiltrating CD8 + T cells
Source: Cancer Immunol Immunother. 2022 Nov 7;72(5):1139–51. doi: 10.1007/s00262-022-03319-w (PMC10110685; doi:10.1007/s00262-022-03319-w)
Supplement: Supplementary file 3 — Supplementary file3 (XLSX 223 KB) [file 262_2022_3319_MOESM3_ESM.xlsx]

## Sheet: up_in_K23_cf_Kin_mc38
baseMean	log2FoldChange	lfcSE	svalue	SYMBOL	GENENAME	ENTREZID
736.525	-5.65316	0.1735	1.78142e-233	Ly6c1	lymphocyte antigen 6 complex, locus C1	17067
288.524	-3.86343	0.158373	3.25493e-132	Pf4	platelet factor 4	56744
1353.36	-2.62179	0.108618	1.26254e-129	Lgmn	legumain	19141
3982.29	-2.32728	0.0974406	4.49173e-127	Cd7	CD7 antigen	12516
419.554	-3.57127	0.158584	2.2163e-113	Arg1	arginase, liver	11846
1558.62	-2.37141	0.106025	6.13961e-112	Klf2	Kruppel-like factor 2 (lung)	16598
9495.06	-1.28045	0.0576556	1.82542e-110	Tsc22d3	TSC22 domain family, member 3	14605
6571.86	-1.36394	0.0623783	3.06757e-107	Cxcr3	chemokine (C-X-C motif) receptor 3	12766
3257.01	-2.41506	0.118464	1.10337e-93	Lyz2	lysozyme 2	17105
6771.53	-1.55861	0.0774434	2.63041e-91	Gramd3	GRAM domain containing 3	107022
1373.78	-2.63011	0.133988	6.10623e-87	Rcbtb2	regulator of chromosome condensation (RCC1) and BTB (POZ) domain containing protein 2	105670
1113.22	-2.51921	0.128847	1.89412e-86	Sepp1	NA	NA
11532.5	-0.97966	0.0522202	4.7036e-80	Ifngr1	interferon gamma receptor 1	15979
9328.96	-1.87991	0.101234	1.61016e-78	Fos	FBJ osteosarcoma oncogene	14281
413.483	-2.61572	0.141762	1.4863e-77	C3ar1	complement component 3a receptor 1	12267
3300.3	-2.24674	0.121975	3.69887e-77	Gzma	granzyme A	14938
470.588	-3.03128	0.16681	2.64911e-75	Wfdc17	WAP four-disulfide core domain 17	100034251
356.474	-2.31913	0.130876	6.39101e-72	Cd63	CD63 antigen	12512
497.242	-2.41023	0.137584	2.22607e-70	Cfp	complement factor properdin	18636
248.334	-3.23038	0.190062	1.68585e-66	Gm42031	predicted gene, 42031	105246807
499.75	-2.78003	0.164979	2.86285e-65	Ms4a7	membrane-spanning 4-domains, subfamily A, member 7	109225
561.154	-2.42595	0.144838	1.26271e-64	Mgst2	microsomal glutathione S-transferase 2	211666
1375.54	-1.62223	0.0981127	3.79082e-63	Rpl29	ribosomal protein L29	19944
2993.82	-3.01777	0.185279	1.92424e-61	Apoe	apolipoprotein E	11816
1080.56	-1.89201	0.117903	9.25799e-60	Fcer1g	Fc receptor, IgE, high affinity I, gamma polypeptide	14127
686.788	-1.66639	0.10483	1.08031e-58	Tyrobp	TYRO protein tyrosine kinase binding protein	22177
1100.09	-1.79457	0.113206	2.98787e-58	Pld4	phospholipase D family, member 4	104759
3100.1	-1.5528	0.0985943	1.25424e-57	Plbd1	phospholipase B domain containing 1	66857
941.674	-1.69006	0.108344	1.12062e-56	Cd68	CD68 antigen	12514
701.454	-1.65202	0.106092	2.58698e-56	Ifitm2	interferon induced transmembrane protein 2	80876
702.083	-2.18574	0.142908	1.15821e-54	Rgs10	regulator of G-protein signalling 10	67865
337.23	-2.95714	0.194622	5.83662e-54	Zfp945	zinc finger protein 945	240041
1458.56	-2.62251	0.173465	2.02845e-53	Pydc3	NA	NA
3606.36	-1.5808	0.105184	7.49786e-53	S1pr1	sphingosine-1-phosphate receptor 1	13609
669.664	-2.09251	0.140395	5.36998e-52	Ctsh	cathepsin H	13036
504.399	-2.23048	0.151709	7.29198e-51	Fcgr3	Fc receptor, IgG, low affinity III	14131
3798.68	-0.993274	0.067582	1.42707e-50	Bcl2	B cell leukemia/lymphoma 2	12043
2028.65	-1.87492	0.130114	5.03572e-49	Lpar6	lysophosphatidic acid receptor 6	67168
972.459	-3.33418	0.233166	2.69481e-48	Gm11346	X-linked lymphocyte-regulated 5 pseudogene	76024
436.412	-2.48028	0.173869	8.51175e-48	Trim12a	tripartite motif-containing 12A	76681
288.247	-3.78018	0.265499	1.33709e-47	Haao	3-hydroxyanthranilate 3,4-dioxygenase	107766
2911.73	-0.939469	0.0660267	1.87599e-47	Fam189b	family with sequence similarity 189, member B	68521
855.599	-2.73169	0.192043	2.42996e-47	Fcgrt	Fc receptor, IgG, alpha chain transporter	14132
766.31	-1.98195	0.1402	4.40413e-47	Alox5ap	arachidonate 5-lipoxygenase activating protein	11690
984.15	-1.68867	0.119502	6.47585e-47	Ifitm1	interferon induced transmembrane protein 1	68713
447.344	-2.0735	0.147725	1.71299e-46	C1qa	complement component 1, q subcomponent, alpha polypeptide	12259
204.245	-3.68095	0.263723	4.03881e-46	Hbb-bs	hemoglobin, beta adult s chain	100503605
6375.98	-1.1819	0.0851503	1.08273e-45	Ctss	cathepsin S	13040
5944.9	-0.985349	0.0716904	9.45077e-45	Ppp1r15a	protein phosphatase 1, regulatory subunit 15A	17872
1188.85	-1.58597	0.115976	2.04966e-44	Plcxd2	phosphatidylinositol-specific phospholipase C, X domain containing 2	433022
1035.16	-1.40092	0.104217	5.33851e-43	C1qb	complement component 1, q subcomponent, beta polypeptide	12260
3741.54	-1.05608	0.0787721	1.21126e-42	Gbp2	guanylate binding protein 2	14469
3378.01	-1.48874	0.111163	1.67192e-42	Gpr183	G protein-coupled receptor 183	321019
912.27	-1.1863	0.089244	3.44319e-42	Plin2	perilipin 2	11520
5690.32	-0.91481	0.0690524	6.61067e-42	Rpl34	ribosomal protein L34	68436
11456.6	-0.608124	0.0460068	1.12431e-41	Ctsb	cathepsin B	13030
526.432	-1.83795	0.139918	3.20288e-41	Cd14	CD14 antigen	12475
338.288	-2.61829	0.199669	4.98244e-41	Trf	transferrin	22041
695.317	-2.64748	0.202177	7.20634e-41	Cd36	CD36 molecule	12491
224.867	-3.39651	0.263193	3.4155e-40	Fn1	fibronectin 1	14268
2521.68	-2.14318	0.166486	7.41348e-40	Mpeg1	macrophage expressed gene 1	17476
21610.8	-0.92092	0.071884	1.61923e-39	Ftl1	ferritin light polypeptide 1	14325
23058.8	-0.902987	0.0709947	4.45915e-39	Psap	prosaposin	19156
303.488	-2.59097	0.204763	1.09313e-38	Clec4n	C-type lectin domain family 4, member n	56620
317.307	-2.86216	0.227503	2.70303e-38	Ctsl	cathepsin L	13039
362.445	-2.40762	0.193929	2.38527e-37	Fcgr2b	Fc receptor, IgG, low affinity IIb	14130
3854.1	-1.24505	0.100475	4.02537e-37	Klhl6	kelch-like 6	239743
2763.27	-1.45974	0.118419	7.66697e-37	Sgk1	serum/glucocorticoid regulated kinase 1	20393
1021.89	-1.561	0.128297	4.8074e-36	Rab37	RAB37, member RAS oncogene family	58222
1252.24	-1.88481	0.155011	1.01031e-35	Itgae	integrin alpha E, epithelial-associated	16407
3445.22	-0.97532	0.0803107	1.32994e-35	Ctla2a	cytotoxic T lymphocyte-associated protein 2 alpha	13024
989.036	-1.31736	0.10919	2.68261e-35	Abcb1a	ATP-binding cassette, sub-family B (MDR/TAP), member 1A	18671
335.076	-1.73225	0.144123	4.12142e-35	Ifit3b	interferon-induced protein with tetratricopeptide repeats 3B	667370
288.703	-3.62246	0.301711	5.77446e-35	Gpr55	G protein-coupled receptor 55	227326
3404.93	-1.0479	0.0873178	7.50573e-35	Rps13	ribosomal protein S13	68052
105.054	-3.37432	0.281401	9.42641e-35	Slpi	secretory leukocyte peptidase inhibitor	20568
666.129	-2.27275	0.189971	1.20864e-34	Gm1966	NA	NA
289.618	-2.92076	0.24495	1.90965e-34	F13a1	coagulation factor XIII, A1 subunit	74145
12745.5	-1.05124	0.0890388	4.22368e-34	Cd69	CD69 antigen	12515
1444.51	-0.983822	0.0836405	7.08319e-34	Vrk3	vaccinia related kinase 3	101568
419.87	-1.9091	0.162337	9.97161e-34	Gzmc	granzyme C	14940
6761.58	-1.38973	0.118485	1.41008e-33	Gzmk	granzyme K	14945
1773.37	-1.48995	0.129031	6.50417e-33	Sfi1	Sfi1 homolog, spindle assembly associated (yeast)	78887
94.0663	-3.49186	0.302671	1.03568e-32	Trem2	triggering receptor expressed on myeloid cells 2	83433
1702.24	-1.23296	0.107033	1.5003e-32	St3gal6	ST3 beta-galactoside alpha-2,3-sialyltransferase 6	54613
494.964	-2.19056	0.192494	4.86176e-32	Asb2	ankyrin repeat and SOCS box-containing 2	65256
426.144	-1.89138	0.167938	1.36461e-31	Gatm	glycine amidinotransferase (L-arginine:glycine amidinotransferase)	67092
367.813	-2.02583	0.180527	3.61902e-31	Ccl12	chemokine (C-C motif) ligand 12	20293
1595.94	-1.16622	0.104326	7.83563e-31	Ifit3	interferon-induced protein with tetratricopeptide repeats 3	15959
252.198	-3.07744	0.276531	1.44362e-30	Pxylp1	2-phosphoxylose phosphatase 1	235534
903.707	-1.35358	0.122375	2.23368e-30	Gab3	growth factor receptor bound protein 2-associated protein 3	210710
340.242	-3.22815	0.292603	3.30677e-30	Dab2	disabled 2, mitogen-responsive phosphoprotein	13132
4580.83	-0.874506	0.0797473	5.54428e-30	Emb	embigin	13723
58182.1	-0.931473	0.0850311	8.04901e-30	Cd74	CD74 antigen (invariant polypeptide of major histocompatibility complex, class II antigen-associated)	16149
460.62	-1.64156	0.149968	1.07595e-29	Itgax	integrin alpha X	16411
887.029	-1.03668	0.0952524	2.21213e-29	Gm37416	predicted gene, 37416	105244086
1082.62	-1.30718	0.120114	2.73441e-29	Abi3	ABI gene family, member 3	66610
2919.37	-1.51594	0.14052	4.8164e-29	Ccr5	chemokine (C-C motif) receptor 5	12774
688.878	-1.05842	0.0985898	7.40348e-29	Atp6v0c	ATPase, H+ transporting, lysosomal V0 subunit C	11984
12344.4	-0.885939	0.0825698	1.01271e-28	H2-Aa	histocompatibility 2, class II antigen A, alpha	14960
6029.65	-0.972444	0.0909825	1.43622e-28	Zfp36	zinc finger protein 36	22695
327.981	-2.11802	0.199473	2.33504e-28	Qpct	glutaminyl-peptide cyclotransferase (glutaminyl cyclase)	70536
344.759	-2.08547	0.196949	3.55121e-28	Clec12a	C-type lectin domain family 12, member a	232413
651.144	-1.96543	0.185699	4.81603e-28	Ccl2	chemokine (C-C motif) ligand 2	20296
1731.14	-0.9914	0.0938619	6.39518e-28	Sit1	suppression inducing transmembrane adaptor 1	54390
49984.1	-0.851445	0.0806151	7.95973e-28	Ccl5	chemokine (C-C motif) ligand 5	20304
15847.1	-0.946473	0.089792	9.90522e-28	Fth1	ferritin heavy polypeptide 1	14319
427.262	-1.50067	0.142911	1.28731e-27	Ckb	creatine kinase, brain	12709
444.049	-1.38783	0.13226	1.60523e-27	Gm5486	predicted gene 5486	433024
346.338	-1.87724	0.178908	1.92017e-27	Gm40892	predicted gene, 40892	105245436
174.484	-2.16986	0.207535	2.38744e-27	LOC105244034	NA	NA
8689.54	-0.980315	0.0941486	3.12137e-27	H2-Eb1	histocompatibility 2, class II antigen E beta	14969
111.514	-2.48572	0.238869	3.89529e-27	Clec4a3	C-type lectin domain family 4, member a3	73149
91.9724	-3.53308	0.340471	5.927e-27	Rnase4	ribonuclease, RNase A family 4	58809
567.65	-1.80394	0.174737	7.73367e-27	Tlr1	toll-like receptor 1	21897
60.9688	-3.99398	0.387238	9.71214e-27	Pmp22	peripheral myelin protein 22	18858
2272.67	-0.932648	0.0909539	1.94916e-26	Txk	TXK tyrosine kinase	22165
414.233	-2.1756	0.212312	2.33214e-26	Lair1	leukocyte-associated Ig-like receptor 1	52855
775.468	-1.89357	0.18487	2.7288e-26	Ccl7	chemokine (C-C motif) ligand 7	20306
3438.48	-1.06242	0.10375	3.13106e-26	Hsd11b1	hydroxysteroid 11-beta dehydrogenase 1	15483
195.992	-2.13632	0.208649	3.53419e-26	Tmem176b	transmembrane protein 176B	65963
71.9188	-4.09503	0.401068	4.07608e-26	Hba-a1	hemoglobin alpha, adult chain 1	15122
119.078	-2.51211	0.24716	4.95389e-26	Trim17	tripartite motif-containing 17	56631
1598.78	-0.784797	0.077512	6.26242e-26	3110002H16Rik	NA	NA
814.615	-1.6475	0.163131	7.95286e-26	Anxa1	annexin A1	16952
205.594	-2.23083	0.221408	1.00888e-25	C5ar1	complement component 5a receptor 1	12273
124.112	-2.77826	0.276146	1.25514e-25	Tmem37	transmembrane protein 37	170706
1896.45	-0.961602	0.0956	1.50417e-25	Ctsz	cathepsin Z	64138
2001.97	-1.03392	0.102963	1.79792e-25	H2-M3	histocompatibility 2, M region locus 3	14991
6972.49	-0.80216	0.0802775	2.28299e-25	S100a6	S100 calcium binding protein A6 (calcyclin)	20200
65.023	-4.59768	0.460238	2.77522e-25	Kremen2	kringle containing transmembrane protein 2	73016
973.212	-1.68353	0.168592	3.2818e-25	Adrb2	adrenergic receptor, beta 2	11555
369.126	-1.78288	0.178796	3.86291e-25	Eya2	EYA transcriptional coactivator and phosphatase 2	14049
6318.88	-0.720367	0.0723822	4.56519e-25	Ctsc	cathepsin C	13032
810.857	-2.12361	0.213915	5.46425e-25	Ccl6	chemokine (C-C motif) ligand 6	20305
5111.12	-1.11528	0.112937	6.98181e-25	Sell	selectin, lymphocyte	20343
111.591	-2.38508	0.242314	1.0819e-24	Clec4d	C-type lectin domain family 4, member d	17474
5599.63	-1.02063	0.10387	1.7515e-24	Rps15a	ribosomal protein S15A	267019
45.2987	-3.77617	0.385284	2.34222e-24	Folr2	folate receptor 2 (fetal)	14276
276.183	-1.65444	0.16907	2.68996e-24	Tmem106a	transmembrane protein 106A	217203
1605.72	-1.28476	0.131706	3.16121e-24	Arl4c	ADP-ribosylation factor-like 4C	320982
573.247	-1.71244	0.175616	3.6456e-24	Gzmm	granzyme M (lymphocyte met-ase 1)	16904
178.184	-2.66759	0.274525	4.32206e-24	Ttn	titin	22138
356.624	-1.76012	0.181672	5.99238e-24	Trim34a	tripartite motif-containing 34A	94094
22214.1	-0.773822	0.0798919	6.89093e-24	Klf6	Kruppel-like factor 6	23849
801.764	-5.47457	0.56673	8.047e-24	Baiap3	BAI1-associated protein 3	545192
455.983	-1.98561	0.206006	9.46474e-24	Cxcl16	chemokine (C-X-C motif) ligand 16	66102
1017.98	-1.07354	0.111549	1.1092e-23	Gsn	gelsolin	227753
4180.82	-0.885981	0.0921487	1.28578e-23	Fam65b	NA	NA
60.934	-4.24725	0.441898	1.46642e-23	Gm38524	predicted gene, 38524	102640169
1104.4	-0.949506	0.0988289	1.65221e-23	Cd72	CD72 antigen	12517
123.657	-3.27974	0.341446	1.8401e-23	Rnaset2b	ribonuclease T2B	68195
81.1534	-2.35888	0.24573	2.03771e-23	Gm14719	predicted gene 14719	100041697
285.422	-1.90578	0.198839	2.26535e-23	Ccl8	chemokine (C-C motif) ligand 8	20307
268.357	-2.78709	0.292131	2.6162e-23	Hfe	homeostatic iron regulator	15216
1413.44	-1.39551	0.147414	3.33649e-23	Cd81	CD81 antigen	12520
2766.66	-0.911058	0.0966338	4.37573e-23	Crot	carnitine O-octanoyltransferase	74114
99.8087	-2.50636	0.266251	5.55953e-23	Gm36551	predicted gene, 36551	102640510
129.056	-4.73994	0.505472	8.54541e-23	Btk	Bruton agammaglobulinemia tyrosine kinase	12229
159.415	-2.40483	0.257157	1.23552e-22	Apol10b	apolipoprotein L 10B	328561
46.612	-5.8714	0.631198	1.56731e-22	Fcrls	Fc receptor-like S, scavenger receptor	80891
414.3	-1.1212	0.120631	1.92054e-22	Gm33104	predicted gene, 33104	102635880
222.561	-2.42457	0.261681	3.65662e-22	Abhd15	abhydrolase domain containing 15	67477
135.913	-2.56495	0.276998	4.5827e-22	Hpgds	hematopoietic prostaglandin D synthase	54486
925.53	-0.949502	0.102654	5.09263e-22	Cd244	NA	NA
549.281	-1.21938	0.13212	5.70802e-22	Gm30603	predicted gene, 30603	102632562
416.875	-2.20653	0.239124	6.32838e-22	Hmox1	heme oxygenase 1	15368
187.615	-3.8261	0.41593	7.13988e-22	5830411N06Rik	RIKEN cDNA 5830411N06 gene	244234
246.395	-1.74571	0.189902	7.99381e-22	Oasl2	2'-5' oligoadenylate synthetase-like 2	23962
698.973	-1.69769	0.184833	8.90551e-22	Car2	carbonic anhydrase 2	12349
514.636	-1.40579	0.153334	9.96815e-22	Mtmr9	myotubularin related protein 9	210376
1169.87	-1.22037	0.133319	1.1178e-21	Gnptg	N-acetylglucosamine-1-phosphotransferase, gamma subunit	214505
155.556	-2.46428	0.271302	1.55635e-21	Pltp	phospholipid transfer protein	18830
31.9675	-4.47987	0.493841	1.81376e-21	Pdpn	podoplanin	14726
2116.74	-0.791976	0.0873291	2.07525e-21	Hcst	hematopoietic cell signal transducer	23900
16605.5	-0.68505	0.0757804	2.69291e-21	Cap1	CAP, adenylate cyclase-associated protein 1 (yeast)	12331
1675.95	-1.14542	0.126974	3.76003e-21	Rnf13	ring finger protein 13	24017
4488.51	-1.10173	0.12224	4.18224e-21	Il7r	interleukin 7 receptor	16197
146.005	-2.65939	0.295193	4.61618e-21	Chil5	chitinase-like 5	229687
193.33	-3.12431	0.346959	5.06375e-21	Thbs1	thrombospondin 1	21825
467.617	-1.33235	0.148391	5.63256e-21	Gm41331	predicted gene, 41331	105245960
466.095	-1.41491	0.158488	6.54296e-21	LOC73899	NA	NA
3388.32	-0.785841	0.088301	8.75775e-21	Cox7a2l	cytochrome c oxidase subunit 7A2 like	20463
112.478	-3.24556	0.365701	1.02035e-20	Dmrta1	doublesex and mab-3 related transcription factor like family A1	242523
549.175	-2.50018	0.282068	1.17922e-20	Cdh1	cadherin 1	12550
17135.1	-0.743857	0.084038	1.35576e-20	Cst3	cystatin C	13010
623.701	-1.68743	0.190671	1.53327e-20	Tgfbi	transforming growth factor, beta induced	21810
67.8367	-2.57324	0.291301	1.73797e-20	Stab1	stabilin 1	192187
143.011	-2.82663	0.320577	1.97393e-20	Tlr6	toll-like receptor 6	21899
1283.58	-1.19559	0.13625	2.31901e-20	Grn	granulin	14824
119.933	-2.8872	0.329185	2.67468e-20	Sirpa	signal-regulatory protein alpha	19261
2263.7	-0.888189	0.101276	3.02995e-20	Rnf138	ring finger protein 138	56515
1156.61	-1.23838	0.141427	3.80603e-20	Dct	dopachrome tautomerase	13190
297.749	-1.75091	0.200839	4.3639e-20	Mylip	myosin regulatory light chain interacting protein	218203
300.543	-1.21845	0.139835	4.94021e-20	Mirt1	myocardial infarction associated transcript 1	381232
1937.95	-2.40735	0.277327	6.3652e-20	Pde2a	phosphodiesterase 2A, cGMP-stimulated	207728
237.775	-1.64595	0.190284	7.36622e-20	Gpr137b-ps	G protein-coupled receptor 137B, pseudogene	664862
5550.95	-0.674533	0.0780166	8.39506e-20	Ctsa	cathepsin A	19025
469.421	-1.52741	0.176679	9.42424e-20	Cd55	CD55 molecule, decay accelerating factor for complement	13136
83.675	-3.00622	0.348389	1.06063e-19	Mocs1	molybdenum cofactor synthesis 1	56738
1270.91	-0.838267	0.0973904	1.20316e-19	Xaf1	XIAP associated factor 1	327959
339.227	-1.31627	0.153586	1.54174e-19	Gpnmb	glycoprotein (transmembrane) nmb	93695
59.5557	-3.32718	0.392146	2.59153e-19	Apol7b	apolipoprotein L 7b	278679
27.4264	-6.59584	0.778435	3.03894e-19	Gdf15	growth differentiation factor 15	23886
64.0137	-5.32019	0.628019	3.49011e-19	2610507I01Rik	RIKEN cDNA 2610507I01 gene	72203
81.2733	-4.35161	0.51374	3.94158e-19	Alpl	alkaline phosphatase, liver/bone/kidney	11647
1045.67	-1.14484	0.135341	4.4376e-19	Ms4a6d	membrane-spanning 4-domains, subfamily A, member 6D	68774
92.2786	-3.20522	0.378978	4.93604e-19	Lyrm7	LYR motif containing 7	75530
143.45	-1.83233	0.217139	6.06224e-19	Renbp	renin binding protein	19703
2543.58	-1.06867	0.126686	6.65456e-19	Tcp11l2	t-complex 11 (mouse) like 2	216198
3194.51	-0.623056	0.074178	8.07323e-19	Anxa5	annexin A5	11747
1382.57	-0.991617	0.118155	8.92119e-19	Slc9a9	solute carrier family 9 (sodium/hydrogen exchanger), member 9	331004
7732.73	-0.606371	0.0724219	9.92311e-19	Sash3	SAM and SH3 domain containing 3	74131
2157.99	-0.982653	0.117466	1.09834e-18	Naaa	N-acylethanolamine acid amidase	67111
109.525	-2.38564	0.285223	1.20486e-18	Dpep2	dipeptidase 2	319446
1759.33	-0.697257	0.0834058	1.3147e-18	Gpr132	G protein-coupled receptor 132	56696
1053.9	-0.908092	0.108972	1.45242e-18	Hexa	hexosaminidase A	15211
117.083	-3.09227	0.372257	1.78355e-18	Gm35065	predicted gene, 35065	102638522
864.791	-0.984892	0.118611	1.9582e-18	Mxd1	MAX dimerization protein 1	17119
228.26	-2.28657	0.27546	2.13568e-18	P2ry14	purinergic receptor P2Y, G-protein coupled, 14	140795
2090.87	-0.841622	0.101598	2.34034e-18	Rnf125	ring finger protein 125	67664
1591.41	-0.783016	0.0947623	2.58402e-18	Thada	thyroid adenoma associated	240174
659.064	-1.03293	0.125042	2.83087e-18	Scpep1	serine carboxypeptidase 1	74617
213.363	-1.80926	0.219858	3.15267e-18	Sparc	secreted acidic cysteine rich glycoprotein	20692
78.4907	-3.42081	0.416439	3.51555e-18	Gm31746	predicted gene, 31746	102634074
143.643	-2.74588	0.335504	3.98198e-18	Aldh2	aldehyde dehydrogenase 2, mitochondrial	11669
420.156	-1.74808	0.214243	4.55508e-18	Klf3	Kruppel-like factor 3 (basic)	16599
2418.13	-0.795973	0.0975964	5.14167e-18	Pnrc2	proline-rich nuclear receptor coactivator 2	52830
79.3119	-2.93082	0.359988	6.38146e-18	Galnt18	polypeptide N-acetylgalactosaminyltransferase 18	233733
4683.22	-0.618453	0.0760893	7.10946e-18	Serpina3g	serine (or cysteine) peptidase inhibitor, clade A, member 3G	20715
350.895	-2.12472	0.261712	7.89296e-18	Ggt1	gamma-glutamyltransferase 1	14598
344.43	-1.26792	0.15719	1.07849e-17	Gngt2	guanine nucleotide binding protein (G protein), gamma transducing activity polypeptide 2	14710
51.145	-3.5712	0.442833	1.19913e-17	Cbr2	carbonyl reductase 2	12409
196.945	-1.78642	0.221682	1.32511e-17	Msr1	macrophage scavenger receptor 1	20288
111.936	-3.81348	0.47418	1.46866e-17	Mrc1	mannose receptor, C type 1	17533
121.793	-2.14702	0.2679	2.14096e-17	Cd300c2	CD300C molecule 2	140497
1094.92	-1.23602	0.155157	2.40379e-17	Zfp36l2	zinc finger protein 36, C3H type-like 2	12193
64.8045	-3.12007	0.392048	2.68258e-17	Adgrg3	adhesion G protein-coupled receptor G3	54672
167.935	-2.79178	0.350823	2.96088e-17	Itgam	integrin alpha M	16409
753.855	-1.38738	0.174519	3.25659e-17	Swap70	SWA-70 protein	20947
19667.7	-0.603123	0.0763985	4.39483e-17	Rps27	ribosomal protein S27	57294
91.6478	-1.70182	0.217079	6.95175e-17	Ccdc184	coiled-coil domain containing 184	239650
1086.08	-0.83308	0.10634	7.68154e-17	Ddit3	DNA-damage inducible transcript 3	13198
717.931	-1.69343	0.216883	8.57939e-17	Rab7b	RAB7B, member RAS oncogene family	226421
62.2693	-3.84847	0.492909	9.47407e-17	Gm41538	predicted gene, 41538	105246226
938.594	-0.772227	0.0989208	1.03714e-16	Pnrc1	proline-rich nuclear receptor coactivator 1	108767
874.698	-0.947929	0.121451	1.12743e-16	2810013P06Rik	RIKEN cDNA 2810013P06 gene	100503178
1914.1	-0.814495	0.10471	1.23883e-16	Neurl3	neuralized E3 ubiquitin protein ligase 3	214854
6106.59	-1.00088	0.128819	1.35791e-16	Dok2	docking protein 2	13449
5869	-0.769308	0.0997947	1.55134e-16	Dnajb1	DnaJ heat shock protein family (Hsp40) member B1	81489
30057.9	-0.743123	0.0965445	1.76246e-16	H2-Ab1	histocompatibility 2, class II antigen A, beta 1	14961
136.305	-1.87474	0.243582	1.97342e-16	1810006J02Rik	RIKEN cDNA 1810006J02 gene	69030
383.604	-1.42385	0.185731	2.24073e-16	Pag1	phosphoprotein associated with glycosphingolipid microdomains 1	94212
61.1234	-4.04814	0.528312	2.51458e-16	Igf1	insulin-like growth factor 1	16000
61.5241	-2.88267	0.376653	2.80709e-16	Gm26637	predicted gene, 26637	105246320
147.401	-1.44828	0.190065	3.50475e-16	Ecm1	extracellular matrix protein 1	13601
2430.21	-0.736871	0.0968619	4.69931e-16	Armc7	armadillo repeat containing 7	276905
861.32	-0.834248	0.109677	5.10955e-16	Hexb	hexosaminidase B	15212
158.172	-2.83346	0.373253	6.02149e-16	Anxa3	annexin A3	11745
89.0966	-3.29579	0.434937	7.0186e-16	Rab3il1	RAB3A interacting protein (rabin3)-like 1	74760
1572.97	-0.686587	0.0906079	7.52019e-16	Gba	glucosidase, beta, acid	14466
653.636	-1.34993	0.1782	8.02766e-16	Cd200r4	CD200 receptor 4	239849
49.9237	-2.87853	0.380426	8.56904e-16	Gm41905	predicted gene, 41905	105246647
75.4509	-2.39984	0.317426	9.13515e-16	Clec4a2	C-type lectin domain family 4, member a2	26888
133.426	-2.55569	0.338232	9.71768e-16	Igsf6	immunoglobulin superfamily, member 6	80719
184.054	-2.04661	0.273152	1.51911e-15	Soat2	sterol O-acyltransferase 2	223920
226.04	-1.77821	0.237522	1.61608e-15	Tcn2	transcobalamin 2	21452
351.582	-5.78928	0.775914	1.84764e-15	Unc5cl	unc-5 family C-terminal like	76589
727.172	-0.857143	0.115568	2.14328e-15	Ifitm3	interferon induced transmembrane protein 3	66141
159.469	-2.22644	0.300868	2.32953e-15	Ccr1	chemokine (C-C motif) receptor 1	12768
693.973	-0.924446	0.124942	2.51621e-15	Cd1d1	CD1d1 antigen	12479
5072.24	-0.710751	0.0961449	2.71153e-15	Epsti1	epithelial stromal interaction 1 (breast)	108670
2052.99	-0.659049	0.0892658	3.11529e-15	Snx2	sorting nexin 2	67804
341.398	-2.23762	0.303125	3.32404e-15	Kit	KIT proto-oncogene receptor tyrosine kinase	16590
357.618	-1.87463	0.254122	3.53984e-15	Tdrp	testis development related protein	72148
411.347	-1.20623	0.163646	3.76465e-15	Akr1c13	aldo-keto reductase family 1, member C13	27384
96.8622	-2.38414	0.324504	4.28907e-15	Tbxas1	thromboxane A synthase 1, platelet	21391
124.374	-1.52614	0.207835	4.5641e-15	Apol9b	apolipoprotein L 9b	71898
179.181	-1.54876	0.211444	4.8797e-15	Slc15a2	solute carrier family 15 (H+/peptide transporter), member 2	57738
269.796	-2.38239	0.325934	5.58038e-15	Csf1r	colony stimulating factor 1 receptor	12978
245.737	-2.28646	0.312818	5.9302e-15	1700025G04Rik	RIKEN cDNA 1700025G04 gene	69399
183.503	-1.75004	0.239483	6.2827e-15	Pla2g7	phospholipase A2, group VII (platelet-activating factor acetylhydrolase, plasma)	27226
64.0828	-2.32376	0.320641	8.0169e-15	Lpl	lipoprotein lipase	16956
305.469	-1.26916	0.175935	9.96679e-15	LOC108169093	NA	NA
719.897	-1.78186	0.247503	1.14531e-14	St6gal1	beta galactoside alpha 2,6 sialyltransferase 1	20440
197.225	-1.83183	0.255071	1.31036e-14	Slc25a53	solute carrier family 25, member 53	67062
677.065	-1.75693	0.244734	1.39911e-14	Fgd2	FYVE, RhoGEF and PH domain containing 2	26382
2165.66	-0.656537	0.0914804	1.57745e-14	F420015M19Rik	RIKEN cDNA F420015M19 gene	619329
1715.45	-0.826461	0.115258	1.67064e-14	Pea15a	phosphoprotein enriched in astrocytes 15A	18611
367.239	-1.63975	0.229511	1.78358e-14	Tifab	TRAF-interacting protein with forkhead-associated domain, family member B	212937
2857.59	-0.914954	0.128457	1.91609e-14	Ifit1bl1	interferon induced protein with tetratricpeptide repeats 1B like 1	667373
424.024	-1.21506	0.170844	2.05882e-14	Frmd4b	FERM domain containing 4B	232288
924.438	-0.971246	0.136704	2.20885e-14	Nfe2l2	nuclear factor, erythroid derived 2, like 2	18024
528.903	-1.60401	0.225931	2.51755e-14	Cybb	cytochrome b-245, beta polypeptide	13058
6174.64	-0.65573	0.0927767	3.04101e-14	Samhd1	SAM domain and HD domain, 1	56045
88.1104	-2.63167	0.374579	3.54052e-14	Lpcat2	lysophosphatidylcholine acyltransferase 2	270084
173.806	-1.69762	0.241717	3.80539e-14	Trim5	tripartite motif-containing 5	667823
337.267	-1.90591	0.271738	4.08793e-14	Klra13-ps	killer cell lectin-like receptor subfamily A, member 13, pseudogene	16631
932.523	-1.0118	0.144558	4.40086e-14	Cdc42ep3	CDC42 effector protein (Rho GTPase binding) 3	260409
83.6216	-2.17781	0.313477	5.23173e-14	Lrrc25	leucine rich repeat containing 25	211228
432.192	-1.62957	0.236341	8.64619e-14	Atf3	activating transcription factor 3	11910
44.712	-2.8348	0.412304	1.21886e-13	Mgst1	microsomal glutathione S-transferase 1	56615
45.6856	-2.2527	0.327899	1.29376e-13	LOC108169148	NA	NA
33.1156	-6.90352	1.00559	1.44621e-13	Gm4737	predicted gene 4737	11615
489.886	-1.51272	0.220354	1.52287e-13	Cadm1	cell adhesion molecule 1	54725
1853.68	-0.788067	0.11508	1.68747e-13	Gpr18	G protein-coupled receptor 18	110168
199.562	-1.90608	0.278649	1.95115e-13	Cd40lg	CD40 ligand	21947
61.0541	-2.60693	0.381721	2.23507e-13	Rnd3	Rho family GTPase 3	74194
22.8028	-3.84741	0.56344	2.33103e-13	Nxpe5	neurexophilin and PC-esterase domain family, member 5	381680
22.3231	-4.56831	0.669326	2.52427e-13	Gas6	growth arrest specific 6	14456
39.5175	-4.66612	0.684457	2.62702e-13	Ppbp	pro-platelet basic protein	57349
2519.93	-0.972901	0.143197	2.86109e-13	Txnip	thioredoxin interacting protein	56338
355.357	-1.13133	0.166584	2.98362e-13	Pmel	premelanosome protein	20431
3003.5	-0.850757	0.125677	3.37398e-13	Crbn	cereblon	58799
185.161	-1.14026	0.168503	3.51764e-13	Gm32006	predicted gene, 32006	102634421
1243.48	-0.715074	0.105899	3.96762e-13	Cln3	ceroid lipofuscinosis, neuronal 3, juvenile (Batten, Spielmeyer-Vogt disease)	12752
581.707	-1.18982	0.176764	4.32675e-13	Zfp386	zinc finger protein 386 (Kruppel-like)	56220
112.074	-2.9157	0.433901	4.52381e-13	Rap1gap2	RAP1 GTPase activating protein 2	380711
5851.28	-0.689486	0.102629	4.72211e-13	Rps3a1	ribosomal protein S3A1	20091
132.333	-2.42962	0.362539	5.14651e-13	Igfbp4	insulin-like growth factor binding protein 4	16010
168.597	-1.25267	0.186936	5.36792e-13	Fcgr1	Fc receptor, IgG, high affinity I	14129
298.56	-1.45441	0.217233	5.59795e-13	Idh1	isocitrate dehydrogenase 1 (NADP+), soluble	15926
37.6052	-2.53371	0.378945	5.84212e-13	Mir1931	microRNA 1931	100316689
792.608	-0.853527	0.127704	6.08974e-13	Plin3	perilipin 3	66905
192.665	-2.57672	0.386679	6.64028e-13	Cd22	CD22 antigen	12483
1609	-0.784894	0.117927	7.23463e-13	Lilrb4a	leukocyte immunoglobulin-like receptor, subfamily B, member 4A	14728
1703.18	-1.0299	0.154809	7.53691e-13	Lilr4b	leukocyte immunoglobulin-like receptor, subfamily B, member 4B	14727
167.125	-1.88934	0.284957	8.21003e-13	Galnt10	polypeptide N-acetylgalactosaminyltransferase 10	171212
210.149	-1.21776	0.183957	8.95634e-13	Ccdc109b	NA	NA
1532.11	-0.770507	0.116869	9.78591e-13	Ifit1	interferon-induced protein with tetratricopeptide repeats 1	15957
1338.53	-0.851905	0.129216	1.02346e-12	Ifnar2	interferon (alpha and beta) receptor 2	15976
84.1263	-2.0282	0.308863	1.12325e-12	Cd300ld	CD300 molecule like family member d	217305
65.1061	-3.91612	0.596844	1.23185e-12	Cd209a	CD209a antigen	170786
205.208	-1.98262	0.305551	1.70751e-12	Brap	BRCA1 associated protein	72399
146.462	-1.97529	0.305124	1.90244e-12	Dtx4	deltex 4, E3 ubiquitin ligase	207521
767.464	-0.990128	0.152982	2.00074e-12	AB124611	cDNA sequence AB124611	382062
648.711	-1.10828	0.171312	2.10055e-12	Aif1	allograft inflammatory factor 1	11629
129.476	-2.22556	0.344664	2.20864e-12	Aldh3b1	aldehyde dehydrogenase 3 family, member B1	67689
237.415	-2.32434	0.360288	2.3207e-12	Pid1	phosphotyrosine interaction domain containing 1	98496
410.027	-0.965154	0.14972	2.43614e-12	Blcap	bladder cancer associated protein	53619
106.582	-1.6981	0.264075	2.68483e-12	Slamf9	SLAM family member 9	98365
110.936	-2.6867	0.418892	2.96567e-12	Mef2c	myocyte enhancer factor 2C	17260
861.032	-0.656191	0.102463	3.26643e-12	Tnfaip8l2	tumor necrosis factor, alpha-induced protein 8-like 2	69769
637.613	-1.38393	0.216193	3.41906e-12	Sh3bp5	SH3-domain binding protein 5 (BTK-associated)	24056
75.3786	-2.94566	0.460328	3.57352e-12	Fgd6	FYVE, RhoGEF and PH domain containing 6	13998
863.28	-1.01793	0.159132	3.72975e-12	Creg1	cellular repressor of E1A-stimulated genes 1	433375
16.212	-4.35682	0.681296	4.04384e-12	Lrrc9	leucine rich repeat containing 9	78257
163.815	-1.63829	0.256528	4.20957e-12	Slc27a1	solute carrier family 27 (fatty acid transporter), member 1	26457
146.845	-1.99014	0.312435	4.75443e-12	Nucb2	nucleobindin 2	53322
1010.7	-0.956988	0.150483	4.95055e-12	Jakmip1	janus kinase and microtubule interacting protein 1	76071
664.358	-1.07405	0.168969	5.34532e-12	Dapk2	death-associated protein kinase 2	13143
1506.02	-0.761614	0.119828	5.54383e-12	Cd83	CD83 antigen	12522
840.489	-0.813964	0.128081	5.74263e-12	Klk8	kallikrein related-peptidase 8	259277
187.639	-0.924488	0.14573	6.36683e-12	Gm39145	predicted gene, 39145	105243145
280.931	-0.930611	0.147008	7.03788e-12	Fbxw4	F-box and WD-40 domain protein 4	30838
115.775	-3.29742	0.521037	7.5e-12	Nacc2	nucleus accumbens associated 2, BEN and BTB (POZ) domain containing	67991
456.274	-1.01635	0.160958	7.75373e-12	Ccl9	chemokine (C-C motif) ligand 9	20308
178.088	-1.87447	0.296912	8.00844e-12	P2ry6	pyrimidinergic receptor P2Y, G-protein coupled, 6	233571
539.085	-1.04258	0.165218	8.26728e-12	Dnajb9	DnaJ heat shock protein family (Hsp40) member B9	27362
1361.35	-1.01583	0.161208	8.5414e-12	Unc93b1	unc-93 homolog B1, TLR signaling regulator	54445
195.89	-1.41735	0.225668	8.85571e-12	Il1b	interleukin 1 beta	16176
53.4572	-2.62449	0.418911	1.01894e-11	Zmynd15	zinc finger, MYND-type containing 15	574428
420.701	-0.86917	0.138975	1.05584e-11	Izumo4	IZUMO family member 4	71564
285.425	-1.00618	0.161033	1.09407e-11	Fam117a	family with sequence similarity 117, member A	215512
3007.38	-0.606952	0.0972257	1.13362e-11	Glrx	glutaredoxin	93692
1003.31	-0.895482	0.143506	1.17374e-11	Fam69a	NA	NA
56.1132	-3.34094	0.535593	1.2143e-11	Rwdd3	RWD domain containing 3	66568
123.742	-2.79878	0.449245	1.25691e-11	C1qc	complement component 1, q subcomponent, C chain	12262
302.882	-1.33255	0.213914	1.29951e-11	Emp1	epithelial membrane protein 1	13730
163.665	-1.76999	0.284469	1.3441e-11	Clec4a1	C-type lectin domain family 4, member a1	269799
175.469	-4.94428	0.795062	1.43379e-11	Mctp1	multiple C2 domains, transmembrane 1	78771
242.394	-1.36463	0.219729	1.57275e-11	P2rx4	purinergic receptor P2X, ligand-gated ion channel 4	18438
18.841	-4.69066	0.755817	1.6213e-11	C4b	complement component 4B (Chido blood group)	12268
88.3477	-2.33288	0.376192	1.72071e-11	Fcrla	Fc receptor-like A	98752
153.323	-1.88242	0.304028	1.77365e-11	Spsb1	splA/ryanodine receptor domain and SOCS box containing 1	74646
141.19	-1.16262	0.188084	1.83014e-11	Gm36738	predicted gene, 36738	102640742
225.426	-1.68378	0.27282	1.94871e-11	Tsc22d1	TSC22 domain family, member 1	21807
56.0301	-2.58468	0.41944	2.13392e-11	Pilra	paired immunoglobin-like type 2 receptor alpha	231805
750.868	-1.14984	0.187016	2.20284e-11	Rasgrp2	RAS, guanyl releasing protein 2	19395
51.0192	-3.21466	0.52292	2.2719e-11	Slc40a1	solute carrier family 40 (iron-regulated transporter), member 1	53945
159.936	-2.01039	0.327891	2.41869e-11	Prss12	protease, serine 12 neurotrypsin (motopsin)	19142
2880.53	-0.905044	0.147649	2.4956e-11	Sidt1	SID1 transmembrane family, member 1	320007
1882.65	-0.783584	0.127902	2.57389e-11	Samd3	sterile alpha motif domain containing 3	268288
405.65	-0.989082	0.161693	2.73744e-11	Ifi30	interferon gamma inducible protein 30	65972
977.125	-0.946573	0.155018	3.16598e-11	Flt3l	FMS-like tyrosine kinase 3 ligand	14256
930.913	-0.767488	0.125776	3.3435e-11	Xcr1	chemokine (C motif) receptor 1	23832
179.984	-1.6052	0.263317	3.43593e-11	Gpr155	G protein-coupled receptor 155	68526
244.628	-1.06492	0.175368	3.74059e-11	Dkkl1	dickkopf-like 1	50722
546.783	-0.972136	0.160166	3.84922e-11	Fchsd2	FCH and double SH3 domains 2	207278
936.479	-0.608787	0.10033	3.95867e-11	Susd3	sushi domain containing 3	66329
59.7258	-2.22697	0.368261	4.19673e-11	Mafb	v-maf musculoaponeurotic fibrosarcoma oncogene family, protein B (avian)	16658
548.747	-1.79434	0.296733	4.32099e-11	Gas7	growth arrest specific 7	14457
59.0547	-2.30822	0.382106	4.70635e-11	Clec5a	C-type lectin domain family 5, member a	23845
2897.31	-0.631186	0.104567	4.83789e-11	Ncf4	neutrophil cytosolic factor 4	17972
117.329	-1.57492	0.261587	5.25833e-11	Dusp7	dual specificity phosphatase 7	235584
246.684	-1.4891	0.247572	5.4076e-11	Ifngr2	interferon gamma receptor 2	15980
551.623	-7.41548	1.23439	5.56374e-11	Jchain	immunoglobulin joining chain	16069
433.478	-0.845727	0.140867	5.88158e-11	Mlh1	mutL homolog 1	17350
1894.8	-0.59967	0.100006	6.20969e-11	Tagap	T cell activation Rho GTPase activating protein	72536
378.301	-2.79794	0.467619	6.56689e-11	Gm6377	predicted gene 6377	622976
196.726	-2.13671	0.358989	7.42414e-11	Nfam1	Nfat activating molecule with ITAM motif 1	74039
630.577	-1.22071	0.205319	7.86983e-11	Slco3a1	solute carrier organic anion transporter family, member 3a1	108116
514.708	-1.52685	0.258264	9.90727e-11	Marcks	myristoylated alanine rich protein kinase C substrate	17118
22.8001	-3.16102	0.534848	1.01802e-10	Gm5150	predicted gene 5150	381484
52.6461	-2.64695	0.448796	1.04744e-10	Rgs18	regulator of G-protein signaling 18	64214
267.507	-1.30911	0.222732	1.11379e-10	Rab31	RAB31, member RAS oncogene family	106572
810.37	-1.03419	0.176112	1.14807e-10	Arrdc3	arrestin domain containing 3	105171
173.208	-1.37383	0.233972	1.18238e-10	Kctd12	potassium channel tetramerisation domain containing 12	239217
23.9987	-4.13901	0.705529	1.25269e-10	Lmo2	LIM domain only 2	16909
445.29	-1.07914	0.184125	1.28908e-10	Card6	caspase recruitment domain family, member 6	239319
863.182	-0.915791	0.156324	1.32597e-10	LOC108168201	NA	NA
960.364	-0.774293	0.132182	1.36285e-10	Atraid	all-trans retinoic acid induced differentiation factor	381629
184.515	-1.32389	0.226038	1.39981e-10	Il1rn	interleukin 1 receptor antagonist	16181
42.3851	-2.45252	0.419275	1.47583e-10	Pilrb1	paired immunoglobin-like type 2 receptor beta 1	170741
1685.02	-0.609349	0.104449	1.63665e-10	Use1	unconventional SNARE in the ER 1 homolog (S. cerevisiae)	67023
368.333	-1.52244	0.261155	1.67964e-10	Ldlrap1	low density lipoprotein receptor adaptor protein 1	100017
243.318	-0.922476	0.158288	1.72298e-10	Gm5547	predicted gene 5547	433637
61.4403	-2.03602	0.349657	1.76756e-10	Cryab	crystallin, alpha B	12955
290.109	-1.36429	0.234406	1.81276e-10	Clybl	citrate lyase beta like	69634
1547.93	-0.671832	0.115567	1.95176e-10	Smpdl3a	sphingomyelin phosphodiesterase, acid-like 3A	57319
215.762	-1.35484	0.233419	2.04974e-10	Csf2rb	colony stimulating factor 2 receptor, beta, low-affinity (granulocyte-macrophage)	12983
898.456	-0.714821	0.123211	2.09964e-10	Thap3	THAP domain containing, apoptosis associated protein 3	69876
497.648	-0.925639	0.159723	2.15143e-10	Tceanc2	transcription elongation factor A (SII) N-terminal and central domain containing 2	66526
437.135	-0.803404	0.138635	2.2031e-10	Tgtp1	T cell specific GTPase 1	21822
22210.8	-0.6288	0.108662	2.36494e-10	Rgs1	regulator of G-protein signaling 1	50778
121.845	-2.5912	0.447913	2.41932e-10	Dsc2	desmocollin 2	13506
79.5258	-2.30521	0.399465	2.64624e-10	Tlr4	toll-like receptor 4	21898
719.076	-1.04695	0.181494	2.7057e-10	Tiparp	TCDD-inducible poly(ADP-ribose) polymerase	99929
401.29	-1.39723	0.242563	2.76816e-10	Serpini1	serine (or cysteine) peptidase inhibitor, clade I, member 1	20713
109.653	-1.48473	0.257763	2.8305e-10	Tmem176a	transmembrane protein 176A	66058
449.182	-0.871765	0.151605	2.89664e-10	Ldlrad4	low density lipoprotein receptor class A domain containing 4	52662
137.873	-2.48344	0.432166	2.96413e-10	Gpr15	G protein-coupled receptor 15	71223
63.5694	-6.98819	1.21674	3.03276e-10	Saa3	serum amyloid A 3	20210
87.6528	-1.98883	0.3471	3.1805e-10	Cd300a	CD300A molecule	217303
227.382	-1.7723	0.309594	3.25701e-10	Nr1d2	nuclear receptor subfamily 1, group D, member 2	353187
134.903	-1.51789	0.2656	3.41454e-10	Dnajb13	DnaJ heat shock protein family (Hsp40) member B13	69387
361.338	-1.02521	0.17947	3.57768e-10	A930005H10Rik	RIKEN cDNA A930005H10 gene	68161
93.1579	-2.45829	0.432052	3.93147e-10	Plcd1	phospholipase C, delta 1	18799
69.8896	-1.78847	0.314973	4.03091e-10	2010107G23Rik	NA	NA
345.24	-0.90528	0.159481	4.13114e-10	Smpd2	sphingomyelin phosphodiesterase 2, neutral	20598
411.298	-0.901351	0.159115	4.33835e-10	Chst10	carbohydrate sulfotransferase 10	98388
37.3395	-8.18547	1.45081	5.46978e-10	Fcna	ficolin A	14133
105.699	-2.55084	0.452243	5.59018e-10	Nlrp1b	NLR family, pyrin domain containing 1B	637515
3446.31	-0.677463	0.120237	5.96207e-10	Ssh2	slingshot protein phosphatase 2	237860
1132.58	-0.609918	0.10896	6.54752e-10	Osbpl9	oxysterol binding protein-like 9	100273
732.9	-0.720495	0.128838	6.85942e-10	Pgm2	phosphoglucomutase 2	66681
256.869	-1.28487	0.229955	7.18068e-10	Tmevpg1	NA	NA
146.665	-0.993429	0.177928	7.34582e-10	S100a1	S100 calcium binding protein A1	20193
745.509	-0.873055	0.1564	7.51159e-10	Cipc	CLOCK interacting protein, circadian	217732
852.354	-0.668672	0.11982	7.67846e-10	Terf1	telomeric repeat binding factor 1	21749
520.584	-0.610755	0.109595	7.85298e-10	Irak2	interleukin-1 receptor-associated kinase 2	108960
125.915	-1.86725	0.335301	8.03126e-10	Aqp3	aquaporin 3	11828
125.903	-2.4343	0.437692	8.21702e-10	Enpp5	ectonucleotide pyrophosphatase/phosphodiesterase 5	83965
276.357	-1.84617	0.332249	8.40806e-10	Trim30c	tripartite motif-containing 30C	434219
1323.39	-0.605766	0.109095	8.60314e-10	Pde7a	phosphodiesterase 7A	18583
168.388	-1.5892	0.286351	8.99724e-10	Tlr2	toll-like receptor 2	24088
101.491	-1.50806	0.271953	9.39574e-10	Tnfrsf13c	tumor necrosis factor receptor superfamily, member 13c	72049
70.8047	-2.8272	0.510524	9.81357e-10	B3galt5	UDP-Gal:betaGlcNAc beta 1,3-galactosyltransferase, polypeptide 5	93961
27.9544	-3.51336	0.634583	1.00245e-09	2510009E07Rik	RIKEN cDNA 2510009E07 gene	72190
960.736	-0.733554	0.13281	1.06831e-09	Txndc5	thioredoxin domain containing 5	105245
220.035	-1.3676	0.247826	1.11414e-09	Esm1	endothelial cell-specific molecule 1	71690
54.4876	-2.08167	0.377387	1.13763e-09	Gm4208	predicted gene 4208	100043070
36.7675	-2.10274	0.382689	1.28784e-09	LOC108168376	NA	NA
45.7583	-3.51014	0.638946	1.3142e-09	Wdfy3	WD repeat and FYVE domain containing 3	72145
108.854	-1.92451	0.351982	1.43214e-09	AW011738	expressed sequence AW011738	100382
26.7283	-2.23683	0.409219	1.49338e-09	Rpl39l	ribosomal protein L39-like	68172
327.778	-0.965165	0.177069	1.52683e-09	Mccc1	methylcrotonoyl-Coenzyme A carboxylase 1 (alpha)	72039
429.497	-1.07299	0.196895	1.56043e-09	Slc26a11	solute carrier family 26, member 11	268512
1402.61	-1.08272	0.198838	1.59482e-09	Egr1	early growth response 1	13653
77.0949	-4.08682	0.751254	1.63019e-09	G0s2	G0/G1 switch gene 2	14373
990.725	-0.657265	0.121043	1.70493e-09	Wdfy1	WD repeat and FYVE domain containing 1	69368
1389.43	-0.896391	0.165191	1.74297e-09	Cmah	cytidine monophospho-N-acetylneuraminic acid hydroxylase	12763
187.227	-1.97247	0.364667	1.82511e-09	Pirb	paired Ig-like receptor B	18733
831.53	-0.776797	0.143722	1.86797e-09	Herc3	hect domain and RLD 3	73998
84.491	-1.4463	0.267652	1.91102e-09	Emilin2	elastin microfibril interfacer 2	246707
80.0656	-1.47359	0.273518	1.95822e-09	Metrnl	meteorin, glial cell differentiation regulator-like	210029
696.005	-0.725682	0.13503	2.00913e-09	Map3k8	mitogen-activated protein kinase kinase kinase 8	26410
190.968	-1.40844	0.262903	2.38393e-09	Pou6f1	POU domain, class 6, transcription factor 1	19009
153.426	-1.57376	0.294221	2.49919e-09	Pctp	phosphatidylcholine transfer protein	18559
1516.97	-0.657054	0.122847	2.55673e-09	Cd86	CD86 antigen	12524
30.1469	-2.651	0.496283	2.73104e-09	Hba-a2	hemoglobin alpha, adult chain 2	110257
461.363	-2.68881	0.504223	2.85265e-09	Flt3	FMS-like tyrosine kinase 3	14255
3418.71	-0.610897	0.114798	2.98373e-09	Cd96	CD96 antigen	84544
721.241	-0.695637	0.130746	3.11586e-09	Sp140	Sp140 nuclear body protein	434484
299.261	-1.00794	0.18992	3.18717e-09	Lcn4	lipocalin 4	16821
241.74	-1.07024	0.201694	3.32971e-09	Ly86	lymphocyte antigen 86	17084
859.739	-0.766051	0.144469	3.40239e-09	Ssbp2	single-stranded DNA binding protein 2	66970
2694.01	-0.604752	0.114304	4.00116e-09	Dennd2d	DENN/MADD domain containing 2D	72121
111.089	-2.71107	0.512707	4.07848e-09	Vipr1	vasoactive intestinal peptide receptor 1	22354
1226.83	-0.742906	0.140742	4.31961e-09	Hbp1	high mobility group box transcription factor 1	73389
1340.24	-0.684803	0.130156	4.4088e-09	N4bp2l1	NEDD4 binding protein 2-like 1	100637
198.926	-1.18513	0.225589	4.6827e-09	Rhob	ras homolog family member B	11852
86.6744	-1.75645	0.334516	4.77658e-09	Clec4e	C-type lectin domain family 4, member e	56619
271.126	-1.04986	0.200866	5.27091e-09	Ctse	cathepsin E	13034
62.9318	-1.78659	0.342648	5.38507e-09	Il18	interleukin 18	16173
264.118	-1.44607	0.277472	5.61508e-09	Tlr12	toll-like receptor 12	384059
77.9911	-1.48787	0.285558	5.84603e-09	Bcl2a1a	B cell leukemia/lymphoma 2 related protein A1a	12044
267.106	-1.25547	0.241226	6.19809e-09	Csf2ra	colony stimulating factor 2 receptor, alpha, low-affinity (granulocyte-macrophage)	12982
376.054	-1.13721	0.218824	6.32144e-09	Plekha1	pleckstrin homology domain containing, family A (phosphoinositide binding specific) member 1	101476
207.564	-0.987964	0.190123	6.44482e-09	Dnaja4	DnaJ heat shock protein family (Hsp40) member A4	58233
487.92	-0.728595	0.140479	6.94845e-09	Fbxl12	F-box and leucine-rich repeat protein 12	30843
425.161	-0.744294	0.143543	7.0784e-09	Zkscan14	zinc finger with KRAB and SCAN domains 14	67235
159.105	-1.39274	0.268887	7.47149e-09	Snord35b	small nucleolar RNA, C/D box 35B	27212
78.6797	-1.98389	0.383115	7.73803e-09	Pygl	liver glycogen phosphorylase	110095
79.8988	-1.75341	0.340191	8.16313e-09	Gm6548	eukaryotic translation elongation factor 1 alpha 1 pseudogene	625054
135.194	-1.22506	0.237945	8.77768e-09	Gzmf	granzyme F	14943
841.732	-0.594519	0.115603	9.09467e-09	Serpinb6a	serine (or cysteine) peptidase inhibitor, clade B, member 6a	20719
602.887	-0.830455	0.162348	9.97697e-09	Mcfd2	multiple coagulation factor deficiency 2	193813
126.166	-1.32891	0.259953	1.03511e-08	LOC108167925	NA	NA
377.832	-0.782547	0.15349	1.13256e-08	Ier5	immediate early response 5	15939
25.1909	-4.86398	0.955069	1.19336e-08	Apobec2	apolipoprotein B mRNA editing enzyme, catalytic polypeptide 2	11811
70.3254	-2.78007	0.546404	1.23494e-08	Abca1	ATP-binding cassette, sub-family A (ABC1), member 1	11303
1465.73	-0.78961	0.156125	1.3254e-08	Pik3ip1	phosphoinositide-3-kinase interacting protein 1	216505
515.866	-0.630955	0.12515	1.45525e-08	Vezf1	vascular endothelial zinc finger 1	22344
58.886	-2.97706	0.591232	1.50921e-08	Prss30	protease, serine 30	30943
535.581	-0.726795	0.144428	1.53694e-08	Reck	reversion-inducing-cysteine-rich protein with kazal motifs	53614
105.194	-1.22288	0.243045	1.5647e-08	Acoxl	acyl-Coenzyme A oxidase-like	74121
254.719	-1.19244	0.237189	1.649e-08	Tyrp1	tyrosinase-related protein 1	22178
20.5493	-3.01669	0.601473	1.67906e-08	Gm38979	predicted gene, 38979	105242895
125.539	-1.36068	0.271454	1.73961e-08	5031425E22Rik	RIKEN cDNA 5031425E22 gene	269630
20.1482	-6.9961	1.396	1.77011e-08	Gm15918	predicted gene 15918	105245780
96.4122	-1.48482	0.29651	1.83204e-08	Gm19705	predicted gene, 19705	100503460
283.277	-0.71547	0.142977	1.92586e-08	Gns	glucosamine (N-acetyl)-6-sulfatase	75612
356.108	-0.7649	0.153306	2.02412e-08	Gm38960	predicted gene, 38960	105242871
2773.51	-1.44304	0.290123	2.16976e-08	Itgb7	integrin beta 7	16421
36.2046	-1.96695	0.395487	2.20627e-08	Ednrb	endothelin receptor type B	13618
897.368	-0.753664	0.151672	2.31689e-08	Skap2	src family associated phosphoprotein 2	54353
121.386	-1.12196	0.225943	2.35466e-08	Gm41885	predicted gene, 41885	105246618
387.218	-1.06365	0.214229	2.39248e-08	Gpr160	G protein-coupled receptor 160	71862
139.204	-1.99119	0.401051	2.43022e-08	Tifa	TRAF-interacting protein with forkhead-associated domain	211550
96.6842	-1.7654	0.355782	2.50623e-08	Tha1	threonine aldolase 1	71776
96.9515	-1.99073	0.402389	2.58781e-08	Serpinh1	serine (or cysteine) peptidase inhibitor, clade H, member 1	12406
61.7312	-1.56353	0.317104	2.84658e-08	Krt83	keratin 83	100126226
16.1421	-3.78619	0.769576	2.93875e-08	Hbb-bt	hemoglobin, beta adult t chain	101488143
94.5853	-1.18844	0.241899	3.08219e-08	Heatr9	HEAT repeat containing 9	629303
75.0749	-2.05608	0.41877	3.13144e-08	Tmem51	transmembrane protein 51	214359
263.784	-1.36943	0.278976	3.18085e-08	Hck	hemopoietic cell kinase	15162
389.321	-0.946663	0.19314	3.23216e-08	Lyn	LYN proto-oncogene, Src family tyrosine kinase	17096
330.93	-1.24578	0.254339	3.33621e-08	Rassf4	Ras association (RalGDS/AF-6) domain family member 4	213391
67.4845	-2.15499	0.439975	3.38814e-08	Aph1c	aph1 homolog C, gamma secretase subunit	68318
153.924	-1.1925	0.244005	3.60091e-08	Ifi204	interferon activated gene 204	15951
64.7213	-2.03221	0.415925	3.65572e-08	Gbp11	guanylate binding protein 11	634650
403.392	-0.743314	0.153038	4.12323e-08	Glul	glutamate-ammonia ligase (glutamine synthetase)	14645
297.961	-1.05679	0.217889	4.31487e-08	Ebag9	estrogen receptor-binding fragment-associated gene 9	55960
300.479	-0.766558	0.158285	4.57922e-08	Crim1	cysteine rich transmembrane BMP regulator 1 (chordin like)	50766
382.948	-0.787497	0.162641	4.64638e-08	Cbr1	carbonyl reductase 1	12408
107.02	-1.23681	0.255572	4.84847e-08	Lst1	leukocyte specific transcript 1	16988
70.3011	-1.53603	0.317668	4.91747e-08	LOC108168879	NA	NA
22.468	-2.43939	0.507198	5.14476e-08	Olfml3	olfactomedin-like 3	99543
818.415	-0.636366	0.132728	5.55574e-08	Mppe1	metallophosphoesterase 1	225651
52.5436	-1.5485	0.323427	5.64307e-08	Syngr1	synaptogyrin 1	20972
229.344	-0.958074	0.200117	5.73029e-08	Klc4	kinesin light chain 4	74764
391.953	-0.816889	0.170648	5.81759e-08	Polr3gl	polymerase (RNA) III (DNA directed) polypeptide G like	69870
1091.98	-0.711953	0.148893	5.90722e-08	Entpd5	ectonucleoside triphosphate diphosphohydrolase 5	12499
530.284	-0.788524	0.164908	5.99667e-08	Lmna	lamin A	16905
9124.18	-1.03699	0.217237	6.18217e-08	Dusp1	dual specificity phosphatase 1	19252
345.504	-0.794585	0.166487	6.27537e-08	Sntb2	syntrophin, basic 2	20650
803.095	-0.628929	0.13187	6.46319e-08	Ubl3	ubiquitin-like 3	24109
868.876	-0.624527	0.130979	6.55804e-08	Neu1	neuraminidase 1	18010
24.7207	-4.07297	0.854621	6.65387e-08	Bgn	biglycan	12111
2476.63	-0.630401	0.132475	6.7532e-08	Tmem71	transmembrane protein 71	213068
80.017	-1.46648	0.308806	7.05645e-08	Ncf2	neutrophil cytosolic factor 2	17970
224.118	-3.50882	0.739101	7.26525e-08	Mmp12	matrix metallopeptidase 12	17381
24.2981	-3.13717	0.661024	7.37016e-08	D930028M14Rik	RIKEN cDNA D930028M14 gene	434147
61.7675	-2.49721	0.529774	8.06712e-08	Gpr137b	G protein-coupled receptor 137B	83924
697.998	-1.79607	0.381732	8.19532e-08	Il6ra	interleukin 6 receptor, alpha	16194
624.939	-0.636653	0.135528	8.32834e-08	Suclg2	succinate-Coenzyme A ligase, GDP-forming, beta subunit	20917
266.465	-0.833946	0.177801	8.6003e-08	Decr2	2-4-dienoyl-Coenzyme A reductase 2, peroxisomal	26378
426.691	-0.925501	0.197406	8.739e-08	Bbs9	Bardet-Biedl syndrome 9 (human)	319845
14.3258	-5.08027	1.08495	9.16278e-08	Gm35507	predicted gene, 35507	102639119
629.536	-0.670212	0.143195	9.30609e-08	Glb1	galactosidase, beta 1	12091
4447.65	-1.10128	0.235729	9.74525e-08	Fgl2	fibrinogen-like protein 2	14190
251.352	-1.29568	0.278278	9.90651e-08	Slc11a1	solute carrier family 11 (proton-coupled divalent metal ion transporters), member 1	18173
547.241	-2.02194	0.434708	1.00715e-07	Osgin1	oxidative stress induced growth inhibitor 1	71839
26.556	-2.21499	0.476336	1.02371e-07	Gm7609	predicted pseudogene 7609	665378
115.995	-1.25817	0.271482	1.1614e-07	Tmem8	NA	NA
244.448	-1.41359	0.305184	1.17924e-07	Nudt18	nudix (nucleoside diphosphate linked moiety X)-type motif 18	213484
11.287	-4.25688	0.919094	1.19708e-07	Cfh	complement component factor h	12628
51.3993	-1.9992	0.431943	1.23296e-07	Cd302	CD302 antigen	66205
1795.84	-0.742385	0.16047	1.26925e-07	Nrp1	neuropilin 1	18186
51.1226	-2.59702	0.562006	1.34291e-07	Bank1	B cell scaffold protein with ankyrin repeats 1	242248
1718.08	-0.634657	0.137586	1.40016e-07	Golm1	golgi membrane protein 1	105348
20.3404	-4.59674	0.996632	1.41939e-07	C430042M11Rik	RIKEN cDNA C430042M11 gene	320021
47.1605	-2.24168	0.486786	1.4981e-07	Vipr2	vasoactive intestinal peptide receptor 2	22355
333.805	-0.62648	0.136086	1.5378e-07	Mthfs	5, 10-methenyltetrahydrofolate synthetase	107885
28.9658	-2.1517	0.467409	1.55764e-07	Nrarp	Notch-regulated ankyrin repeat protein	67122
23.8262	-4.05781	0.881974	1.5777e-07	Mmp13	matrix metallopeptidase 13	17386
947.484	-0.995688	0.216543	1.59801e-07	Hid1	HID1 domain containing	217310
776.962	-0.621617	0.135271	1.6592e-07	Cep97	centrosomal protein 97	74201
149.138	-1.92195	0.418339	1.67975e-07	AI607873	NA	NA
76.7779	-1.95085	0.424922	1.74195e-07	Cttnbp2nl	CTTNBP2 N-terminal like	80281
39.2714	-3.01792	0.658073	1.80492e-07	Gm32364	predicted gene, 32364	102634888
126.864	-1.22084	0.266214	1.82607e-07	Sdc3	syndecan 3	20970
36.4009	-2.12497	0.463706	1.9111e-07	Hacd4	3-hydroxyacyl-CoA dehydratase 4	66775
195.259	-1.09168	0.238382	1.95421e-07	Plekhf1	pleckstrin homology domain containing, family F (with FYVE domain) member 1	72287
252.963	-0.93663	0.204775	1.97641e-07	H60b	histocompatibility 60b	667281
14.0441	-4.3569	0.955693	2.1385e-07	Kcnk13	potassium channel, subfamily K, member 13	217826
171.538	-1.94282	0.427029	2.21152e-07	Cyp27a1	cytochrome P450, family 27, subfamily a, polypeptide 1	104086
666.266	-0.622154	0.136839	2.26146e-07	Rbm43	RNA binding motif protein 43	71684
770.698	-0.670031	0.147397	2.28649e-07	Snord118	small nucleolar RNA, C/D box 118	100216530
29.8122	-3.01033	0.662533	2.31175e-07	Cav1	caveolin 1, caveolae protein	12389
119.124	-1.32733	0.292709	2.33815e-07	Rundc3b	RUN domain containing 3B	242819
44.8819	-2.70662	0.598086	2.39286e-07	Sqrdl	NA	NA
137.967	-1.11364	0.246101	2.42042e-07	BC064078	cDNA sequence BC064078	408064
128.084	-1.63817	0.362906	2.53351e-07	Acvrl1	activin A receptor, type II-like 1	11482
32.9439	-3.14147	0.697003	2.62155e-07	Deptor	DEP domain containing MTOR-interacting protein	97998
136.705	-1.25502	0.2786	2.65167e-07	App	amyloid beta (A4) precursor protein	11820
38.3203	-2.16419	0.480903	2.71307e-07	Tnfrsf21	tumor necrosis factor receptor superfamily, member 21	94185
445.667	-0.774087	0.172332	2.80651e-07	Cdk5rap1	CDK5 regulatory subunit associated protein 1	66971
557.571	-0.947203	0.210931	2.87034e-07	Ptpn4	protein tyrosine phosphatase, non-receptor type 4	19258
490.55	-0.59022	0.131753	3.06775e-07	Slc16a6	solute carrier family 16 (monocarboxylic acid transporters), member 6	104681
188.003	-1.53091	0.341821	3.16765e-07	Tlr13	toll-like receptor 13	279572
13.0447	-3.257	0.732576	3.45388e-07	Col8a2	collagen, type VIII, alpha 2	329941
123.755	-0.953514	0.214808	3.68951e-07	LOC108169139	NA	NA
3385.27	-0.88977	0.200753	3.77065e-07	Vps37b	vacuolar protein sorting 37B	330192
57.0273	-2.43625	0.549748	3.85245e-07	Prune2	prune homolog 2	353211
1288.17	-0.663834	0.150129	3.93649e-07	Arhgap26	Rho GTPase activating protein 26	71302
351.063	-0.869148	0.197202	4.11475e-07	Tgfbr1	transforming growth factor, beta receptor I	21812
715.966	-0.730858	0.16608	4.25428e-07	Pdlim1	PDZ and LIM domain 1 (elfin)	54132
39.4383	-2.61377	0.594301	4.39573e-07	Bend6	BEN domain containing 6	320705
24.6747	-4.75323	1.08233	4.63527e-07	Gm35906	predicted gene, 35906	102639643
1455.51	-0.624226	0.142692	4.8902e-07	Pik3ap1	phosphoinositide-3-kinase adaptor protein 1	83490
288.357	-0.789475	0.180741	4.99629e-07	Eif2ak3	eukaryotic translation initiation factor 2 alpha kinase 3	13666
123.213	-1.51997	0.347988	5.04999e-07	Gm36631	predicted gene, 36631	102640606
507.579	-0.697144	0.159697	5.15811e-07	Ildr1	immunoglobulin-like domain containing receptor 1	106347
178.144	-0.856484	0.196744	5.55171e-07	9930012K11Rik	RIKEN cDNA 9930012K11 gene	268759
103.189	-1.45064	0.334206	5.84782e-07	Fes	feline sarcoma oncogene	14159
34.2968	-2.51063	0.578662	5.90821e-07	Pik3r6	phosphoinositide-3-kinase regulatory subunit 5	104709
57.1781	-1.83379	0.422866	5.96911e-07	Rin2	Ras and Rab interactor 2	74030
135.613	-1.67438	0.388058	6.29136e-07	Cyp4f18	cytochrome P450, family 4, subfamily f, polypeptide 18	72054
11.7565	-4.7392	1.09932	6.49434e-07	S100a8	S100 calcium binding protein A8 (calgranulin A)	20201
96.8007	-1.50675	0.349631	6.56279e-07	Cyp4f16	cytochrome P450, family 4, subfamily f, polypeptide 16	70101
71.2575	-2.3722	0.550727	6.76875e-07	Jag1	jagged 1	16449
62.6776	-1.42697	0.331844	6.97864e-07	Arnt2	aryl hydrocarbon receptor nuclear translocator 2	11864
268.893	-1.03886	0.241943	7.19675e-07	Sntb1	syntrophin, basic 1	20649
1808.74	-1.48221	0.345482	7.34437e-07	Tnfrsf26	tumor necrosis factor receptor superfamily, member 26	244237
71.0541	-1.51039	0.352067	7.41808e-07	Adap2	ArfGAP with dual PH domains 2	216991
83.081	-1.1286	0.263549	7.49449e-07	Adam15	a disintegrin and metallopeptidase domain 15 (metargidin)	11490
28.3713	-3.34752	0.78204	7.57147e-07	Zfhx3	zinc finger homeobox 3	11906
70.2064	-1.89047	0.44192	7.72631e-07	Spats2	spermatogenesis associated, serine-rich 2	72572
104.444	-1.05825	0.247578	7.96009e-07	Blvrb	biliverdin reductase B (flavin reductase (NADPH))	233016
111.525	-1.02439	0.23982	8.03966e-07	Nme6	NME/NM23 nucleoside diphosphate kinase 6	54369
312.303	-1.32143	0.31033	8.45008e-07	Dtx1	deltex 1, E3 ubiquitin ligase	14357
27.9591	-2.12377	0.499199	8.70519e-07	D730003K21Rik	RIKEN cDNA D730003K21 gene	78580
62.5991	-2.92879	0.688767	8.79122e-07	Nrp2	neuropilin 2	18187
258.702	-0.869438	0.204539	9.04942e-07	Mvd	mevalonate (diphospho) decarboxylase	192156
18.3119	-4.2073	0.98981	9.13552e-07	Ctnnd1	catenin (cadherin associated protein), delta 1	12388
282.996	-1.05845	0.249648	9.57761e-07	Apobec1	apolipoprotein B mRNA editing enzyme, catalytic polypeptide 1	11810
448.359	-0.688805	0.163068	1.02405e-06	Necap1	NECAP endocytosis associated 1	67602
102.118	-1.70219	0.403214	1.03374e-06	B430306N03Rik	RIKEN cDNA B430306N03 gene	320148
1183.74	-0.603766	0.143233	1.06323e-06	LOC105247125	NA	NA
198.762	-3.19267	0.758839	1.10406e-06	Cd163l1	CD163 molecule-like 1	244233
296.864	-1.12045	0.266412	1.11438e-06	Ccnd1	cyclin D1	12443
600.329	-0.911642	0.216893	1.13515e-06	Atg3	autophagy related 3	67841
83.2008	-3.8207	0.910188	1.14582e-06	Vcam1	vascular cell adhesion molecule 1	22329
626.872	-0.599269	0.142809	1.1779e-06	LOC108167355	NA	NA
63.4508	-1.56289	0.373062	1.21066e-06	Abhd14b	abhydrolase domain containing 14b	76491
659.082	-0.63204	0.15103	1.23289e-06	Rab6a	RAB6A, member RAS oncogene family	19346
34.1656	-1.80419	0.431749	1.25588e-06	Gzme	granzyme E	14942
91.3036	-1.79005	0.429531	1.29148e-06	Clec7a	C-type lectin domain family 7, member a	56644
61.701	-1.44155	0.346317	1.35217e-06	Rnf130	ring finger protein 130	59044
107.872	-0.984859	0.236623	1.36442e-06	Ptgds	prostaglandin D2 synthase (brain)	19215
16.7961	-3.35248	0.806235	1.38923e-06	Sort1	sortilin 1	20661
93.7859	-1.16737	0.281238	1.44035e-06	Gm38543	predicted gene, 38543	102641236
148.525	-1.32656	0.319669	1.4532e-06	Tcf7l2	transcription factor 7 like 2, T cell specific, HMG box	21416
225.943	-0.83499	0.201424	1.47937e-06	C030034I22Rik	RIKEN cDNA C030034I22 gene	77533
981.99	-0.719382	0.173752	1.50605e-06	Zfp53	zinc finger protein 53	24132
41.049	-2.3028	0.556608	1.54623e-06	Acvr2a	activin receptor IIA	11480
82.9233	-1.44511	0.34969	1.61426e-06	Cd300lf	CD300 molecule like family member F	246746
96.165	-2.26576	0.548777	1.62816e-06	Plxnb2	plexin B2	140570
97.3218	-1.22859	0.297749	1.6422e-06	Cpeb2	cytoplasmic polyadenylation element binding protein 2	231207
399.829	-0.898913	0.21792	1.6563e-06	E4f1	E4F transcription factor 1	13560
186.932	-1.0302	0.250048	1.69915e-06	Dusp3	dual specificity phosphatase 3 (vaccinia virus phosphatase VH1-related)	72349
35.8669	-1.84504	0.448067	1.72802e-06	Spns3	spinster homolog 3	77577
11.231	-5.55379	1.35384	1.90661e-06	Mertk	MER proto-oncogene tyrosine kinase	17289
3318.95	-0.655902	0.160045	1.92216e-06	Arid5a	AT rich interactive domain 5A (MRF1-like)	214855
25.9236	-2.43432	0.594372	1.96897e-06	Fstl1	follistatin-like 1	14314
600.701	-0.761158	0.186235	2.07982e-06	Arl5c	ADP-ribosylation factor-like 5C	217151
224.005	-1.0756	0.263192	2.09595e-06	Fbxl4	F-box and leucine-rich repeat protein 4	269514
306.577	-2.98623	0.730899	2.11214e-06	Adgre1	adhesion G protein-coupled receptor E1	13733
74.0086	-1.93216	0.473798	2.14503e-06	Syk	spleen tyrosine kinase	20963
105.394	-1.16264	0.285444	2.16213e-06	Itsn1	intersectin 1 (SH3 domain protein 1A)	16443
123.928	-0.97763	0.240142	2.17937e-06	Mlana	melan-A	77836
305.11	-0.993867	0.245132	2.32321e-06	Dhrs3	dehydrogenase/reductase (SDR family) member 3	20148
25.1518	-2.73022	0.674607	2.39829e-06	C130050O18Rik	RIKEN cDNA C130050O18 gene	319772
224.111	-1.11863	0.276671	2.43655e-06	Myo3b	myosin IIIB	329421
154.363	-1.94637	0.482003	2.5146e-06	Rrad	Ras-related associated with diabetes	56437
356.118	-0.793196	0.196887	2.61418e-06	Ralb	v-ral simian leukemia viral oncogene B	64143
15.9552	-3.87315	0.965329	2.76137e-06	Postn	periostin, osteoblast specific factor	50706
846.782	-0.629387	0.157134	2.80593e-06	Churc1	churchill domain containing 1	211151
60.9949	-1.6267	0.407374	2.91918e-06	Slc25a27	solute carrier family 25, member 27	74011
261.709	-0.979574	0.245417	2.94273e-06	Gm41005	predicted gene, 41005	105245563
351.417	-1.18699	0.298043	3.06326e-06	Treml2	triggering receptor expressed on myeloid cells-like 2	328833
154.365	-1.06357	0.26717	3.08777e-06	Zfp69	zinc finger protein 69	381549
261.922	-0.810288	0.203564	3.11227e-06	D1Ertd622e	NA	NA
1061.8	-0.676792	0.170055	3.16129e-06	Pde3b	phosphodiesterase 3B, cGMP-inhibited	18576
29.9038	-1.83603	0.461958	3.26008e-06	P2ry12	purinergic receptor P2Y, G-protein coupled 12	70839
442.952	-0.655225	0.16497	3.33541e-06	Ncf1	neutrophil cytosolic factor 1	17969
296.295	-0.839938	0.211553	3.3607e-06	Ms4a4a	membrane-spanning 4-domains, subfamily A, member 4A	666907
743.163	-0.68143	0.172059	3.49085e-06	Ctla2b	cytotoxic T lymphocyte-associated protein 2 beta	13025
559.773	-0.744675	0.188128	3.51733e-06	Mpp1	membrane protein, palmitoylated	17524
1308.53	-0.5968	0.150854	3.57046e-06	Clic4	chloride intracellular channel 4 (mitochondrial)	29876
5073.24	-1.80176	0.455692	3.70386e-06	Spp1	secreted phosphoprotein 1	20750
163.744	-0.849093	0.214838	3.73077e-06	A930006K02Rik	RIKEN cDNA A930006K02 gene	100503120
300.109	-0.787585	0.199456	3.78498e-06	Tpcn2	two pore segment channel 2	233979
62.2688	-1.13046	0.286329	3.86672e-06	B4galnt4	beta-1,4-N-acetyl-galactosaminyl transferase 4	330671
15.1597	-4.41363	1.11955	4.00441e-06	Fam198b	NA	NA
355.725	-0.740077	0.187792	4.03228e-06	BC035044	cDNA sequence BC035044	232406
284.267	-0.815464	0.206937	4.06016e-06	Dnajb4	DnaJ heat shock protein family (Hsp40) member B4	67035
523.247	-0.721668	0.183212	4.11616e-06	Irf5	interferon regulatory factor 5	27056
919.244	-0.713889	0.181307	4.17243e-06	Nsg2	neuron specific gene family member 2	18197
23.0565	-2.33202	0.592561	4.22901e-06	F10	coagulation factor X	14058
13.7812	-4.25518	1.08833	4.46955e-06	Lrrn4	leucine rich repeat neuronal 4	320974
106.199	-1.0421	0.266646	4.53261e-06	A430088P11Rik	RIKEN cDNA A430088P11 gene	106059
471.843	-0.683191	0.175304	4.7273e-06	Tmem241	transmembrane protein 241	338363
126.051	-0.983097	0.252714	4.86088e-06	Jmy	junction-mediating and regulatory protein	57748
214.095	-0.925938	0.238136	4.92873e-06	Unkl	unkempt family like zinc finger	74154
29.939	-2.54409	0.654451	4.96282e-06	LOC108167375	NA	NA
241.289	-1.17354	0.302642	5.03278e-06	Kiz	kizuna centrosomal protein	228730
290.686	-0.700573	0.181136	5.24967e-06	Phykpl	5-phosphohydroxy-L-lysine phospholyase	72947
51.9374	-1.25295	0.324279	5.32422e-06	Timp2	tissue inhibitor of metalloproteinase 2	21858
13.5923	-4.12888	1.06867	5.36158e-06	C030018K13Rik	RIKEN cDNA C030018K13 gene	77382
10973.6	-0.904911	0.234836	5.55235e-06	Jun	jun proto-oncogene	16476
24.1271	-3.92312	1.01847	5.59138e-06	Mgl2	macrophage galactose N-acetyl-galactosamine specific lectin 2	216864
11.8646	-2.86986	0.745263	5.63055e-06	Crybb1	crystallin, beta B1	12960
232.848	-1.2978	0.337125	5.66987e-06	Arhgap5	Rho GTPase activating protein 5	11855
634.811	-0.587437	0.152718	5.82799e-06	Antxr2	anthrax toxin receptor 2	71914
9.14917	-3.57827	0.931454	5.98845e-06	Fam20c	family with sequence similarity 20, member C	80752
79.5694	-3.87834	1.01054	6.06975e-06	Ms4a1	membrane-spanning 4-domains, subfamily A, member 1	12482
760.147	-0.698793	0.182128	6.15158e-06	Gm4759	NA	NA
87.4136	-0.982654	0.256431	6.23483e-06	Muc1	mucin 1, transmembrane	17829
55.9763	-1.95362	0.510174	6.48561e-06	Ch25h	cholesterol 25-hydroxylase	12642
68.8512	-2.39646	0.628493	6.70393e-06	Gpr157	G protein-coupled receptor 157	269604
14.2496	-4.544	1.19263	6.79378e-06	Bcar3	breast cancer anti-estrogen resistance 3	29815
259.779	-1.0731	0.281805	6.88461e-06	Apobr	apolipoprotein B receptor	171504
310.765	-0.68623	0.180337	6.97602e-06	Ntpcr	nucleoside-triphosphatase, cancer-related	66566
519.381	-0.947352	0.250321	7.453e-06	Hs3st3b1	heparan sulfate (glucosamine) 3-O-sulfotransferase 3B1	54710
303.648	-0.745374	0.197185	7.55403e-06	Fgf13	fibroblast growth factor 13	14168
64.2364	-1.35463	0.358417	7.60458e-06	Cd1d2	CD1d2 antigen	12480
1006.99	-1.25615	0.332828	7.75835e-06	Nod1	nucleotide-binding oligomerization domain containing 1	107607
185.578	-3.79639	1.00604	7.80995e-06	Aqp9	aquaporin 9	64008
232.917	-0.798467	0.211636	7.91313e-06	Ier3	immediate early response 3	15937
145.178	-0.717823	0.190764	8.01861e-06	Gm41640	predicted gene, 41640	105246339
44.2458	-2.26095	0.601007	8.12628e-06	Sh3pxd2b	SH3 and PX domains 2B	268396
3880.04	-1.3435	0.357364	8.34225e-06	Ubc	ubiquitin C	22190
274.203	-0.795358	0.211586	8.45048e-06	Cyb5r4	cytochrome b5 reductase 4	266690
64.48	-1.55704	0.415301	8.73003e-06	Gm38485	predicted gene, 38485	102636048
240.802	-0.977029	0.260701	8.78645e-06	Spata6	spermatogenesis associated 6	67946
11.7658	-3.80752	1.01612	8.84293e-06	Selp	selectin, platelet	20344
56.373	-1.11018	0.296282	8.9557e-06	E130102H24Rik	RIKEN cDNA E130102H24 gene	77866
49.4877	-2.34461	0.627229	9.24371e-06	Slc7a7	solute carrier family 7 (cationic amino acid transporter, y+ system), member 7	20540
282.62	-0.6113	0.163843	9.5392e-06	Ifi44	interferon-induced protein 44	99899
202.54	-0.795514	0.213475	9.72041e-06	Letm2	leucine zipper-EF-hand containing transmembrane protein 2	270035
435.924	-0.818448	0.21978	9.84237e-06	Ifrd1	interferon-related developmental regulator 1	15982
196.765	-0.683641	0.184649	1.07353e-05	Rps27rt	ribosomal protein S27, retrogene	100043813
11.809	-3.28809	0.888206	1.0867e-05	Gm11775	predicted gene 11775	105243657
38.6626	-1.69612	0.459223	1.1137e-05	Basp1	brain abundant, membrane attached signal protein 1	70350
16.4601	-2.47553	0.670313	1.1205e-05	Mgat3	mannoside acetylglucosaminyltransferase 3	17309
68.5864	-1.9828	0.537028	1.12731e-05	Cd79a	CD79A antigen (immunoglobulin-associated alpha)	12518
35.7487	-2.42686	0.659011	1.16891e-05	Gm5124	nucleolar and coiled-body phosphoprotein 1 pseudogene	331392
56.399	-1.81735	0.493543	1.17596e-05	Atp6v0a1	ATPase, H+ transporting, lysosomal V0 subunit A1	11975
116.767	-1.02904	0.279554	1.18303e-05	Cnrip1	cannabinoid receptor interacting protein 1	380686
138.229	-0.844986	0.229668	1.20436e-05	H2-Ke6	H2-K region expressed gene 6	14979
108.035	-1.13407	0.308788	1.25451e-05	Gm35035	predicted gene, 35035	102638482
7.60086	-4.18266	1.14068	1.31307e-05	Ccl24	chemokine (C-C motif) ligand 24	56221
652.916	-0.679909	0.185689	1.33541e-05	Tmem63a	transmembrane protein 63a	208795
10.0116	-4.4159	1.20678	1.35799e-05	Hebp1	heme binding protein 1	15199
102.475	-1.01672	0.278024	1.38825e-05	LOC108168823	NA	NA
150.276	-1.27286	0.348161	1.39584e-05	Rbm45	RNA binding motif protein 45	241490
87.5704	-1.18416	0.323931	1.40344e-05	Fam213b	NA	NA
17.8733	-2.52681	0.691565	1.41109e-05	1700030C10Rik	RIKEN cDNA 1700030C10 gene	69513
143.963	-0.777969	0.21314	1.43411e-05	Gm29243	predicted gene 29243	102636691
190.859	-0.644972	0.176737	1.44187e-05	Ypel3	yippee like 3	66090
683.421	-0.638188	0.174927	1.44965e-05	Ccrl2	chemokine (C-C motif) receptor-like 2	54199
2031.83	-0.677759	0.186406	1.47407e-05	P2ry10	purinergic receptor P2Y, G-protein coupled 10	78826
22.3334	-3.72327	1.02542	1.50701e-05	Dsg2	desmoglein 2	13511
10.4941	-3.78437	1.04277	1.54032e-05	Gm32128	predicted gene, 32128	102634586
43.2786	-1.98406	0.547316	1.56565e-05	Tktl1	transketolase-like 1	83553
499.98	-0.653494	0.180579	1.62548e-05	Rab32	RAB32, member RAS oncogene family	67844
127.773	-1.04082	0.287624	1.63407e-05	Cnn3	calponin 3, acidic	71994
27.2202	-1.67001	0.46204	1.66879e-05	LOC102638993	NA	NA
499.468	-0.884447	0.245047	1.69527e-05	Rsad2	radical S-adenosyl methionine domain containing 2	58185
467.279	-0.85183	0.236155	1.72194e-05	Idh2	isocitrate dehydrogenase 2 (NADP+), mitochondrial	269951
110.199	-1.18295	0.328024	1.7398e-05	Gm36920	predicted gene, 36920	102640994
613.781	-0.755321	0.209484	1.75765e-05	Pvr	poliovirus receptor	52118
600.624	-0.61061	0.170246	1.86044e-05	5430427O19Rik	NA	NA
204.002	-1.15332	0.322977	1.94924e-05	Pkib	protein kinase inhibitor beta, cAMP dependent, testis specific	18768
211.237	-0.653645	0.183157	1.97964e-05	Rnf19b	ring finger protein 19B	75234
240.068	-0.919622	0.257883	1.98992e-05	Errfi1	ERBB receptor feedback inhibitor 1	74155
40.4705	-2.1277	0.597302	2.00035e-05	Gda	guanine deaminase	14544
34.5424	-1.81441	0.509816	2.02145e-05	Fcrl6	Fc receptor-like 6	677296
176.975	-1.06763	0.300404	2.07459e-05	4930427A07Rik	NA	NA
363.249	-0.841786	0.236961	2.09606e-05	Smad3	SMAD family member 3	17127
51.3437	-1.61934	0.457119	2.16201e-05	Gm16702	predicted gene, 16702	100504601
54.3377	-1.45779	0.412176	2.25159e-05	Tmem141	transmembrane protein 141	51875
275.727	-1.05403	0.29811	2.26292e-05	Fez2	fasciculation and elongation protein zeta 2 (zygin II)	225020
40.094	-1.97688	0.560175	2.34304e-05	Rgmb	repulsive guidance molecule family member B	68799
101.082	-1.23005	0.348649	2.35463e-05	Nmnat3	nicotinamide nucleotide adenylyltransferase 3	74080
130.295	-1.43403	0.406475	2.37777e-05	Gm40475	predicted gene, 40475	105244957
156.98	-1.08421	0.307468	2.40099e-05	Plod1	procollagen-lysine, 2-oxoglutarate 5-dioxygenase 1	18822
22.7012	-1.67807	0.476172	2.42435e-05	Ccdc136	coiled-coil domain containing 136	232664
470.755	-0.8551	0.242709	2.44777e-05	Lamp1	lysosomal-associated membrane protein 1	16783
8.03089	-4.89071	1.38901	2.48305e-05	LOC108168003	NA	NA
96.4799	-1.07984	0.307544	2.55542e-05	Il2	interleukin 2	16183
109	-0.84776	0.241485	2.57979e-05	Gm39932	predicted gene, 39932	105244293
143.982	-0.701996	0.200784	2.70476e-05	LOC108167725	NA	NA
190.398	-0.906624	0.259709	2.76965e-05	Actn2	actinin alpha 2	11472
62.5433	-1.1557	0.331309	2.78279e-05	Slc16a10	solute carrier family 16 (monocarboxylic acid transporters), member 10	72472
63.2406	-1.37807	0.395367	2.80918e-05	Lhpp	phospholysine phosphohistidine inorganic pyrophosphate phosphatase	76429
93.0193	-0.994625	0.285454	2.82249e-05	Sepn1	NA	NA
20.2408	-1.73643	0.4995	2.9304e-05	Lyl1	lymphoblastomic leukemia 1	17095
494.34	-0.748423	0.215383	2.95775e-05	Sesn1	sestrin 1	140742
208.642	-0.732475	0.21086	2.97149e-05	Zbtb8a	zinc finger and BTB domain containing 8a	73680
448.048	-0.601023	0.173042	2.98523e-05	BC023829	NA	NA
40.5559	-1.45287	0.4196	3.13899e-05	Tnfrsf12a	tumor necrosis factor receptor superfamily, member 12a	27279
74.882	-1.27038	0.367223	3.19608e-05	Zfp369	zinc finger protein 369	170936
131.806	-0.851434	0.246525	3.23946e-05	Ahr	aryl-hydrocarbon receptor	11622
680.643	-0.611247	0.177073	3.25416e-05	Syne2	spectrin repeat containing, nuclear envelope 2	319565
18.1419	-2.29581	0.665614	3.28379e-05	Plcd3	phospholipase C, delta 3	72469
288.416	-0.693263	0.201166	3.32851e-05	Amdhd2	amidohydrolase domain containing 2	245847
55.4324	-2.15795	0.627764	3.40503e-05	Ntrk3	neurotrophic tyrosine kinase, receptor, type 3	18213
208.018	-1.01449	0.295296	3.42057e-05	Col23a1	collagen, type XXIII, alpha 1	237759
72.4022	-1.08834	0.316976	3.48301e-05	Gm38426	predicted gene, 38426	100503676
263.042	-0.680749	0.198589	3.56173e-05	Trerf1	transcriptional regulating factor 1	224829
215	-1.24594	0.363492	3.57759e-05	Pak1	p21 (RAC1) activated kinase 1	18479
36.0869	-1.4308	0.417455	3.59346e-05	Tceal8	transcription elongation factor A (SII)-like 8	66684
260.039	-0.774595	0.226027	3.60933e-05	Adck3	NA	NA
226.993	-0.726055	0.212038	3.65733e-05	Spryd7	SPRY domain containing 7	66674
24.8419	-2.37302	0.695721	3.8053e-05	Lyz1	lysozyme 1	17110
79.4977	-2.1226	0.622327	3.82203e-05	Spi1	spleen focus forming virus (SFFV) proviral integration oncogene	20375
1051.53	-0.735819	0.215954	3.88935e-05	Ccm2	cerebral cavernous malformation 2	216527
39.6622	-2.27003	0.666692	3.9403e-05	Nr1d1	nuclear receptor subfamily 1, group D, member 1	217166
36.9616	-9.96653	2.93147	4.04322e-05	Capn11	calpain 11	268958
7.45393	-4.17754	1.22946	4.11237e-05	Gm39065	predicted gene, 39065	105243024
68.7008	-1.87808	0.553231	4.18194e-05	Adgrb2	adhesion G protein-coupled receptor B2	230775
87.9555	-1.56013	0.460022	4.28684e-05	Spon1	spondin 1, (f-spondin) extracellular matrix protein	233744
208.667	-1.01969	0.301047	4.37517e-05	Dzip1	DAZ interacting protein 1	66573
114.09	-1.56	0.460747	4.41085e-05	Stom	stomatin	13830
74.6788	-1.32092	0.390279	4.42876e-05	Amacr	alpha-methylacyl-CoA racemase	17117
239.352	-0.708147	0.209319	4.44676e-05	Cln8	CLN8 transmembrane ER and ERGIC protein	26889
400.472	-0.711586	0.210808	4.51972e-05	Irf2bpl	interferon regulatory factor 2 binding protein-like	238330
14.9134	-2.34092	0.693746	4.53828e-05	Unc5a	unc-5 netrin receptor A	107448
129.637	-1.09109	0.323698	4.63176e-05	H2-DMb2	histocompatibility 2, class II, locus Mb2	15000
79.39	-0.877041	0.260418	4.65069e-05	Rab3a	RAB3A, member RAS oncogene family	19339
185.803	-0.750797	0.223661	4.76769e-05	Klrg1	killer cell lectin-like receptor subfamily G, member 1	50928
83.9873	-3.04859	0.908854	4.8467e-05	Strip2	striatin interacting protein 2	320609
14.7257	-2.73349	0.815086	4.86653e-05	Snx24	sorting nexing 24	69226
32.6888	-1.94008	0.579164	4.98592e-05	Fam19a3	NA	NA
239.814	-0.722578	0.215794	5.00601e-05	Hmga1	high mobility group AT-hook 1	15361
489.612	-0.653625	0.19529	5.06638e-05	Mgat4a	mannoside acetylglucosaminyltransferase 4, isoenzyme A	269181
144.872	-0.877791	0.26244	5.10696e-05	Camsap2	calmodulin regulated spectrin-associated protein family, member 2	67886
88.2691	-1.10372	0.330382	5.16832e-05	Asap2	ArfGAP with SH3 domain, ankyrin repeat and PH domain 2	211914
123.645	-1.67538	0.50249	5.29339e-05	Atp9a	ATPase, class II, type 9A	11981
135.848	-1.04283	0.312866	5.31443e-05	Stx1a	syntaxin 1A (brain)	20907
30.91	-1.62321	0.487155	5.33555e-05	Hdac11	histone deacetylase 11	232232
446.763	-0.845136	0.253766	5.35678e-05	Tob1	transducer of ErbB-2.1	22057
50.6495	-9.58399	2.88208	5.37843e-05	Vmn2r96	vomeronasal 2, receptor 96	433070
70.778	-1.39606	0.419895	5.42173e-05	Ptgs2	prostaglandin-endoperoxide synthase 2	19225
134.317	-1.00178	0.301336	5.44338e-05	Oplah	5-oxoprolinase (ATP-hydrolysing)	75475
47.7009	-1.30875	0.394098	5.53065e-05	LOC102633930	NA	NA
16.1427	-4.47453	1.34749	5.55252e-05	Spic	Spi-C transcription factor (Spi-1/PU.1 related)	20728
82.432	-1.11562	0.336052	5.59632e-05	2010300C02Rik	NA	NA
1240.43	-1.13578	0.342958	5.6847e-05	Socs3	suppressor of cytokine signaling 3	12702
36.8814	-2.12095	0.64122	5.73039e-05	BC106179	cDNA sequence BC106179	320099
12.2861	-2.12987	0.644903	5.84574e-05	Snhg9	small nucleolar RNA host gene 9	73474
501.932	-0.597329	0.181225	5.98678e-05	Zcchc18	zinc finger, CCHC domain containing 18	66995
246.697	-0.946096	0.287319	6.03462e-05	Sgk3	serum/glucocorticoid regulated kinase 3	170755
12.0821	-2.28475	0.694166	6.13046e-05	Col14a1	collagen, type XIV, alpha 1	12818
14.3199	-2.24405	0.682295	6.17857e-05	Cpe	carboxypeptidase E	12876
381.333	-0.79755	0.242753	6.2515e-05	Per3	period circadian clock 3	18628
1316.93	-0.614532	0.187166	6.2761e-05	Mapkapk3	mitogen-activated protein kinase-activated protein kinase 3	102626
54.7431	-1.26959	0.387515	6.4262e-05	Tbc1d16	TBC1 domain family, member 16	207592
96.8478	-0.819856	0.250267	6.45136e-05	Snx8	sorting nexin 8	231834
232.838	-0.718315	0.219545	6.50202e-05	Rnf122	ring finger protein 122	68867
18.2817	-3.64359	1.11363	6.52751e-05	Gm30513	predicted gene, 30513	102632441
23.9842	-2.80809	0.85867	6.60419e-05	Fnbp1l	formin binding protein 1-like	214459
173.402	-0.886405	0.271103	6.65533e-05	Scmh1	sex comb on midleg homolog 1	29871
34.0243	-1.26387	0.38707	6.73285e-05	Zfp931	zinc finger protein 931	353208
86.5065	-1.12706	0.345484	6.81118e-05	Gcnt2	glucosaminyl (N-acetyl) transferase 2, I-branching enzyme	14538
13.1097	-2.56787	0.789118	6.94372e-05	B3gnt7	UDP-GlcNAc:betaGal beta-1,3-N-acetylglucosaminyltransferase 7	227327
519.511	-0.770871	0.237048	7.02454e-05	Fosb	FBJ osteosarcoma oncogene B	14282
30.5014	-1.59421	0.490932	7.16092e-05	Car9	carbonic anhydrase 9	230099
167.017	-1.19035	0.367167	7.2995e-05	Hsd3b7	hydroxy-delta-5-steroid dehydrogenase, 3 beta- and steroid delta-isomerase 7	101502
15.659	-3.91814	1.21169	7.41284e-05	Ankrd35	ankyrin repeat domain 35	213121
13.3928	-2.35861	0.729475	7.44151e-05	Gm34226	predicted gene, 34226	102637413
62.7375	-1.53642	0.475495	7.49905e-05	Ccdc88a	coiled coil domain containing 88A	108686
12.6105	-5.41544	1.6764	7.55685e-05	Cd163	CD163 antigen	93671
29.8677	-2.22935	0.691547	7.76047e-05	Aqp1	aquaporin 1	11826
47.467	-1.0689	0.33173	7.79006e-05	Gm35498	Sp140 nuclear body protein pseudogene	102639105
36.3195	-4.24852	1.32124	7.88054e-05	Tmem108	transmembrane protein 108	81907
486.311	-0.70436	0.219562	7.97316e-05	Tpd52	tumor protein D52	21985
82.1879	-0.814137	0.253848	8.00433e-05	Gm36695	predicted gene, 36695	102640683
259.171	-0.72285	0.22548	8.09816e-05	Tanc1	tetratricopeptide repeat, ankyrin repeat and coiled-coil containing 1	66860
169.047	-0.692285	0.216384	8.3514e-05	Rab20	RAB20, member RAS oncogene family	19332
165.254	-0.920243	0.287665	8.3832e-05	Wbp1	WW domain binding protein 1	22377
120.406	-0.753489	0.235776	8.51114e-05	Rnu3a	NA	NA
36.3313	-2.35348	0.737519	8.70498e-05	Mefv	Mediterranean fever	54483
73.387	-0.87745	0.275347	8.73797e-05	Gstm1	glutathione S-transferase, mu 1	14862
17.7173	-3.40789	1.06993	8.77113e-05	Dapk1	death associated protein kinase 1	69635
18.7496	-2.00414	0.629241	8.80427e-05	LOC100038947	NA	NA
533.719	-0.612166	0.192502	8.9052e-05	Dennd4c	DENN/MADD domain containing 4C	329877
132.172	-2.26636	0.717507	9.6098e-05	Hepacam2	HEPACAM family member 2	101202
19.6762	-1.84189	0.583156	9.64566e-05	Clec4b1	C-type lectin domain family 4, member b1	69810
38.4778	-2.36675	0.749495	9.68159e-05	Lifr	LIF receptor alpha	16880
230.474	-1.01563	0.321811	9.75382e-05	BC028528	cDNA sequence BC028528	229600
23.9022	-3.17867	1.00745	9.79001e-05	LOC108168905	NA	NA
37.3037	-1.55272	0.492297	9.89872e-05	Asph	aspartate-beta-hydroxylase	65973
29.2553	-2.73216	0.869223	0.000102306	Plekha6	pleckstrin homology domain containing, family A member 6	240753
28.4706	-1.48668	0.473073	0.000102681	LOC108169115	NA	NA
230.588	-0.690533	0.220405	0.000106471	Gla	galactosidase, alpha	11605
18.4488	-3.217	1.02717	0.000107243	9630013K17Rik	RIKEN cDNA 9630013K17 gene	78883
9.65304	-3.56668	1.13961	0.000109564	Car6	carbonic anhydrase 6	12353
10.2237	-2.92673	0.936627	0.000111131	Tfec	transcription factor EC	21426
72.407	-1.1608	0.371733	0.000111527	LOC108167875	NA	NA
66.6268	-1.25651	0.402385	0.000111922	Ebi3	Epstein-Barr virus induced gene 3	50498
268.555	-1.99618	0.639321	0.000112317	Tbc1d8	TBC1 domain family, member 8	54610
12.1099	-4.2388	1.35854	0.000112716	Gm13387	predicted gene 13387	329358
46.1771	-1.0286	0.329981	0.000113518	Junos	jun proto-oncogene, opposite strand	230451
11.8149	-2.41028	0.774619	0.000115969	C130026I21Rik	RIKEN cDNA C130026I21 gene	620078
31.643	-2.13134	0.685557	0.000117199	Mst1	macrophage stimulating 1 (hepatocyte growth factor-like)	15235
282.424	-0.817906	0.263186	0.000117612	Ninj1	ninjurin 1	18081
45.7003	-1.07438	0.345828	0.000118026	Gm12253	predicted gene 12253	624860
7.62735	-3.41507	1.10021	0.000119276	Sash1	SAM and SH3 domain containing 1	70097
12.0551	-2.07082	0.669059	0.000120556	Gm40498	predicted gene, 40498	105244980
13.4968	-2.74788	0.88812	0.000121418	Bbof1	basal body orientation factor 1	72873
202.604	-0.927519	0.300952	0.000125402	Sh2b3	SH2B adaptor protein 3	16923
21.2348	-3.15063	1.02265	0.000127195	Pparg	peroxisome proliferator activated receptor gamma	19016
324.406	-0.677308	0.219896	0.000128092	Appl2	adaptor protein, phosphotyrosine interaction, PH domain and leucine zipper containing 2	216190
330.082	-0.835802	0.271376	0.000129436	Rapgef4	Rap guanine nucleotide exchange factor (GEF) 4	56508
544.253	-0.80895	0.26296	0.000131236	Prkab1	protein kinase, AMP-activated, beta 1 non-catalytic subunit	19079
22.0688	-2.2773	0.741494	0.000133062	Ctnnd2	catenin (cadherin associated protein), delta 2	18163
50.8507	-0.932148	0.304152	0.000135839	Gm21188	predicted gene, 21188	100861753
48.733	-1.98727	0.648782	0.000138182	Hrh4	histamine receptor H4	225192
24.6712	-1.60897	0.525399	0.000138651	Igsf5	immunoglobulin superfamily, member 5	72058
20.4845	-2.83011	0.92458	0.000140062	Spib	Spi-B transcription factor (Spi-1/PU.1 related)	272382
24.534	-2.0142	0.660052	0.000143413	Camk1	calcium/calmodulin-dependent protein kinase I	52163
18.754	-2.53436	0.831998	0.000145847	Fmn1	formin 1	14260
227.717	-0.6464	0.212506	0.000147332	Dnaaf5	dynein, axonemal assembly factor 5	433956
46.4344	-1.37366	0.452088	0.00015033	Thra	thyroid hormone receptor alpha	21833
124.575	-0.811476	0.267492	0.000153378	Bach1	BTB and CNC homology 1, basic leucine zipper transcription factor 1	12013
25.6857	-1.5348	0.506207	0.000155415	Gm40855	predicted gene, 40855	105245391
61.1756	-0.977591	0.323277	0.000159035	Stard10	START domain containing 10	56018
53.9092	-1.04735	0.346853	0.000161146	Gm38599	predicted gene, 38599	102642196
94.123	-1.11667	0.369832	0.000161675	Smad1	SMAD family member 1	17125
11.3959	-3.12183	1.03409	0.000162204	Pgf	placental growth factor	18654
83.2422	-0.794444	0.263341	0.000163797	Etohd2	ethanol decreased 2	13996
17.7231	-1.803	0.597974	0.000164863	Klk1b27	kallikrein 1-related peptidase b27	16619
53.3136	-1.76467	0.586766	0.000167564	Fam114a1	family with sequence similarity 114, member A1	68303
692.927	-0.779288	0.259161	0.000168112	Rftn1	raftlin lipid raft linker 1	76438
183.621	-1.06542	0.355728	0.00017645	Sdc4	syndecan 4	20971
151.896	-0.589879	0.19705	0.000177583	Vmac	vimentin-type intermediate filament associated coiled-coil protein	106639
475.445	-0.658515	0.220033	0.000179283	B3gnt5	UDP-GlcNAc:betaGal beta-1,3-N-acetylglucosaminyltransferase 5	108105
25.8967	-2.24553	0.750381	0.000180416	Rimkla	ribosomal modification protein rimK-like family member A	194237
74.9619	-0.934763	0.31393	0.000187973	Klra3	killer cell lectin-like receptor, subfamily A, member 3	16634
72.9096	-0.691068	0.23299	0.000191639	Gm19723	predicted gene, 19723	100503490
44.014	-1.63151	0.550613	0.000195331	Sh2d5	SH2 domain containing 5	230863
34.0023	-1.12585	0.380406	0.00019844	Rsph3a	radial spoke 3A homolog (Chlamydomonas)	66832
66.0427	-1.27077	0.429403	0.000199063	LOC108167450	NA	NA
56.635	-0.975416	0.330124	0.000205949	Sdr42e1	short chain dehydrogenase/reductase family 42E, member 1	74032
198.85	-0.967915	0.32766	0.000206577	Meis3	Meis homeobox 3	17537
8.4202	-2.63207	0.891861	0.000207842	Cmklr1	chemokine-like receptor 1	14747
23.4657	-2.11328	0.718699	0.000218831	Tnfrsf11a	tumor necrosis factor receptor superfamily, member 11a, NFKB activator	21934
2008.38	-0.614812	0.209184	0.000219484	Sh2d3c	SH2 domain containing 3C	27387
20.294	-1.7029	0.580217	0.000222119	Sbf2	SET binding factor 2	319934
14.9902	-3.15127	1.07412	0.000223442	Bbs7	Bardet-Biedl syndrome 7 (human)	71492
75.906	-1.74827	0.597009	0.000225452	Dlg5	discs large MAGUK scaffold protein 5	71228
23.5854	-1.73572	0.59338	0.000228155	Ccdc180	coiled-coil domain containing 180	381522
83.9526	-0.700255	0.239801	0.000232951	LOC102635154	NA	NA
264.63	-2.4285	0.83418	0.000238562	Slc16a5	solute carrier family 16 (monocarboxylic acid transporters), member 5	217316
177.128	-0.89137	0.306967	0.000244285	Rasgef1b	RasGEF domain family, member 1B	320292
241.242	-0.827642	0.28514	0.000245726	Hgsnat	heparan-alpha-glucosaminide N-acetyltransferase	52120
441.207	-0.608155	0.209793	0.000250796	Rnase6	ribonuclease, RNase A family, 6	78416
120.077	-0.789828	0.272988	0.00025521	Zfp395	zinc finger protein 395	380912
101.383	-1.26936	0.438749	0.000255948	Ifi44l	interferon-induced protein 44 like	15061
271.612	-0.715542	0.247407	0.000257424	Zbtb46	zinc finger and BTB domain containing 46	72147
51.9356	-1.59993	0.554858	0.000264187	Slc7a8	solute carrier family 7 (cationic amino acid transporter, y+ system), member 8	50934
1385.36	-0.629802	0.218812	0.00026951	S1pr4	sphingosine-1-phosphate receptor 4	13611
28.1861	-1.2075	0.419579	0.000271807	Gm36696	predicted gene, 36696	102640684
43.3376	-1.38894	0.483254	0.000274122	Fabp4	fatty acid binding protein 4, adipocyte	11770
23.8161	-1.64512	0.572591	0.000276446	Ptpro	protein tyrosine phosphatase, receptor type, O	19277
20.1397	-1.94528	0.677402	0.000277224	Gm31641	predicted gene, 31641	102633941
212.888	-0.640805	0.223601	0.000279584	A630072M18Rik	RIKEN cDNA A630072M18 gene	320770
153.052	-1.36223	0.47537	0.000281169	Nav1	neuron navigator 1	215690
44.2931	-1.25991	0.440082	0.000282766	Dok3	docking protein 3	27261
24.8363	-2.89591	1.01491	0.000290875	Zak	NA	NA
118.361	-0.75572	0.26537	0.000294191	Tbkbp1	TBK1 binding protein 1	73174
93.8977	-0.648518	0.22776	0.000295858	Gm38424	predicted gene, 38424	100503002
49.0096	-1.02986	0.362101	0.000298382	Dst	dystonin	13518
171.533	-0.627793	0.221527	0.000306041	Gm17764	predicted gene, 17764	100044526
162.154	-0.718184	0.253567	0.000308646	Afp	alpha fetoprotein	11576
173.888	-0.63052	0.22272	0.000309518	BC030336	NA	NA
16.3821	-2.32455	0.821334	0.000310392	Lrrc6	leucine rich repeat containing 6 (testis)	54562
143.388	-0.776511	0.274488	0.000312143	Gatsl3	NA	NA
34.7141	-1.14726	0.405719	0.0003139	Zhx3	zinc fingers and homeoboxes 3	320799
199.547	-0.668648	0.236922	0.000319207	2810001G20Rik	RIKEN cDNA 2810001G20 gene	66456
30.8471	-1.48538	0.526603	0.000320993	Gm33742	predicted gene, 33742	102636760
37.6824	-2.14756	0.761484	0.000322782	Kcnip3	Kv channel interacting protein 3, calsenilin	56461
54.3391	-1.27649	0.452746	0.000323679	Mapre3	microtubule-associated protein, RP/EB family, member 3	100732
48.5988	-1.80822	0.641723	0.000326375	Igfbp3	insulin-like growth factor binding protein 3	16009
269.468	-0.603764	0.214744	0.000332715	Zfp949	zinc finger protein 949	71640
10.2804	-3.83208	1.36416	0.000336379	Mccc1os	methylcrotonoyl-Coenzyme A carboxylase 1 (alpha), opposite strand	654424
163.372	-0.95702	0.341081	0.00033823	Zscan12	zinc finger and SCAN domain containing 12	22758
57.0306	-0.953874	0.339962	0.000339158	Selm	NA	NA
111.001	-0.795653	0.284379	0.000345722	Tspan4	tetraspanin 4	64540
53.1647	-1.622	0.581138	0.000356269	Nostrin	nitric oxide synthase trafficker	329416
95.1474	-2.24941	0.807041	0.000358218	Fmnl2	formin-like 2	71409
31.8728	-3.4166	1.22615	0.000359194	Htr7	5-hydroxytryptamine (serotonin) receptor 7	15566
31.0693	-2.21365	0.794797	0.000361154	Lrp12	low density lipoprotein-related protein 12	239393
45.4291	-0.996873	0.358674	0.00036708	Akr1b8	aldo-keto reductase family 1, member B8	14187
418.171	-0.673899	0.243391	0.000381251	Npc1	NPC intracellular cholesterol transporter 1	18145
8.41204	-3.24115	1.17244	0.000386369	Gm40453	predicted gene, 40453	105244931
9.9912	-8.1829	2.96212	0.000388443	Psd3	pleckstrin and Sec7 domain containing 3	234353
282.979	-0.995305	0.361138	0.000394749	Cxcr4	chemokine (C-X-C motif) receptor 4	12767
17.6904	-7.58689	2.75373	0.000398976	Rnf150	ring finger protein 150	330812
16.0122	-2.17271	0.789781	0.000408517	Atp6v1g3	ATPase, H+ transporting, lysosomal V1 subunit G3	338375
33.9217	-1.49368	0.543717	0.000413862	Mmp14	matrix metallopeptidase 14 (membrane-inserted)	17387
64.4886	-1.46632	0.534546	0.000420333	Blnk	B cell linker	17060
50.0483	-0.912858	0.332917	0.000423588	LOC108167930	NA	NA
25.6295	-1.91741	0.700552	0.00042797	Zfp612	zinc finger protein 612	234725
69.3581	-0.962974	0.352614	0.000435741	Aifm2	apoptosis-inducing factor, mitochondrion-associated 2	71361
7.45796	-2.86122	1.04786	0.000436861	Gm6109	predicted gene 6109	619883
246.706	-0.687987	0.252054	0.000437983	Rhobtb2	Rho-related BTB domain containing 2	246710
16.9005	-4.25108	1.55889	0.000442495	Scg5	secretogranin V	20394
26.2348	-1.50942	0.553607	0.000444753	Apol9a	apolipoprotein L 9a	223672
120.18	-0.768515	0.281876	0.000445881	Tctex1d2	Tctex1 domain containing 2	66061
90.2626	-0.863204	0.316894	0.000447018	Nmnat2	nicotinamide nucleotide adenylyltransferase 2	226518
199.923	-0.906792	0.332941	0.000448156	Enc1	ectodermal-neural cortex 1	13803
396.082	-0.597027	0.219456	0.000455012	Ifi205	interferon activated gene 205	226695
8.36151	-2.89831	1.06676	0.000459619	8430408G22Rik	NA	NA
33.4653	-1.0752	0.396579	0.000463137	Fcrlb	Fc receptor-like B	435653
47.4402	-0.891074	0.328975	0.000466681	Bbc3	BCL2 binding component 3	170770
9.42268	-3.35041	1.23703	0.000467864	Hs3st1	heparan sulfate (glucosamine) 3-O-sulfotransferase 1	15476
48.1202	-1.03791	0.384321	0.000484519	Tmem86a	transmembrane protein 86A	67893
21.4061	-2.203	0.815826	0.000486923	Dip2c	disco interacting protein 2 homolog C	208440
63.1006	-1.01605	0.376749	0.000490547	Myo7a	myosin VIIA	17921
208.634	-0.995251	0.369275	0.00049541	Fam102b	family with sequence similarity 102, member B	329739
5.80941	-3.32237	1.23482	0.000501524	Gm39743	MLV-related proviral Env polyprotein-like	115487351
239.446	-0.622896	0.231678	0.000502763	Uvrag	UV radiation resistance associated gene	78610
82.2658	-0.74359	0.276647	0.000505241	Gstk1	glutathione S-transferase kappa 1	76263
362.766	-0.731829	0.2724	0.000512687	Fam160a2	family with sequence similarity 160, member A2	74349
17.5621	-2.47321	0.923718	0.000528927	Nrcam	neuronal cell adhesion molecule	319504
15.0142	-1.64945	0.616061	0.000531457	Mylk	myosin, light polypeptide kinase	107589
153.165	-0.849741	0.317905	0.000540331	Bivm	basic, immunoglobulin-like variable motif containing	246229
1794.42	-1.09534	0.410247	0.000544183	Rps2	ribosomal protein S2	16898
187.733	-1.1485	0.430394	0.000545477	Mapk11	mitogen-activated protein kinase 11	19094
404.773	-1.39646	0.52379	0.000549374	Cnr2	cannabinoid receptor 2 (macrophage)	12802
38.3086	-1.78845	0.671836	0.000554613	Mreg	melanoregulin	381269
25.8871	-1.9503	0.732732	0.000555929	B4galt6	UDP-Gal:betaGlcNAc beta 1,4-galactosyltransferase, polypeptide 6	56386
81.4231	-0.663624	0.249567	0.000559899	Hs6st1	heparan sulfate 6-O-sulfotransferase 1	50785
8.09447	-7.16858	2.69908	0.000569199	Mir1955	microRNA 1955	100316756
263.074	-0.869267	0.327787	0.000574568	Fam101b	NA	NA
195.319	-0.631945	0.238442	0.000578615	Atg10	autophagy related 10	66795
147.801	-0.984331	0.371667	0.000582674	Aldh6a1	aldehyde dehydrogenase family 6, subfamily A1	104776
7.05719	-8.02417	3.03332	0.000586757	Vsig4	V-set and immunoglobulin domain containing 4	278180
29.9957	-1.29387	0.489789	0.000596392	Ctnnal1	catenin (cadherin associated protein), alpha-like 1	54366
23.978	-2.45102	0.929863	0.000611666	1700061G19Rik	NA	NA
7.0847	-7.44482	2.83529	0.000631405	Htra3	HtrA serine peptidase 3	78558
109.112	-1.10442	0.421015	0.00063428	Rnf144a	ring finger protein 144A	108089
157.954	-0.723719	0.276021	0.0006386	2610044O15Rik8	RIKEN cDNA 2610044O15 gene	72139
80.6508	-0.751805	0.287844	0.000658874	Zmynd10	zinc finger, MYND domain containing 10	114602
67.5727	-1.04458	0.401182	0.000678259	LOC102640133	NA	NA
78.8207	-1.02544	0.394622	0.00069038	Gm39469	predicted gene, 39469	105243585
138.742	-0.958058	0.368706	0.000691899	Ptafr	platelet-activating factor receptor	19204
63.9124	-1.68197	0.647719	0.000697977	Gpr141	G protein-coupled receptor 141	353346
73.6903	-1.40407	0.542046	0.000710265	Zfp948	zinc finger protein 948	381066
149.11	-0.811715	0.314192	0.000727367	Xpa	xeroderma pigmentosum, complementation group A	22590
283.009	-0.643799	0.249908	0.000744755	Cep162	centrosomal protein 162	382090
32.9694	-1.65016	0.642375	0.000756073	Pkd1l1	polycystic kidney disease 1 like 1	171395
12.2125	-3.57555	1.39395	0.000765899	Gm33524	predicted gene, 33524	102636467
239.444	-0.628	0.244973	0.000774117	Cxcl10	chemokine (C-X-C motif) ligand 10	15945
12.6064	-2.50799	0.978682	0.000779049	Gm15708	predicted gene 15708	100504231
58.2252	-0.801841	0.313019	0.000780699	Fbxl2	F-box and leucine-rich repeat protein 2	72179
24.6426	-1.39928	0.547005	0.000784024	Erp27	endoplasmic reticulum protein 27	69187
19.1439	-3.88812	1.52266	0.000802459	Stra6l	STRA6-like	74152
12.7066	-2.47243	0.970321	0.000819332	Cxcl3	chemokine (C-X-C motif) ligand 3	330122
84.1144	-0.719791	0.282568	0.000822733	Dirc2	NA	NA
16.6104	-1.86189	0.731066	0.000826132	Myl9	myosin, light polypeptide 9, regulatory	98932
275.218	-0.868859	0.342202	0.000836412	Icosl	icos ligand	50723
77.6934	-0.856897	0.337823	0.000843383	Zfp821	zinc finger protein 821	75871
108.806	-0.812081	0.320361	0.000846892	Zfp758	zinc finger protein 758	224598
24.1931	-1.66735	0.659213	0.000864519	Siglece	sialic acid binding Ig-like lectin E	83382
65.5762	-1.67498	0.662318	0.000866295	Gpr82	G protein-coupled receptor 82	319200
73.408	-0.833579	0.329623	0.000868069	Kif5c	kinesin family member 5C	16574
58.1885	-0.960647	0.380213	0.000871641	Gm4944	NA	NA
124.779	-1.04705	0.415518	0.0008985	Atp1b1	ATPase, Na+/K+ transporting, beta 1 polypeptide	11931
52.7178	-0.828233	0.329477	0.000913098	Ccdc40	coiled-coil domain containing 40	207607
433.37	-0.61853	0.246408	0.000920483	Tk2	thymidine kinase 2, mitochondrial	57813
312.26	-3.49694	1.39489	0.000933496	A530099J19Rik	NA	NA
43.3449	-0.998742	0.399116	0.00095218	Il11ra1	interleukin 11 receptor, alpha chain 1	16157
183.666	-1.15325	0.461386	0.000955959	Shtn1	shootin 1	71653
12.5745	-6.51769	2.61762	0.000973247	Guca1b	guanylate cyclase activator 1B	107477
18.3608	-1.49381	0.601391	0.00100058	Gm15133	predicted gene 15133	622070
47.7508	-0.934198	0.376228	0.00100841	Gm8817	predicted gene 8817	667794
25.3237	-1.32762	0.534812	0.00101038	Gm41457	NA	NA
122.554	-0.603429	0.243595	0.00102422	Smox	spermine oxidase	228608
77.5181	-0.94855	0.382953	0.00102819	Zfat	zinc finger and AT hook domain containing	380993
88.9663	-0.666418	0.269306	0.00103814	Tatdn2	TatD DNase domain containing 2	381801
28.5417	-1.29827	0.524656	0.00104013	Serpinb8	serine (or cysteine) peptidase inhibitor, clade B, member 8	20725
53.3573	-0.887633	0.358964	0.00104413	LOC105246710	NA	NA
131.462	-0.60379	0.244212	0.00105213	Pon3	paraoxonase 3	269823
8.10642	-2.73991	1.11181	0.00107643	Smagp	small cell adhesion glycoprotein	207818
77.7837	-0.630181	0.255816	0.00107847	Smim24	small integral membrane protein 24	72273
70.1695	-0.927746	0.37689	0.00109072	1700010I14Rik	RIKEN cDNA 1700010I14 gene	66931
11.6023	-1.93673	0.786819	0.00109276	Parvb	parvin, beta	170736
141.392	-0.718326	0.291915	0.00110093	Trim13	tripartite motif-containing 13	66597
264.634	-0.594597	0.24192	0.00111321	St8sia1	ST8 alpha-N-acetyl-neuraminide alpha-2,8-sialyltransferase 1	20449
61.4179	-1.35019	0.549359	0.00111526	Ampd3	adenosine monophosphate deaminase 3	11717
78.173	-1.00703	0.410982	0.00112977	Grk5	G protein-coupled receptor kinase 5	14773
364.589	-0.753277	0.308405	0.00115086	March1	NA	NA
90.4905	-0.869024	0.356639	0.00117449	Lysmd2	LysM, putative peptidoglycan-binding, domain containing 2	70082
35.5094	-1.19621	0.492032	0.00119183	Rab26	RAB26, member RAS oncogene family	328778
131.673	-0.625808	0.258192	0.00122701	Cpd	carboxypeptidase D	12874
50.3802	-1.25579	0.519059	0.00124039	Rasl12	RAS-like, family 12	70784
279.513	-0.628709	0.260255	0.00124715	Slc9a7	solute carrier family 9 (sodium/hydrogen exchanger), member 7	236727
20.5189	-1.60452	0.664827	0.00126525	Vwa3b	von Willebrand factor A domain containing 3B	70853
174.961	-1.78054	0.73831	0.00127885	Art4	ADP-ribosyltransferase 4	109978
54.3889	-0.705327	0.292473	0.00128112	Pla1a	phospholipase A1 member A	85031
14.259	-1.49703	0.620933	0.00128339	Gm30331	predicted gene, 30331	102632191
35.7108	-0.889539	0.36963	0.00129938	Gm42267	predicted gene, 42267	105247109
26.9744	-3.44058	1.43292	0.00132017	Stap2	signal transducing adaptor family member 2	106766
12.2594	-6.2134	2.58832	0.00132249	Ctsf	cathepsin F	56464
54.932	-0.701963	0.292512	0.00132946	Rnu12	RNA U12, small nuclear	104307
129.194	-0.71594	0.298954	0.00134812	1810041H14Rik	RIKEN cDNA 1810041H14 gene	78312
36.6438	-1.13021	0.473537	0.00138849	Gpihbp1	GPI-anchored HDL-binding protein 1	68453
7.9017	-1.99165	0.835206	0.00140281	Gm28068	predicted gene 28068	102636152
18.2004	-2.80118	1.17877	0.00145329	Cbr3	carbonyl reductase 3	109857
27.4739	-1.7596	0.740845	0.00145572	Irak3	interleukin-1 receptor-associated kinase 3	73914
10.9495	-2.01694	0.852015	0.00148992	Ltc4s	leukotriene C4 synthase	17001
86.2352	-0.737884	0.311825	0.00149733	Nedd4l	neural precursor cell expressed, developmentally down-regulated gene 4-like	83814
45.1507	-1.17945	0.498812	0.00150229	Adora3	adenosine A3 receptor	11542
117.278	-1.07689	0.455795	0.00151967	Wdr41	WD repeat domain 41	218460
46.6763	-1.86938	0.791342	0.00152216	Rnf180	ring finger protein 180	71816
71.1236	-1.0196	0.431973	0.00152715	Gm39518	predicted gene, 39518	105243688
16.3223	-2.49479	1.05744	0.00153216	Yes1	YES proto-oncogene 1, Src family tyrosine kinase	22612
87.4778	-0.608403	0.258291	0.00154724	Hdc	histidine decarboxylase	15186
71.4177	-0.601298	0.25569	0.0015675	Gm36459	predicted gene, 36459	102640389
34.0506	-0.979185	0.41669	0.00158024	Gnal	guanine nucleotide binding protein, alpha stimulating, olfactory type	14680
22.9106	-1.25581	0.534525	0.00159298	Gm40491	predicted gene, 40491	105244973
37.8079	-1.1679	0.497221	0.00159553	Pde8a	phosphodiesterase 8A	18584
75.8002	-0.72066	0.306854	0.00160063	Kdm4d	lysine (K)-specific demethylase 4D	244694
173.171	-0.597832	0.254589	0.00160318	Pla2g15	phospholipase A2, group XV	192654
40.2328	-1.11928	0.476743	0.00160827	Gm4841	predicted gene 4841	225594
52.2639	-0.80483	0.342895	0.00161592	Gm39813	predicted gene, 39813	105244149
5.17171	-7.16466	3.05733	0.00164147	Mrgprb3	MAS-related GPR, member B3	404238
171.34	-0.657517	0.280666	0.00164403	Gpr180	G protein-coupled receptor 180	58245
152.48	-0.765162	0.32751	0.00167249	Rasgrp4	RAS guanyl releasing protein 4	233046
12.9545	-6.22514	2.67831	0.00174608	Lhfpl1	lipoma HMGIC fusion partner-like 1	237091
26.5809	-1.37792	0.593686	0.0017621	Gm38457	predicted gene, 38457	102634072
18.742	-1.67303	0.721353	0.00176747	Gm38956	predicted gene, 38956	105242865
128.62	-0.605065	0.261105	0.00177555	Snx29	sorting nexin 29	74478
33.5634	-1.70004	0.734865	0.00180528	Aoah	acyloxyacyl hydrolase	27052
223.589	-0.742107	0.320882	0.00181072	Gm33989	predicted gene, 33989	102637087
13.5711	-2.46487	1.06671	0.00182433	Snhg14	small nucleolar RNA host gene 14	52480
170.254	-0.651131	0.281942	0.00182706	2410004B18Rik	RIKEN cDNA 2410004B18 gene	66421
135.212	-0.675203	0.292709	0.00184627	Zscan20	zinc finger and SCAN domains 20	269585
100.616	-0.987149	0.427985	0.0018545	Zfp658	zinc finger protein 658	210104
47.8639	-0.826326	0.358332	0.00185999	Ctnnbip1	catenin beta interacting protein 1	67087
6.65305	-2.37818	1.03129	0.00186273	Ang	angiogenin, ribonuclease, RNase A family, 5	11727
30.2448	-1.62839	0.706471	0.0018737	Arhgef40	Rho guanine nucleotide exchange factor (GEF) 40	268739
6.2169	-6.75933	2.93364	0.00187645	Serpinb2	serine (or cysteine) peptidase inhibitor, clade B, member 2	18788
27.8876	-1.27453	0.553349	0.00187921	Lhfpl2	lipoma HMGIC fusion partner-like 2	218454
63.5934	-5.65014	2.45373	0.00188748	Zfp366	zinc finger protein 366	238803
32.7774	-1.92667	0.839861	0.00194039	Ptgs1	prostaglandin-endoperoxide synthase 1	19224
43.8859	-0.933734	0.40728	0.0019544	Cacna1a	calcium channel, voltage-dependent, P/Q type, alpha 1A subunit	12286
4.59379	-6.61707	2.89442	0.00198545	Mcpt8	mast cell protease 8	17231
23.4541	-1.5384	0.675804	0.00204007	Gm15523	predicted gene 15523	102632708
49.9072	-1.30925	0.575322	0.00204587	I830077J02Rik	RIKEN cDNA I830077J02 gene	433638
6.11906	-6.7438	2.96603	0.00205169	LOC105243866	NA	NA
85.1317	-0.661552	0.291088	0.00205461	Upp1	uridine phosphorylase 1	22271
13.3542	-1.74318	0.767108	0.00205754	B930059L03Rik	RIKEN cDNA B930059L03 gene	319786
14.3268	-2.158	0.949902	0.00206339	Ccr10	chemokine (C-C motif) receptor 10	12777
101.663	-0.663072	0.292176	0.00208099	Dcxr	dicarbonyl L-xylulose reductase	67880
149.458	-0.764751	0.337118	0.00209275	Zfp943	zinc finger prtoein 943	74670
105.29	-0.619975	0.27389	0.00211935	Zfp772	zinc finger protein 772	232855
10.9235	-5.5648	2.46239	0.0021313	Tmcc2	transmembrane and coiled-coil domains 2	68875
108.932	-0.625365	0.27799	0.00218285	Axin2	axin 2	12006
36.452	-0.946735	0.42217	0.00221689	Fbxl22	F-box and leucine-rich repeat protein 22	74165
73.0761	-2.79751	1.25101	0.00226065	Drc1	dynein regulatory complex subunit 1	381738
10.5875	-3.3634	1.50454	0.0022701	Map3k9	mitogen-activated protein kinase kinase kinase 9	338372
22.0514	-1.351	0.605724	0.00232069	Sirpb1a	signal-regulatory protein beta 1A	320832
55.1034	-1.05003	0.471054	0.00233022	Slc15a3	solute carrier family 15, member 3	65221
27.4516	-1.6239	0.731485	0.0023816	Esam	endothelial cell-specific adhesion molecule	69524
48.1165	-1.05875	0.477642	0.00240435	Itga2	integrin alpha 2	16398
11.9993	-2.38846	1.0776	0.0024076	Gm16341	predicted gene 16341	102634967
28.9534	-0.985376	0.444694	0.00241087	Olfr99	olfactory receptor 99	258508
47.2766	-0.810943	0.366357	0.00242721	Ypel1	yippee like 1	106369
15.2339	-2.46037	1.11308	0.00244691	Tlr8	toll-like receptor 8	170744
63.9845	-1.00717	0.456235	0.00246014	Scamp1	secretory carrier membrane protein 1	107767
135.872	-0.610424	0.276596	0.00246678	Klf11	Kruppel-like factor 11	194655
133.533	-0.590221	0.267456	0.0024701	Pmepa1	prostate transmembrane protein, androgen induced 1	65112
144.415	-0.735177	0.333403	0.00248342	Gpr35	G protein-coupled receptor 35	64095
142.154	-0.682398	0.310144	0.00250351	Fam174b	family with sequence similarity 174, member B	100038347
6.02166	-3.8165	1.73712	0.00252043	4933407L21Rik	RIKEN cDNA 4933407L21 gene	71141
13.2225	-2.79571	1.27459	0.00253409	Fgd4	FYVE, RhoGEF and PH domain containing 4	224014
47.2393	-0.814184	0.371368	0.0025512	Gipc2	GIPC PDZ domain containing family, member 2	54120
9.28938	-1.83543	0.837279	0.00255463	Gm40630	predicted gene, 40630	105245137
38.4569	-1.59316	0.727707	0.00257181	Ankrd7	ankyrin repeat domain 7	75196
92.5511	-0.749412	0.342441	0.00258559	Gm4951	predicted gene 4951	240327
15.3326	-1.36579	0.625192	0.00261324	Gm33370	predicted gene, 33370	102636251
8.64969	-6.3537	2.91166	0.00263413	Gm35388	predicted gene, 35388	102638953
100.067	-0.916377	0.421267	0.0026867	Gramd1c	GRAM domain containing 1C	207798
19.0382	-1.26352	0.583888	0.00274019	3000002C10Rik	glyceraldehyde-3-phosphate dehydrogenase pseudogene	378954
136.898	-0.659696	0.305018	0.00275467	Marveld2	MARVEL (membrane-associating) domain containing 2	218518
38.3096	-0.918524	0.425768	0.00278391	Sfn	stratifin	55948
176.328	-0.92895	0.430635	0.00278758	Tgm2	transglutaminase 2, C polypeptide	21817
315.71	-0.59885	0.277615	0.00279125	Sys1	SYS1 Golgi-localized integral membrane protein homolog (S. cerevisiae)	66460
18.3183	-2.45079	1.13754	0.00280962	Rab11fip5	RAB11 family interacting protein 5 (class I)	52055
50.6078	-0.987058	0.458311	0.00281701	Mipol1	mirror-image polydactyly 1	73490
6.34567	-2.80281	1.30678	0.00283949	Adgrl2	adhesion G protein-coupled receptor L2	99633
30.8831	-0.701228	0.327284	0.00285843	Snord14a	small nucleolar RNA, C/D box 14A	100302592
13.361	-1.74837	0.816664	0.00287366	B3gnt8	UDP-GlcNAc:betaGal beta-1,3-N-acetylglucosaminyltransferase 8	232984
121.277	-1.68298	0.786278	0.00288127	Cd93	CD93 antigen	17064
14.0521	-5.27537	2.46532	0.00288509	Slc25a23	solute carrier family 25 (mitochondrial carrier; phosphate carrier), member 23	66972
140.65	-0.927061	0.434525	0.00292362	Eps8	epidermal growth factor receptor pathway substrate 8	13860
133.734	-0.615522	0.288581	0.00293521	LOC102635844	NA	NA
23.8517	-1.06074	0.498534	0.00297796	Gm30785	predicted gene, 30785	102632807
50.3689	-1.33613	0.628029	0.00298186	Msc	musculin	17681
23.0575	-1.09301	0.51432	0.00299752	Myl6b	myosin, light polypeptide 6B	216459
58.8364	-0.63003	0.296636	0.00300929	4930562F07Rik	RIKEN cDNA 4930562F07 gene	75255
12.444	-1.68484	0.793381	0.00301322	Rbms3	RNA binding motif, single stranded interacting protein	207181
350.015	-0.60841	0.286955	0.00303686	Fus	fused in sarcoma	233908
28.0856	-0.812804	0.383762	0.00305669	Art2a-ps	NA	NA
134.433	-0.757768	0.357911	0.00306861	Cpq	carboxypeptidase Q	54381
101.295	-0.668025	0.315853	0.00309251	Zfp40	zinc finger protein 40	22700
5.76667	-5.86524	2.77323	0.0030965	Tex38	testis expressed 38	75173
9.33367	-1.73247	0.819512	0.00310847	Coprs	coordinator of PRMT5, differentiation stimulator	66423
101.64	-0.656542	0.310673	0.00311246	Cryl1	crystallin, lambda 1	68631
82.0339	-0.932373	0.442459	0.00315681	5031439G07Rik	RIKEN cDNA 5031439G07 gene	223739
56.1072	-0.782693	0.371566	0.00316895	Eng	endoglin	13805
8.1122	-1.99788	0.950917	0.00320975	Ctif	CBP80/20-dependent translation initiation factor	269037
9.28572	-1.89099	0.900533	0.00322613	Itga2b	integrin alpha 2b	16399
4.3378	-5.57922	2.67005	0.00331734	Calml4	calmodulin-like 4	75600
30.2356	-1.08576	0.519648	0.00332151	Tle1	transducin-like enhancer of split 1	21885
37.4807	-2.91319	1.39649	0.00336335	Cxcl1	chemokine (C-X-C motif) ligand 1	14825
38.5	-0.689318	0.330492	0.00336755	Gm6297	predicted gene 6297	622208
26.392	-0.985851	0.473341	0.00342212	LOC108168933	uncharacterized LOC108168933	108168933
10.5756	-2.35542	1.13184	0.00343895	Gm34983	predicted gene, 34983	102638407
18.8627	-1.81617	0.874627	0.00345593	Col1a2	collagen, type I, alpha 2	12843
201.887	-0.721327	0.347391	0.00346445	Cbfa2t3	CBFA2/RUNX1 translocation partner 3	12398
57.8531	-0.747703	0.360119	0.00346871	Bckdhb	branched chain ketoacid dehydrogenase E1, beta polypeptide	12040
24.7431	-2.54205	1.22434	0.00347296	C030034L19Rik	RIKEN cDNA C030034L19 gene	320088
42.4366	-1.5696	0.757493	0.00349865	Mzb1	marginal zone B and B1 cell-specific protein 1	69816
65.4854	-0.774726	0.374682	0.00352023	Klra2	killer cell lectin-like receptor, subfamily A, member 2	16633
15.5536	-1.48552	0.720741	0.00362041	Nccrp1	non-specific cytotoxic cell receptor protein 1 homolog (zebrafish)	233038
24.1218	-1.3416	0.651779	0.0036511	Gpx7	glutathione peroxidase 7	67305
30.6952	-2.02961	0.988227	0.00371278	Scd1	stearoyl-Coenzyme A desaturase 1	20249
47.7316	-0.730455	0.356833	0.00380135	Gm35824	predicted gene, 35824	102639532
13.5462	-1.77143	0.866364	0.0038192	Soga1	suppressor of glucose, autophagy associated 1	320706
56.1659	-0.697629	0.34125	0.00382816	B230217O12Rik	RIKEN cDNA B230217O12 gene	320879
285.745	-1.21378	0.594135	0.00384163	Trim30d	tripartite motif-containing 30D	209387
8.32737	-5.38077	2.63571	0.00385512	Epx	eosinophil peroxidase	13861
24.6251	-1.67009	0.818886	0.00388216	Gstm5	glutathione S-transferase, mu 5	14866
34.6469	-0.949724	0.465766	0.00388667	Wdr31	WD repeat domain 31	71354
8.42772	-1.45605	0.716504	0.0039865	Gm36161	predicted gene, 36161	102639975
46.0056	-0.804363	0.396794	0.00405954	Gzmd	granzyme D	14941
20.0818	-0.976972	0.482571	0.00408717	Pwwp2b	PWWP domain containing 2B	101631
23.3856	-0.816717	0.403741	0.00410103	Gm39260	predicted gene, 39260	105243299
15.4007	-1.29457	0.64067	0.00412883	Guca1a	guanylate cyclase activator 1a (retina)	14913
72.0078	-0.730426	0.363472	0.0042411	Gm7072	predicted gene 7072	631624
69.4056	-0.621466	0.310517	0.00430304	Ly6g5b	lymphocyte antigen 6 complex, locus G5B	266614
22.0841	-1.00633	0.503313	0.00431753	Bloc1s6os	biogenesis of lysosomal organelles complex-1, subunit 6, pallidin, opposite strand	75915
30.7283	-1.06221	0.531984	0.00436109	Gm32566	predicted gene, 32566	102635157
5.83794	-5.20847	2.61112	0.00437084	Gm15928	predicted gene 15928	102639554
109.071	-0.592857	0.29723	0.00437571	LOC108168080	NA	NA
39.4561	-0.699945	0.351102	0.00439034	Gm26787	predicted gene, 26787	102637672
98.8421	-0.850069	0.426516	0.0044001	Kcnj8	potassium inwardly-rectifying channel, subfamily J, member 8	16523
12.5189	-1.50535	0.756541	0.0044295	Dll1	delta like canonical Notch ligand 1	13388
124.704	-0.86751	0.436119	0.00443934	LOC105244195	uncharacterized LOC105244195	105244195
56.9263	-0.775627	0.391304	0.00448413	Gm32457	predicted gene, 32457	102635015
161.083	-0.707065	0.357294	0.00449921	Camk2b	calcium/calmodulin-dependent protein kinase II, beta	12323
48.2617	-0.830885	0.420891	0.00455473	Gm42141	predicted gene, 42141	105246948
94.996	-0.721209	0.365374	0.00456488	C030006K11Rik	RIKEN cDNA C030006K11 gene	223665
10.0111	-1.77964	0.903799	0.00463099	Flywch2	FLYWCH family member 2	76917
126.761	-0.767024	0.389976	0.00466681	Klf4	Kruppel-like factor 4 (gut)	16600
45.1175	-0.820744	0.417803	0.00469766	Nradd	neurotrophin receptor associated death domain	67169
135.57	-0.836003	0.426128	0.00472861	Lima1	LIM domain and actin binding 1	65970
57.1103	-0.680625	0.347498	0.00475455	Gm34006	predicted gene, 34006	102637112
28.0358	-0.990673	0.506135	0.00475977	Ret	ret proto-oncogene	19713
102.361	-0.621992	0.317979	0.00478589	Fcgr4	Fc receptor, IgG, low affinity IV	246256
28.2007	-0.881097	0.451134	0.00483295	Gpx3	glutathione peroxidase 3	14778
16.6437	-1.71423	0.877954	0.00484345	Fbxo47	F-box protein 47	72973
8.26326	-1.94284	0.995482	0.00485395	Mmp10	matrix metallopeptidase 10	17384
117.983	-0.677916	0.348315	0.00495938	Cdk14	cyclin-dependent kinase 14	18647
8.23017	-1.9793	1.0222	0.00503446	Selenbp1	selenium binding protein 1	20341
6.03297	-3.53101	1.82459	0.00506146	2810454H06Rik	RIKEN cDNA 2810454H06 gene	72813
38.7934	-0.99904	0.516447	0.00507767	Ryr1	ryanodine receptor 1, skeletal muscle	20190
14.5953	-1.46534	0.758113	0.00512096	Arhgef10l	Rho guanine nucleotide exchange factor (GEF) 10-like	72754
27.1683	-0.787149	0.407776	0.00515894	Gadd45a	growth arrest and DNA-damage-inducible 45 alpha	13197
67.2326	-0.98145	0.508829	0.00516983	Ccl22	chemokine (C-C motif) ligand 22	20299
97.8094	-0.61573	0.319381	0.00519162	Gm31560	predicted gene, 31560	102633829
18.1979	-1.08414	0.563702	0.00527346	Cib2	calcium and integrin binding family member 2	56506
53.0202	-1.12395	0.584453	0.00528443	4930480K23Rik	RIKEN cDNA 4930480K23 gene	75016
53.2486	-0.903925	0.470542	0.00530642	LOC102633239	NA	NA
99.2004	-0.594908	0.310142	0.00532849	5730508B09Rik	NA	NA
104.693	-0.605179	0.316645	0.00540632	Zfp652	zinc finger protein 652	268469
29.6986	-0.704605	0.368935	0.00544555	Gm41323	predicted gene, 41323	105245951
49.838	-1.14045	0.597375	0.00546239	Grb7	growth factor receptor bound protein 7	14786
72.5686	-0.918775	0.481312	0.005468	Cyp2s1	cytochrome P450, family 2, subfamily s, polypeptide 1	74134
20.033	-1.39263	0.7299	0.00549046	Igsf23	immunoglobulin superfamily, member 23	70080
30.9687	-0.846034	0.444583	0.00557513	Gng11	guanine nucleotide binding protein (G protein), gamma 11	66066
30.6624	-1.21058	0.638272	0.00560944	Ank3	ankyrin 3, epithelial	11735
6.89063	-3.66689	1.93514	0.00563817	Meis1	Meis homeobox 1	17268
5.44784	-2.47106	1.30445	0.00564969	LOC108169043	NA	NA
80.9918	-0.75082	0.396495	0.00565546	Sema6d	sema domain, transmembrane domain (TM), and cytoplasmic domain, (semaphorin) 6D	214968
18.0121	-1.16728	0.617897	0.00571906	1700028E10Rik	RIKEN cDNA 1700028E10 gene	625175
56.0803	-0.676597	0.358334	0.00574811	Ccpg1os	cell cycle progression 1, opposite strand	546143
64.4491	-0.597258	0.317357	0.00584738	Med12l	mediator complex subunit 12-like	329650
74.0226	-0.672391	0.358186	0.00592969	Pkig	protein kinase inhibitor, gamma	18769
16.4337	-1.11079	0.594562	0.00602482	Slc7a4	solute carrier family 7 (cationic amino acid transporter, y+ system), member 4	224022
17.0701	-1.30656	0.699555	0.00604885	Hspb1	heat shock protein 1	15507
83.169	-0.728015	0.39081	0.00612117	Tfpt	TCF3 (E2A) fusion partner	69714
71.7101	-0.702604	0.377522	0.00614542	Nuak2	NUAK family, SNF1-like kinase, 2	74137
8.91541	-2.86668	1.54487	0.00621863	Tgfb1i1	transforming growth factor beta 1 induced transcript 1	21804
24.4114	-1.14501	0.618621	0.00626785	LOC102632465	NA	NA
52.9302	-0.624757	0.337931	0.00629266	Mast1	microtubule associated serine/threonine kinase 1	56527
15.4377	-2.43602	1.31956	0.00634245	G430095P16Rik	RIKEN cDNA G430095P16 gene	619292
9.48438	-1.94334	1.0552	0.00645488	Gm41035	predicted gene, 41035	105245604
83.8755	-0.727735	0.395668	0.00647371	Mllt4	NA	NA
31.7598	-0.931179	0.506697	0.00649891	Zfp467	zinc finger protein 467	68910
90.3666	-1.10131	0.599277	0.00650521	Rnf144b	ring finger protein 144B	218215
450.568	-0.630332	0.343231	0.00655559	Anpep	alanyl (membrane) aminopeptidase	16790
93.8113	-0.591553	0.322184	0.00656189	Fah	fumarylacetoacetate hydrolase	14085
41.3199	-0.742952	0.406157	0.00668874	Otud1	OTU domain containing 1	71198
20.6392	-1.27506	0.699417	0.00680377	Pilrb2	paired immunoglobin-like type 2 receptor beta 2	545812
24.468	-0.923432	0.507946	0.00688761	A530032D15Rik	RIKEN cDNA A530032D15Rik gene	381287
74.2504	-0.760358	0.418291	0.00689409	Zfp963	zinc finger protein 963	620419
32.4116	-0.904834	0.500229	0.00706985	Nr1h3	nuclear receptor subfamily 1, group H, member 3	22259
5.80927	-2.98189	1.65467	0.00717521	Scamp5	secretory carrier membrane protein 5	56807
28.253	-0.958212	0.53325	0.00730157	Nupr1	nuclear protein transcription regulator 1	56312
48.2968	-0.860724	0.478999	0.00730822	Ptges3l	prostaglandin E synthase 3 like	73635
127.735	-0.711155	0.396596	0.0073749	Tusc2	tumor suppressor 2, mitochondrial calcium regulator	80385
11.1606	-2.48273	1.38539	0.00740839	Armc2	armadillo repeat containing 2	213402
352.869	-1.72962	0.972416	0.00759809	Apol7c	apolipoprotein L 7c	108956
15.0177	-1.3591	0.764618	0.00761869	Fermt2	fermitin family member 2	218952
52.2085	-0.821838	0.462781	0.00763935	Gm42372	predicted gene, 42372	105247240
64.3552	-1.02385	0.577137	0.0076945	Plcb4	phospholipase C, beta 4	18798
11.0493	-2.36437	1.33316	0.00770831	Zfp704	zinc finger protein 704	170753
66.8822	-0.587194	0.331476	0.00774292	Ptgr1	prostaglandin reductase 1	67103
32.8196	-0.939904	0.532186	0.00788192	Esr1	estrogen receptor 1 (alpha)	13982
15.8561	-2.10974	1.19471	0.00788889	Btbd16	BTB (POZ) domain containing 16	330660
8.63678	-2.07031	1.17813	0.00803619	Slc23a3	solute carrier family 23 (nucleobase transporters), member 3	22626
8.6773	-2.89572	1.65215	0.00815661	Cdr2l	cerebellar degeneration-related protein 2-like	237988
9.37643	-2.74368	1.56832	0.00824912	Thbd	thrombomodulin	21824
36.4826	-0.630196	0.36032	0.00826337	Gm12596	predicted gene 12596	101055769
6.13825	-2.51419	1.43838	0.00827051	Gstm2	glutathione S-transferase, mu 2	14863
7.38766	-4.66848	2.67303	0.00829911	Gm32374	predicted gene, 32374	102634899
89.2093	-0.796393	0.4569	0.00838519	Plaur	plasminogen activator, urokinase receptor	18793
139.186	-0.645317	0.370839	0.00844293	Zfp101	zinc finger protein 101	22643
22.4692	-0.758924	0.436601	0.00847186	Cstad	CSA-conditional, T cell activation-dependent protein	78617
37.5694	-0.744618	0.428466	0.00848634	Cystm1	cysteine-rich transmembrane module containing 1	66060
62.2302	-0.595305	0.34256	0.00849358	Zfp593	zinc finger protein 593	68040
19.4142	-1.61782	0.931272	0.00850807	Gm1043	predicted gene 1043	381634
106.951	-0.615951	0.35546	0.00861683	Kbtbd7	kelch repeat and BTB (POZ) domain containing 7	211255
14.2969	-2.27112	1.3134	0.00872632	Pxdc1	PX domain containing 1	66895
15.9873	-1.80374	1.044	0.00874095	Gm10640	predicted gene 10640	100038516
123.72	-0.942432	0.546625	0.00881436	Arhgap22	Rho GTPase activating protein 22	239027
30.3525	-1.32726	0.771914	0.00894742	Zcchc24	zinc finger, CCHC domain containing 24	71918
36.5488	-0.76068	0.443934	0.00901451	6330407A03Rik	RIKEN cDNA 6330407A03 gene	70720
9.54539	-2.18815	1.27854	0.00908194	Gm31657	predicted gene, 31657	102633960
38.6046	-0.970225	0.566916	0.00908944	Fsd2	fibronectin type III and SPRY domain containing 2	244091
58.7209	-0.997637	0.582965	0.00909694	Ccdc85b	coiled-coil domain containing 85B	240514
13.4859	-0.896259	0.525615	0.00923261	Gm39343	predicted gene, 39343	105243414
39.754	-1.52029	0.891762	0.00924017	Scand1	SCAN domain-containing 1	19018
80.0336	-0.872138	0.512792	0.00931613	Zfp354c	zinc finger protein 354C	30944
8.06181	-1.2762	0.751031	0.00934663	Rnu3b3	NA	NA
29.5971	-1.0487	0.617561	0.00936956	Gm40378	predicted gene, 40378	105244844
40.0164	-0.629745	0.372916	0.00953901	Muc20	mucin 20	224116
36.278	-0.78047	0.462935	0.00959353	Slc45a2	solute carrier family 45, member 2	22293
33.4349	-0.598273	0.354993	0.00960915	Dbndd2	dysbindin (dystrobrevin binding protein 1) domain containing 2	52840
7.92681	-1.23739	0.735031	0.00964048	LOC102633032	NA	NA
67.2486	-1.1918	0.709947	0.00975056	Il13ra1	interleukin 13 receptor, alpha 1	16164
35.7491	-0.958903	0.571402	0.00976633	Gjb2	gap junction protein, beta 2	14619
12.4827	-1.14589	0.685238	0.00990896	Rps6ka2	ribosomal protein S6 kinase, polypeptide 2	20112
14.1419	-3.98483	2.3834	0.00991691	Rhobtb1	Rho-related BTB domain containing 1	69288
46.4127	-1.05858	0.634235	0.0100046	Adcy6	adenylate cyclase 6	11512
105.579	-0.626077	0.377073	0.0101656	Gm39712	predicted gene, 39712	105244024
163.698	-0.635042	0.382563	0.0101818	Gm37053	predicted gene, 37053	105246679
6.13592	-2.97175	1.80444	0.0104846	Cyp2j6	cytochrome P450, family 2, subfamily j, polypeptide 6	13110
11.8165	-2.07638	1.26305	0.0105012	Gm31684	predicted gene, 31684	102633994
40.3646	-1.01828	0.620675	0.0105844	Mitf	melanogenesis associated transcription factor	17342
32.8696	-1.08094	0.65938	0.0105928	LOC108168843	NA	NA
29.0901	-1.142	0.696859	0.0106263	Cav2	caveolin 2	12390
7.2518	-2.20452	1.35467	0.0108451	Cryba4	crystallin, beta A4	12959
48.14	-0.94024	0.580972	0.0111109	1600010M07Rik	RIKEN cDNA 1600010M07 gene	69781
35.9952	-0.627408	0.388344	0.0111714	Gm15787	predicted gene 15787	100504007
15.8631	-0.793021	0.491548	0.0112234	Mir142b	microRNA 142b	102466883
31.2077	-0.70567	0.439139	0.0114411	Areg	amphiregulin	11839
33.6365	-0.782893	0.487576	0.0115023	Setmar	SET domain without mariner transposase fusion	74729
37.2699	-0.694502	0.432662	0.0115198	Gm20544	predicted gene 20544	102636262
30.5772	-1.4281	0.895632	0.0117318	Plat	plasminogen activator, tissue	18791
54.7329	-0.884808	0.556745	0.0118301	Ptrf	NA	NA
24.3231	-1.28085	0.807305	0.011911	Arl11	ADP-ribosylation factor-like 11	219144
27.6616	-0.859816	0.54231	0.011956	Gm41979	predicted gene, 41979	105246737
7.80392	-1.35882	0.858703	0.0120103	LOC102638435	NA	NA
23.3376	-1.14323	0.722766	0.0120284	Gm39792	predicted gene, 39792	105244123
55.5528	-0.679497	0.430913	0.0121467	Pla2g4a	phospholipase A2, group IVA (cytosolic, calcium-dependent)	18783
10.0204	-1.75784	1.12262	0.0124961	Matn2	matrilin 2	17181
15.0128	-1.71248	1.09368	0.0125053	Arhgap24	Rho GTPase activating protein 24	231532
5.65144	-2.91305	1.86388	0.0125887	Gm36819	predicted gene, 36819	102640851
4.50796	-4.38903	2.8317	0.0128702	LOC108168342	NA	NA
59.8776	-0.824955	0.532677	0.0129271	Serac1	serine active site containing 1	321007
18.4777	-1.59112	1.02789	0.0129366	Gm31320	predicted gene, 31320	102633510
118.73	-0.964518	0.626155	0.0130991	Gm14085	NA	NA
37.9936	-0.599011	0.390285	0.0132341	Gm42085	predicted gene, 42085	105246880
42.506	-0.952726	0.622335	0.013341	F11r	F11 receptor	16456
30.5757	-0.983656	0.643718	0.013429	Gm11725	predicted gene 11725	100503754
15.1777	-1.11717	0.732151	0.0135171	4930526I15Rik	RIKEN cDNA 4930526I15 gene	75135
38.227	-0.67935	0.445684	0.0135662	Ndnf	neuron-derived neurotrophic factor	68169
65.5199	-1.90666	1.25172	0.0135859	Mab21l3	mab-21-like 3	242125
13.1777	-1.8945	1.24495	0.0136352	Trem1	triggering receptor expressed on myeloid cells 1	58217
49.001	-0.725278	0.47678	0.0136746	Gm29975	predicted gene, 29975	102631705
15.5699	-0.931213	0.612897	0.0137437	LOC108167415	NA	NA
34.3221	-1.2624	0.83419	0.0139617	Slc41a2	solute carrier family 41, member 2	338365
42.195	-1.04719	0.692793	0.0140214	Kynu	kynureninase	70789
54.3916	-0.620565	0.411303	0.0141311	Gm38733	predicted gene, 38733	105242554
69.762	-0.901575	0.598735	0.0143009	Sept3	NA	NA
19.8265	-1.5129	1.01132	0.0146725	Slc6a8	solute carrier family 6 (neurotransmitter transporter, creatine), member 8	102857
9.70626	-0.989457	0.663584	0.0147842	6430531B16Rik	NA	NA
11.206	-2.37285	1.60088	0.0150706	Alox5	arachidonate 5-lipoxygenase	11689
20.8597	-1.53269	1.0347	0.0151323	Mmp19	matrix metallopeptidase 19	58223
47.4632	-0.586613	0.39633	0.0152044	Gm6225	predicted gene 6225	633947
15.9653	-1.15644	0.784089	0.0153899	Gm32940	predicted gene, 32940	102635656
41.3946	-0.650353	0.441096	0.0154106	Faxc	failed axon connections homolog	76132
9.03741	-4.1488	2.82875	0.015815	Gm7420	predicted gene 7420	664949
5.70624	-2.22153	1.51662	0.0158567	Gm7967	predicted gene 7967	666182
15.7401	-0.967433	0.662027	0.0159405	Hecw2	HECT, C2 and WW domain containing E3 ubiquitin protein ligase 2	329152
17.7187	-0.821924	0.564773	0.0160988	Rnu11	U11 small nuclear RNA	353373
84.2457	-0.610216	0.419812	0.0161942	Pgp	phosphoglycolate phosphatase	67078
13.4983	-1.11362	0.771378	0.0164607	Poln	DNA polymerase N	272158
12.6724	-1.40345	0.974889	0.0165686	Otos	otospiralin	260301
19.8991	-0.793642	0.552613	0.016796	Tbx6	T-box 6	21389
9.82446	-2.31976	1.61735	0.0168503	Atp1a3	ATPase, Na+/K+ transporting, alpha 3 polypeptide	232975
92.3245	-0.734645	0.512795	0.0169588	Dnmbp	dynamin binding protein	71972
13.9412	-1.25262	0.877047	0.0170896	Slc7a11	solute carrier family 7 (cationic amino acid transporter, y+ system), member 11	26570
82.1622	-0.588133	0.412475	0.0171662	Kif3a	kinesin family member 3A	16568
24.3265	-1.1024	0.774216	0.017232	Npl	N-acetylneuraminate pyruvate lyase	74091
43.6193	-0.692537	0.487098	0.0172761	Fuom	fucose mutarotase	69064
62.4375	-1.7545	1.23981	0.0175312	F630028O10Rik	RIKEN cDNA F630028O10 gene	100038363
12.5489	-1.12389	0.795218	0.0176535	Cp	ceruloplasmin	12870
12.9094	-0.983719	0.6965	0.017698	Timp1	tissue inhibitor of metalloproteinase 1	21857
37.8892	-0.87802	0.622175	0.0177314	Cald1	caldesmon 1	109624
40.2729	-0.790505	0.564887	0.0181029	Tm4sf1	transmembrane 4 superfamily member 1	17112
22.6364	-3.3189	2.3818	0.0182735	Fzd1	frizzled class receptor 1	14362
42.193	-0.604061	0.435681	0.0185379	Gm26008	predicted gene, 26008	102637404
45.7317	-0.715109	0.518783	0.0188502	Phf11d	PHD finger protein 11D	219132
11.9	-1.39429	1.01441	0.0190134	Oacyl	O-acyltransferase like	319888
26.6	-1.15542	0.843071	0.0191072	Rgl1	ral guanine nucleotide dissociation stimulator,-like 1	19731
19.1922	-0.654957	0.478336	0.0191661	Gm35677	predicted gene, 35677	102639343
13.5035	-3.96304	2.89474	0.0191779	Slc16a2	solute carrier family 16 (monocarboxylic acid transporters), member 2	20502
28.0519	-0.797066	0.584759	0.0194256	March3	NA	NA
13.1322	-0.700277	0.515466	0.0195563	Irak1bp1	interleukin-1 receptor-associated kinase 1 binding protein 1	65099
51.1077	-1.55119	1.14407	0.0197473	Lrp1	low density lipoprotein receptor-related protein 1	16971
44.5629	-0.991266	0.731524	0.0197592	Gprc5c	G protein-coupled receptor, family C, group 5, member C	70355
233.013	-0.677774	0.501813	0.0199392	Iscu	iron-sulfur cluster assembly enzyme	66383
136.093	-1.30513	0.967155	0.0199993	Tbc1d9	TBC1 domain family, member 9	71310
52.1938	-0.586703	0.437371	0.020374	Thap6	THAP domain containing 6	381650
43.663	-0.756964	0.565706	0.0205562	Il20rb	interleukin 20 receptor beta	213208
49.0617	-0.618332	0.463659	0.020727	Bhlhe41	basic helix-loop-helix family, member e41	79362
26.5806	-1.54672	1.16156	0.0208616	Krt80	keratin 80	74127
17.542	-0.813487	0.612474	0.0209967	Gm33408	predicted gene, 33408	102636303
53.485	-0.73524	0.55422	0.0211073	Il15	interleukin 15	16168
17.4331	-1.26387	0.954536	0.0212304	Gm35279	predicted gene, 35279	102638802
13.265	-0.896382	0.680205	0.0215032	Gm34596	predicted gene, 34596	102637900
66.1194	-0.732036	0.558417	0.0217402	Igsf3	immunoglobulin superfamily, member 3	78908
24.8272	-1.54231	1.18119	0.0220288	Gm15345	predicted gene 15345	105246452
193.114	-1.8562	1.42738	0.0222558	Cxcl2	chemokine (C-X-C motif) ligand 2	20310
19.1597	-0.868934	0.6684	0.0222684	Gm31292	predicted gene, 31292	102633476
19.1715	-0.623744	0.48057	0.0223572	Gm41507	predicted gene, 41507	105246173
84.7172	-0.598648	0.462756	0.0224973	Dbn1	drebrin 1	56320
48.8947	-0.703362	0.546024	0.022779	Zfp418	zinc finger protein 418	232854
17.486	-1.5794	1.229	0.0229334	Zfp872	zinc finger protein 872	619310
20.938	-0.826768	0.648273	0.0234505	Adm	adrenomedullin	11535
7.09368	-1.64187	1.29278	0.0237113	Gm34968	predicted gene, 34968	102638391
133.676	-1.04669	0.825296	0.0237767	Cd24a	CD24a antigen	12484
11.5646	-2.24957	1.77424	0.0238291	Gm38440	predicted gene, 38440	102631806
51.5769	-0.607589	0.479703	0.0238815	Gm39939	predicted gene, 39939	105244302
8.16899	-2.32885	1.84522	0.0240392	Phactr3	phosphatase and actin regulator 3	74189
14.9437	-1.16774	0.928581	0.0242508	3110053B16Rik	RIKEN cDNA 3110053B16 gene	382686
70.0253	-0.74817	0.597448	0.0245959	Cnga1	cyclic nucleotide gated channel alpha 1	12788
27.5364	-0.642446	0.514881	0.0247693	Gm41958	predicted gene, 41958	105246714
62.4513	-0.640761	0.513537	0.0247827	Tns3	tensin 3	319939
15.1031	-0.892961	0.717041	0.0249032	Rasgef1c	RasGEF domain family, member 1C	74563
23.3443	-1.09334	0.879195	0.0249704	Kndc1	kinase non-catalytic C-lobe domain (KIND) containing 1	76484
18.2715	-0.955939	0.772552	0.025321	Itgb5	integrin beta 5	16419
11.5431	-1.20798	0.985715	0.025879	Gapt	Grb2-binding adaptor, transmembrane	238875
15.5569	-0.901924	0.736001	0.0258927	B230118H07Rik	NA	NA
15.1757	-0.655957	0.536286	0.0260708	Dnaic1	dynein, axonemal, intermediate chain 1	68922
15.9978	-0.7273	0.600965	0.0267339	Gvin1	GTPase, very large interferon inducible 1	74558
30.5026	-0.81053	0.67373	0.0270962	Ctbp2	C-terminal binding protein 2	13017
23.0076	-0.752325	0.627904	0.0273769	Tiam2	T cell lymphoma invasion and metastasis 2	24001
9.41522	-3.33042	2.78912	0.0276022	Dyrk4	dual-specificity tyrosine-(Y)-phosphorylation regulated kinase 4	101320
30.5152	-0.611118	0.514906	0.0279137	Fut4	fucosyltransferase 4	14345
44.6988	-0.675538	0.570426	0.0280134	Sulf2	sulfatase 2	72043
21.4287	-1.13201	0.957255	0.028085	Gm35314	predicted gene, 35314	102638846
37.5498	-0.822843	0.697951	0.0282572	Tdrkh	tudor and KH domain containing protein	72634
31.5879	-1.04402	0.885828	0.0282859	Srsf12	serine and arginine-rich splicing factor 12	272009
37.6345	-0.653624	0.557694	0.0287327	Cacnb4	calcium channel, voltage-dependent, beta 4 subunit	12298
468.518	-0.727997	0.62159	0.0287905	Lsm4	LSM4 homolog, U6 small nuclear RNA and mRNA degradation associated	50783
22.928	-0.775449	0.672092	0.0297377	Hmga2-ps1	high mobility group AT-hook 2, pseudogene 1	15365
45.3929	-0.781156	0.678449	0.0299143	Myof	myoferlin	226101
11.6369	-0.928723	0.813224	0.0305054	A530064D06Rik	RIKEN cDNA A530064D06 gene	328830
24.7155	-0.598548	0.525293	0.030654	Dnase1l2	deoxyribonuclease 1-like 2	66705
4.93549	-1.90947	1.67742	0.0306838	Tmem132a	transmembrane protein 132A	98170
8.14492	-1.32039	1.16435	0.0308784	Fam65c	NA	NA
5.87181	-1.22528	1.08414	0.0310287	Dusp8	dual specificity phosphatase 8	18218
16.8564	-0.911825	0.813791	0.0317233	Kdf1	keratinocyte differentiation factor 1	69073
27.0077	-0.86845	0.781579	0.0324527	Cr2	complement receptor 2	12902
11.4704	-1.15205	1.0396	0.0325904	Gm41598	predicted gene, 41598	105246294
13.0026	-0.875732	0.797021	0.0331746	Sept8	NA	NA
17.8427	-1.47466	1.36571	0.0343116	Vwf	Von Willebrand factor	22371
47.6609	-0.86001	0.796732	0.0343273	Klrb1c	killer cell lectin-like receptor subfamily B member 1C	17059
20.2017	-0.97278	0.901355	0.0343431	Tubb3	tubulin, beta 3 class III	22152
17.779	-0.652386	0.604818	0.034406	LOC102637792	uncharacterized LOC102637792	102637792
6.16189	-1.2153	1.1304	0.0346737	Me1	malic enzyme 1, NADP(+)-dependent, cytosolic	17436
46.0612	-0.6218	0.585724	0.035497	Tmem259	transmembrane protein 259	216157
22.252	-1.12386	1.06002	0.035545	Abcc3	ATP-binding cassette, sub-family C (CFTR/MRP), member 3	76408
9.74084	-0.869817	0.821192	0.035625	Dnm3	dynamin 3	103967
19.2436	-0.609027	0.575011	0.035641	Sarm1	sterile alpha and HEAT/Armadillo motif containing 1	237868
21.1559	-1.26516	1.19678	0.0357694	Cd33	CD33 antigen	12489
17.605	-0.64989	0.619586	0.0362048	Mir5107	microRNA 5107	100628611
9.17645	-0.731344	0.697284	0.036221	1110065P20Rik	RIKEN cDNA 1110065P20 gene	68920
32.2267	-0.695185	0.670413	0.0369369	Csf3r	colony stimulating factor 3 receptor (granulocyte)	12986
10.7656	-0.965691	0.938928	0.0375127	Hes1	hes family bHLH transcription factor 1	15205
10.6443	-1.083	1.05516	0.0376943	Mgat4b	mannoside acetylglucosaminyltransferase 4, isoenzyme B	103534
19.3154	-0.710763	0.702733	0.0390539	Akr1c12	aldo-keto reductase family 1, member C12	622402
46.9933	-0.639015	0.633752	0.0392705	Ift122	intraflagellar transport 122	81896
20.9679	-0.613376	0.613951	0.0399074	Rdh5	retinol dehydrogenase 5	19682
21.2647	-0.784656	0.786497	0.0400252	Stc1	stanniocalcin 1	20855
27.8419	-0.97612	0.983706	0.0404302	Hcar2	hydroxycarboxylic acid receptor 2	80885
9.71495	-1.14259	1.1595	0.0409552	Cebpa	CCAAT/enhancer binding protein (C/EBP), alpha	12606
11.2063	-0.793328	0.805168	0.0409892	AI182371	expressed sequence AI182371	98870
12.6118	-1.53314	1.56343	0.0414994	Il1a	interleukin 1 alpha	16175
22.5367	-0.59849	0.612151	0.0417039	Prdm16	PR domain containing 16	70673
8.35666	-0.998456	1.02169	0.041755	LOC108168343	NA	NA
102.522	-0.933315	0.957533	0.042096	Laptm4b	lysosomal-associated protein transmembrane 4B	114128
32.5118	-0.61389	0.635643	0.0426785	Sparcl1	SPARC-like 1	13602
13.7184	-2.14762	2.22417	0.0426957	Gm38525	predicted gene, 38525	102640171
7.22819	-0.801066	0.84243	0.0435644	Slc24a5	solute carrier family 24, member 5	317750
10.4271	-0.614524	0.648206	0.043844	LOC108167347	NA	NA
17.1109	-0.73705	0.778184	0.0439664	4930549C15Rik	RIKEN cDNA 4930549C15 gene	75243
8.17088	-1.36441	1.45113	0.0446493	Syt14	synaptotagmin XIV	329324
421.263	-0.90906	0.982735	0.0459009	Gcsam	germinal center associated, signaling and motility	14525
21.1094	-1.12635	1.21901	0.046025	Ifitm6	interferon induced transmembrane protein 6	213002
10.2727	-0.883914	0.962964	0.046629	Rhd	Rh blood group, D antigen	19746
101.249	-0.917094	0.999324	0.0466823	Rnu3b1	NA	NA
7.66013	-0.902466	0.994304	0.0475213	Igfbp6	insulin-like growth factor binding protein 6	16012
10.2095	-0.648486	0.717503	0.0478799	Chst14	carbohydrate sulfotransferase 14	72136
22.9916	-0.674634	0.753489	0.0486363	Pstpip2	proline-serine-threonine phosphatase-interacting protein 2	19201
6.0783	-0.988357	1.11602	0.0496675	Gm13213	predicted gene 13213	545683

## Sheet: down_in_K23_cf_Kin_mc38
baseMean	log2FoldChange	lfcSE	svalue	SYMBOL	GENENAME	ENTREZID
2249.78	3.46664	0.102651	2.62358e-250	Cd200	CD200 antigen	17470
1507.87	1.69588	0.0840915	8.76746e-92	H2-T10	histocompatibility 2, T region locus 10	15024
326.236	4.15108	0.211458	3.24533e-87	Izumo1r	IZUMO1 receptor, JUNO	64931
619.444	2.23056	0.115417	1.03144e-84	Ccr8	chemokine (C-C motif) receptor 8	12776
4634.9	1.03421	0.0567267	7.27715e-76	Apobec3	apolipoprotein B mRNA editing enzyme, catalytic polypeptide 3	80287
9611.72	1.1367	0.0656536	7.64434e-69	Ccl3	chemokine (C-C motif) ligand 3	20302
540.692	5.89755	0.349047	1.05205e-65	Gbp2b	guanylate binding protein 2b	14468
182.448	3.81517	0.228798	4.55112e-64	Rpl34-ps1	ribosomal protein L34, pseudogene 1	619547
451.708	1.63116	0.105593	1.25508e-55	Ccl1	chemokine (C-C motif) ligand 1	20290
680.652	1.89263	0.126404	1.98816e-52	Prelid2	PRELI domain containing 2	77619
172.031	3.47356	0.238046	4.68753e-50	Atp6v0c-ps2	ATPase, H+ transporting, lysosomal V0 subunit C, pseudogene 2	100039636
365.636	2.68537	0.187929	5.14398e-48	Cyth3	cytohesin 3	19159
1353.54	1.96089	0.139008	9.35838e-47	Oxsr1	oxidative-stress responsive 1	108737
887.541	2.18505	0.158912	5.17188e-45	Dnah8	dynein, axonemal, heavy chain 8	13417
219.71	3.1025	0.22767	4.14131e-44	Unc13b	unc-13 homolog B	22249
4987.49	1.65174	0.122831	2.82918e-43	Xcl1	chemokine (C motif) ligand 1	16963
552.977	2.44884	0.182343	8.23092e-43	Ptprs	protein tyrosine phosphatase, receptor type, S	19280
167.711	7.17506	0.544307	1.86168e-41	Platr11	pluripotency associated transcript 11	102635911
2206.87	1.30761	0.104465	6.25079e-38	Zbtb32	zinc finger and BTB domain containing 32	58206
616.607	1.60252	0.12834	1.1376e-37	Kif15	kinesin family member 15	209737
13121.4	1.27441	0.104349	2.24657e-36	Ifng	interferon gamma	15978
500.595	1.66397	0.136791	7.39909e-36	Tagap1	T cell activation GTPase activating protein 1	380608
1506.07	1.41604	0.116988	1.8501e-35	Fyco1	FYVE and coiled-coil domain containing 1	17281
514.271	5.81068	0.485925	1.48866e-34	Gdpd3	glycerophosphodiester phosphodiesterase domain containing 3	68616
28760.1	0.984177	0.0827483	2.51128e-34	Ccl4	chemokine (C-C motif) ligand 4	20303
459.183	4.69165	0.403995	3.03313e-33	Gpm6b	glycoprotein m6b	14758
999.028	1.9355	0.16906	2.55321e-32	Cramp1l	cramped chromatin regulator homolog 1	57354
696.663	2.06282	0.183218	2.26395e-31	Phactr2	phosphatase and actin regulator 2	215789
1192.48	1.65049	0.147582	5.68565e-31	Tnfrsf4	tumor necrosis factor receptor superfamily, member 4	22163
4078.64	1.2309	0.110382	1.07383e-30	Ssr1	signal sequence receptor, alpha	107513
419.77	1.8697	0.170941	1.36939e-29	Matk	megakaryocyte-associated tyrosine kinase	17179
2759.63	0.841278	0.0769719	1.68595e-29	Tigit	T cell immunoreceptor with Ig and ITIM domains	100043314
86.7182	3.76849	0.346767	3.34657e-29	5830417I10Rik	gon-4-like pseudogene	100302730
1472.2	0.957743	0.0922564	4.89456e-27	Glo1	glyoxalase 1	109801
241.936	1.62632	0.158069	1.22732e-26	Zfp827	zinc finger protein 827	622675
3063.47	0.77323	0.0754	1.58875e-26	Myc	myelocytomatosis oncogene	17869
401.389	1.77889	0.180437	8.75583e-25	Ephx1	epoxide hydrolase 1, microsomal	13849
1450.29	1.32459	0.134656	1.29895e-24	Gm19585	predicted gene, 19585	100503190
120.871	2.4233	0.246361	1.51453e-24	BC002163	NA	NA
496.701	1.29244	0.131813	2.04226e-24	Lta	lymphotoxin A	16992
49.43	3.7876	0.390422	5.10759e-24	Bdh2	3-hydroxybutyrate dehydrogenase, type 2	69772
79.1886	3.03614	0.322993	6.89531e-23	Crabp2	cellular retinoic acid binding protein II	12904
297.177	2.03273	0.216914	1.02792e-22	Penk	preproenkephalin	18619
857.786	0.899457	0.0969931	2.34877e-22	Bcl2a1d	B cell leukemia/lymphoma 2 related protein A1d	12047
1986.11	1.0437	0.112556	2.77592e-22	Ubash3b	ubiquitin associated and SH3 domain containing, B	72828
401.889	1.16811	0.125999	3.20693e-22	Diaph3	diaphanous related formin 3	56419
3662.82	1.13513	0.122557	4.11685e-22	Il18rap	interleukin 18 receptor accessory protein	16174
501.567	1.55604	0.171049	1.32372e-21	Lxn	latexin	17035
768.496	0.994847	0.109797	2.35502e-21	Snapc5	small nuclear RNA activating complex, polypeptide 5	330959
745.713	1.30273	0.144113	3.02888e-21	Irf4	interferon regulatory factor 4	16364
327.276	1.6521	0.182787	3.36568e-21	Chst2	carbohydrate sulfotransferase 2	54371
647.179	1.82609	0.204929	7.59727e-21	Spry1	sprouty RTK signaling antagonist 1	24063
10595.2	0.713983	0.0814889	3.41001e-20	Gm2a	GM2 ganglioside activator protein	14667
664.734	1.23038	0.142966	1.34607e-19	Kdm1b	lysine (K)-specific demethylase 1B	218214
839.669	1.39769	0.163792	1.81134e-19	Endod1	endonuclease domain containing 1	71946
132.388	8.23059	0.968771	2.18349e-19	Gm9855	NA	NA
2001.54	1.13745	0.134662	5.48086e-19	Rbpj	recombination signal binding protein for immunoglobulin kappa J region	19664
51.2393	3.36043	0.398605	7.26962e-19	Xlr3b	X-linked lymphocyte-regulated 3B	574437
380.509	1.10918	0.133392	1.61253e-18	Tnfsf14	tumor necrosis factor (ligand) superfamily, member 14	50930
203.065	2.53764	0.311175	5.72778e-18	Depdc1b	DEP domain containing 1B	218581
604.495	1.55103	0.191246	8.72882e-18	Alcam	activated leukocyte cell adhesion molecule	11658
160.279	2.00047	0.246785	9.58813e-18	Jazf1	JAZF zinc finger 1	231986
6765.35	1.13496	0.141195	1.61615e-17	Rgs16	regulator of G-protein signaling 16	19734
48.1582	3.23841	0.403861	1.789e-17	Hist1h4m	NA	NA
480.3	1.58463	0.197675	1.96401e-17	Dusp4	dual specificity phosphatase 4	319520
93.7274	3.05897	0.385098	3.56645e-17	A530010L16Rik	RIKEN cDNA A530010L16 gene	382036
431.483	1.14924	0.145077	3.93564e-17	I730030J21Rik	RIKEN cDNA I730030J21 gene	619313
735.799	1.62353	0.206228	4.94144e-17	Elk3	ELK3, member of ETS oncogene family	13713
5040.32	0.755074	0.0961119	5.56218e-17	Ifi27l2a	interferon, alpha-inducible protein 27 like 2A	76933
476.227	1.24499	0.158742	6.25005e-17	Ppic	peptidylprolyl isomerase C	19038
3014.44	0.745625	0.0975789	3.12743e-16	Lbh	limb-bud and heart	77889
33.2519	5.26099	0.692881	5.56384e-16	LOC101056073	NA	NA
488.793	1.82614	0.240875	6.51425e-16	Klri2	killer cell lectin-like receptor family I member 2	320407
66.6463	4.53635	0.600602	1.03111e-15	Rasgef1a	RasGEF domain family, member 1A	70727
1304.54	0.683194	0.0906493	1.09838e-15	Nup93	nucleoporin 93	71805
1334.04	0.852142	0.113148	1.16825e-15	Crtam	cytotoxic and regulatory T cell molecule	54698
1070.99	0.779084	0.103741	1.25064e-15	Rab11fip4	RAB11 family interacting protein 4 (class II)	268451
348.244	1.11757	0.149022	1.42615e-15	Rgs8	regulator of G-protein signaling 8	67792
1067.57	0.876848	0.117462	1.73048e-15	Nfkb1	nuclear factor of kappa light polypeptide gene enhancer in B cells 1, p105	18033
56.7946	6.25141	0.839554	1.97895e-15	Hmga1-rs1	NA	NA
755.03	0.981642	0.132807	2.90726e-15	Rhno1	RAD9-HUS1-RAD1 interacting nuclear orphan 1	72440
618.555	1.12003	0.152314	4.02103e-15	H2-T24	histocompatibility 2, T region locus 24	15042
521.719	1.55646	0.213261	6.65929e-15	Fam46c	NA	NA
292.014	2.04561	0.280618	7.06017e-15	Neu3	neuraminidase 3	50877
391.465	1.1585	0.158978	7.46671e-15	Bcat1	branched chain aminotransferase 1, cytosolic	12035
919.067	0.992106	0.136904	8.5663e-15	Abcb9	ATP-binding cassette, sub-family B (MDR/TAP), member 9	56325
1978.58	0.806401	0.111783	9.26777e-15	St13	suppression of tumorigenicity 13	70356
1018.43	0.806252	0.112326	1.48818e-14	Tnfsf10	tumor necrosis factor (ligand) superfamily, member 10	22035
49.4799	2.95768	0.416555	2.36316e-14	Atp2b2	ATPase, Ca++ transporting, plasma membrane 2	11941
890.155	1.47393	0.207916	2.84803e-14	Cx3cr1	chemokine (C-X3-C motif) receptor 1	13051
106.295	1.88506	0.272402	6.23834e-14	LOC102632770	NA	NA
461.117	0.934569	0.135167	6.8067e-14	Prdm1	PR domain containing 1, with ZNF domain	12142
1395.05	0.590237	0.0853867	7.37913e-14	Klre1	killer cell lectin-like receptor family E member 1	243655
577.717	1.6319	0.236789	9.30189e-14	Padi2	peptidyl arginine deiminase, type II	18600
347.892	1.01372	0.147382	1.00221e-13	Tsen2	tRNA splicing endonuclease subunit 2	381802
1008.27	0.762281	0.110836	1.07419e-13	Tmem242	transmembrane protein 242	70544
249.028	1.33915	0.194976	1.36928e-13	Sv2c	synaptic vesicle glycoprotein 2c	75209
537.166	1.20027	0.174946	1.60151e-13	Ptger2	prostaglandin E receptor 2 (subtype EP2)	19217
1200	0.655808	0.0957669	1.77304e-13	Kif22	kinesin family member 22	110033
83.3964	2.06127	0.301239	1.86159e-13	Siglecf	sialic acid binding Ig-like lectin F	233186
1506.31	0.650208	0.0951381	2.04434e-13	Camk4	calcium/calmodulin-dependent protein kinase IV	12326
924.233	0.785108	0.114986	2.42694e-13	LOC108167926	NA	NA
1080.11	1.59576	0.234564	2.7405e-13	B930095G15Rik	RIKEN cDNA B930095G15 gene	320268
508.507	0.916931	0.135078	3.23212e-13	Mrps6	mitochondrial ribosomal protein S6	121022
612.686	1.17437	0.173552	3.66105e-13	Cit	citron	12704
728.887	0.811439	0.12002	3.80995e-13	Adk	adenosine kinase	11534
465.984	1.22227	0.183186	6.35716e-13	Ptch1	patched 1	19206
764.576	0.760373	0.114233	6.93751e-13	Stat5a	signal transducer and activator of transcription 5A	20850
240.728	1.19155	0.179354	7.85832e-13	Perp	PERP, TP53 apoptosis effector	64058
59.5691	8.52852	1.28786	8.58077e-13	Hist1h2al	NA	NA
69.3679	8.31677	1.25672	9.33552e-13	Gm8210	60S ribosomal protein L29	666642
275.674	1.11585	0.169949	1.17683e-12	Gcsh	glycine cleavage system protein H (aminomethyl carrier)	68133
57.29	2.45003	0.376125	1.37817e-12	Igf2bp3	insulin-like growth factor 2 mRNA binding protein 3	140488
86.7163	2.73642	0.42034	1.45585e-12	Gm34828	predicted gene, 34828	102638215
757.218	1.062	0.163224	1.53513e-12	Mmd	monocyte to macrophage differentiation-associated	67468
1606.25	0.58886	0.0906172	1.61863e-12	Map2k3	mitogen-activated protein kinase kinase 3	26397
169.58	1.58595	0.244937	1.80478e-12	Nefh	neurofilament, heavy polypeptide	380684
34.3415	6.35832	0.992754	3.11609e-12	LOC102638183	NA	NA
481.834	1.07612	0.168266	3.88688e-12	Slc7a1	solute carrier family 7 (cationic amino acid transporter, y+ system), member 1	11987
61.9063	2.36238	0.370619	4.38907e-12	LOC108168936	NA	NA
439.748	0.964779	0.151725	5.14681e-12	Etv6	ets variant 6	14011
1575.81	0.945425	0.149102	6.58268e-12	Rnf19a	ring finger protein 19A	30945
968.138	1.3268	0.20947	6.80782e-12	Pim1	proviral integration site 1	18712
1967.75	0.607104	0.095922	7.26894e-12	Lig1	ligase I, DNA, ATP-dependent	16881
138.529	2.02336	0.322483	9.18265e-12	LOC108168876	NA	NA
912.132	0.946488	0.150964	9.84529e-12	Cep250	centrosomal protein 250	16328
468.446	0.97452	0.156624	1.38853e-11	Bach2	BTB and CNC homology, basic leucine zipper transcription factor 2	12014
1032.26	0.778043	0.125445	1.67094e-11	Hist1h1b	NA	NA
462.336	1.57536	0.255121	1.8889e-11	Slc17a6	solute carrier family 17 (sodium-dependent inorganic phosphate cotransporter), member 6	140919
62.6741	1.93312	0.313355	2.00937e-11	Reep2	receptor accessory protein 2	225362
49.3316	3.29322	0.534052	2.07087e-11	LOC102634683	NA	NA
43.2023	3.11672	0.507274	2.3423e-11	Fam109b	NA	NA
1521.94	0.629313	0.102809	2.6547e-11	Ncapd2	non-SMC condensin I complex, subunit D2	68298
2207.66	0.638077	0.10445	2.99203e-11	Dpp4	dipeptidylpeptidase 4	13482
46.4835	4.44571	0.728352	3.25439e-11	Mpzl2	myelin protein zero-like 2	14012
720.647	0.742556	0.122093	3.63369e-11	Tnfsf8	tumor necrosis factor (ligand) superfamily, member 8	21949
594.084	1.0912	0.180967	4.97456e-11	Gnb4	guanine nucleotide binding protein (G protein), beta 4	14696
638.385	1.21253	0.201949	5.72272e-11	Gramd4	GRAM domain containing 4	223752
1327.26	0.944655	0.157451	6.04413e-11	Arl14ep	ADP-ribosylation factor-like 14 effector protein	212772
24.6655	5.90089	0.991163	7.20788e-11	Gm25380	NA	NA
213.941	1.47533	0.248049	7.64572e-11	H6pd	hexose-6-phosphate dehydrogenase (glucose 1-dehydrogenase)	100198
200.716	1.00927	0.170315	8.83554e-11	Rps15a-ps6	ribosomal protein S15A, pseudogene 6	100042173
1234.61	0.783407	0.132457	9.36578e-11	Mrpl15	mitochondrial ribosomal protein L15	27395
27.9209	5.83936	0.997473	1.43731e-10	Hal	histidine ammonia lyase	15109
49.6738	2.38494	0.407871	1.51475e-10	Cxxc5	CXXC finger 5	67393
92.3018	1.657	0.28371	1.59469e-10	Pou2f2	POU domain, class 2, transcription factor 2	18987
745.251	0.93435	0.160688	1.905e-10	Rel	reticuloendotheliosis oncogene	19696
1293.24	0.65379	0.112602	2.00054e-10	Itm2a	integral membrane protein 2A	16431
43.4141	3.13761	0.547385	3.10625e-10	Ncs1	neuronal calcium sensor 1	14299
106.708	1.99402	0.348387	3.33376e-10	Rbm44	RNA binding motif protein 44	329207
1985.02	0.679125	0.119109	3.74779e-10	Prmt1	protein arginine N-methyltransferase 1	15469
3243.89	0.845893	0.149029	4.23128e-10	Sept11	NA	NA
252.009	1.17135	0.20697	4.55505e-10	Synj2	synaptojanin 2	20975
251.912	0.859752	0.15193	4.77477e-10	Itgb3bp	integrin beta 3 binding protein (beta3-endonexin)	67733
72.0051	1.59202	0.281463	4.88594e-10	Nrgn	neurogranin	64011
670.077	0.914611	0.161723	4.99732e-10	Ankrd46	ankyrin repeat domain 46	68839
1072.69	0.663726	0.117541	5.23131e-10	Ubxn11	UBX domain protein 11	67586
325.752	0.918023	0.162909	5.71419e-10	Hivep1	human immunodeficiency virus type I enhancer binding protein 1	110521
355.02	1.0613	0.189033	6.10184e-10	Msi2	musashi RNA-binding protein 2	76626
21.4107	5.09726	0.910799	6.70169e-10	4930596I21Rik	RIKEN cDNA 4930596I21 gene	78229
86.763	1.92409	0.344225	7.01923e-10	E130308A19Rik	RIKEN cDNA E130308A19 gene	230259
451.901	1.08663	0.196153	9.60377e-10	Twsg1	twisted gastrulation BMP signaling modulator 1	65960
1023.58	0.589641	0.106557	1.02386e-09	Fam162a	family with sequence similarity 162, member A	70186
42.2792	2.41099	0.435972	1.04566e-09	1700019D03Rik	RIKEN cDNA 1700019D03 gene	67080
66.9503	1.67648	0.303964	1.16113e-09	Tnfsf11	tumor necrosis factor (ligand) superfamily, member 11	21943
234.617	1.17417	0.213456	1.23541e-09	D630039A03Rik	RIKEN cDNA D630039A03 gene	242484
1483	0.653421	0.119385	1.37128e-09	Stmn1	stathmin 1	16765
2217.85	0.77754	0.142178	1.40165e-09	Anp32a	acidic (leucine-rich) nuclear phosphoprotein 32 family, member A	11737
1348.54	0.779487	0.145072	2.06022e-09	Dgkz	diacylglycerol kinase zeta	104418
145.577	1.67404	0.311598	2.11137e-09	Slc9b2	solute carrier family 9, subfamily B (NHA2, cation proton antiporter 2), member 2	97086
35.0151	2.14452	0.400134	2.27356e-09	Hist2h2aa1	NA	NA
660.748	1.17898	0.220064	2.32879e-09	Trps1	transcriptional repressor GATA binding 1	83925
50.7484	2.41536	0.451613	2.61419e-09	Sema7a	sema domain, immunoglobulin domain (Ig), and GPI membrane anchor, (semaphorin) 7A	20361
262.987	1.15161	0.215339	2.67164e-09	Neil3	nei like 3 (E. coli)	234258
18.0997	3.09037	0.578547	2.79032e-09	Lgals7	lectin, galactose binding, soluble 7	16858
324.031	1.08583	0.203911	2.9176e-09	Slc43a3	solute carrier family 43, member 3	58207
107.036	2.16596	0.408815	3.47673e-09	Plxdc2	plexin domain containing 2	67448
909.737	0.637877	0.120423	3.55138e-09	Tle3	transducin-like enhancer of split 3	21887
462.887	0.928895	0.175412	3.77529e-09	Cog6	component of oligomeric golgi complex 6	67542
598.309	0.787686	0.148786	3.92498e-09	Rad54l	RAD54 like (S. cerevisiae)	19366
293.923	1.38881	0.262881	4.15775e-09	Lmtk2	lemur tyrosine kinase 2	231876
10377.3	0.710514	0.135102	4.49896e-09	Stat3	signal transducer and activator of transcription 3	20848
242.997	1.09568	0.208429	4.59005e-09	Krtcap3	keratinocyte associated protein 3	69815
349.767	0.949589	0.180895	4.87093e-09	Tex2	testis expressed gene 2	21763
259.597	0.816333	0.155547	4.96573e-09	Apitd1	NA	NA
187.728	1.56843	0.29898	5.06148e-09	Ramp1	receptor (calcitonin) activity modifying protein 1	51801
407.616	0.98471	0.188175	5.16443e-09	3110052M02Rik	NA	NA
1263.22	0.776423	0.148951	5.49989e-09	Itgav	integrin alpha V	16410
106.54	1.47566	0.284922	7.60461e-09	Sh3rf1	SH3 domain containing ring finger 1	59009
183.821	1.07071	0.207782	8.3158e-09	D730005E14Rik	RIKEN cDNA D730005E14 gene	109361
493.904	1.09676	0.213481	9.25896e-09	Adamts6	a disintegrin-like and metallopeptidase (reprolysin type) with thrombospondin type 1 motif, 6	108154
592.525	0.670133	0.130755	9.60985e-09	Stx11	syntaxin 11	74732
2685.24	0.685422	0.133937	9.79248e-09	Serpinb6b	serine (or cysteine) peptidase inhibitor, clade B, member 6b	20708
537.111	0.98066	0.191828	1.01642e-08	Eea1	early endosome antigen 1	216238
166.412	0.949327	0.185878	1.05427e-08	C230024C17Rik	RIKEN cDNA C230024C17 gene	329271
550.946	0.834347	0.163485	1.09302e-08	Smyd5	SET and MYND domain containing 5	232187
514.4	0.811012	0.158962	1.11261e-08	4930579G24Rik	RIKEN cDNA 4930579G24 gene	75939
985.88	0.850437	0.167071	1.21404e-08	Pola1	polymerase (DNA directed), alpha 1	18968
398.001	0.801362	0.157553	1.25597e-08	Ift140	intraflagellar transport 140	106633
688.56	0.813584	0.160007	1.27715e-08	Eno3	enolase 3, beta muscle	13808
81.8878	1.27166	0.251103	1.30085e-08	A930015D03Rik	RIKEN cDNA A930015D03 gene	77810
664.477	0.849532	0.168067	1.35028e-08	Cdca7	cell division cycle associated 7	66953
1672.15	0.62285	0.123479	1.40248e-08	Smc2	structural maintenance of chromosomes 2	14211
299.281	1.06761	0.211674	1.42875e-08	Fancd2	Fanconi anemia, complementation group D2	211651
24.7873	6.48595	1.28686	1.4819e-08	Gm35082	predicted gene, 35082	102638545
1586.13	0.617405	0.122799	1.6208e-08	Fam120a	family with sequence similarity 120, member A	218236
415.395	1.12434	0.224212	1.7092e-08	Stk39	serine/threonine kinase 39	53416
56.4579	3.08816	0.617244	1.95737e-08	Galnt9	polypeptide N-acetylgalactosaminyltransferase 9	231605
30.1359	3.23421	0.647507	1.99028e-08	Gm33363	predicted gene, 33363	102636241
562.046	0.902709	0.181395	2.06039e-08	Trim8	tripartite motif-containing 8	93679
70.0791	1.60974	0.323611	2.13324e-08	Slc13a3	solute carrier family 13 (sodium-dependent dicarboxylate transporter), member 3	114644
651.954	0.984675	0.198054	2.27973e-08	Tmem181b-ps	transmembrane protein 181B, pseudogene	547127
2384.8	0.77776	0.156678	2.46805e-08	Il10ra	interleukin 10 receptor, alpha	16154
204.857	1.4587	0.295097	2.67135e-08	Pop1	processing of precursor 1, ribonuclease P/MRP family, (S. cerevisiae)	67724
189.541	0.805303	0.163272	2.80204e-08	Gm36897	predicted gene, 36897	102640956
813.644	0.83536	0.169886	3.03367e-08	Ept1	NA	NA
73.4607	1.38266	0.282262	3.28419e-08	Gm35109	predicted gene, 35109	102638578
63.3399	1.86352	0.38049	3.44004e-08	Gstt1	glutathione S-transferase, theta 1	14871
270.889	1.1793	0.241143	3.54632e-08	Tg	thyroglobulin	21819
203.985	0.837997	0.171813	3.87847e-08	Bard1	BRCA1 associated RING domain 1	12021
803.119	0.886101	0.182072	3.99828e-08	Ybx3	Y box protein 3	56449
16.3966	3.67537	0.756152	4.06022e-08	Gm8615	glucosamine-6-phosphate deaminase 1 pseudogene	667410
1095.87	0.708113	0.145871	4.24989e-08	Ubr5	ubiquitin protein ligase E3 component n-recognin 5	70790
106.286	1.34204	0.276701	4.37971e-08	D430001F17Rik	RIKEN cDNA D430001F17 gene	319403
551.212	0.943537	0.194822	4.51225e-08	Polr3b	polymerase (RNA) III (DNA directed) polypeptide B	70428
105.053	1.75002	0.361533	4.78082e-08	Arhgef9	CDC42 guanine nucleotide exchange factor (GEF) 9	236915
803.14	0.700581	0.145182	4.99007e-08	Tspan32	tetraspanin 32	27027
156.897	1.28054	0.266465	5.22499e-08	Fam199x	family with sequence similarity 199, X-linked	245622
908.059	0.665775	0.138692	5.38749e-08	Cdc6	cell division cycle 6	23834
1361.95	0.60984	0.127149	5.47132e-08	Cks1b	CDC28 protein kinase 1b	54124
3424.45	0.659249	0.138151	6.36873e-08	Cblb	Casitas B-lineage lymphoma b	208650
35.3922	3.77871	0.794288	6.9525e-08	Gucy1a3	NA	NA
237.551	1.10989	0.234153	7.47817e-08	Cbx6	chromobox 6	494448
339.6	0.691179	0.145962	7.58865e-08	Bora	bora, aurora kinase A activator	77744
782.439	0.670624	0.142103	7.82439e-08	Naa40	N(alpha)-acetyltransferase 40, NatD catalytic subunit	70999
843.833	0.711681	0.150828	7.94436e-08	Metap1	methionyl aminopeptidase 1	75624
20.4984	2.96199	0.630862	8.46276e-08	Tmsb15b1	thymosin beta 15b1	666244
866.945	0.717858	0.153184	8.8789e-08	Mlec	malectin	109154
444.393	0.89052	0.191885	1.10872e-07	Smpdl3b	sphingomyelin phosphodiesterase, acid-like 3B	100340
1326.63	0.625944	0.134942	1.12607e-07	Ipo5	importin 5	70572
1314.74	0.89	0.192466	1.30586e-07	Bend4	BEN domain containing 4	666938
346.426	0.845793	0.183012	1.32438e-07	Dot1l	DOT1-like, histone H3 methyltransferase (S. cerevisiae)	208266
1027.98	0.657525	0.142407	1.36177e-07	Heatr1	HEAT repeat containing 1	217995
166.915	0.878486	0.190579	1.43884e-07	Gm38828	predicted gene, 38828	105242677
221.808	1.07311	0.233073	1.51794e-07	Thg1l	tRNA-histidine guanylyltransferase 1-like (S. cerevisiae)	66628
46.0478	2.28285	0.496482	1.61828e-07	Gm34150	predicted gene, 34150	102637304
144.723	0.919067	0.199967	1.63872e-07	Cdh23	cadherin 23 (otocadherin)	22295
625.84	0.722149	0.157336	1.7628e-07	Cdc14a	CDC14 cell division cycle 14A	229776
342.162	1.30172	0.283677	1.78373e-07	Mir155hg	Mir155 host gene (non-protein coding)	100653389
98.2514	1.47364	0.3217	1.93261e-07	Slc25a42	solute carrier family 25, member 42	73095
873.605	0.639472	0.13981	1.99857e-07	Cdc7	cell division cycle 7 (S. cerevisiae)	12545
54.5946	2.58721	0.565962	2.02098e-07	Gm36417	predicted gene, 36417	102640320
268.171	1.51943	0.332932	2.04425e-07	Nab2	Ngfi-A binding protein 2	17937
209.535	1.2637	0.277136	2.09122e-07	Farp1	FERM, RhoGEF (Arhgef) and pleckstrin domain protein 1 (chondrocyte-derived)	223254
1630.22	0.630078	0.138343	2.16267e-07	Hells	helicase, lymphoid specific	15201
182.347	0.760105	0.166907	2.18684e-07	1700097N02Rik	RIKEN cDNA 1700097N02 gene	67522
330.847	0.652628	0.144101	2.36529e-07	Sik3	SIK family kinase 3	70661
1588.6	0.797506	0.176328	2.47577e-07	Zc3h12d	zinc finger CCCH type containing 12D	237256
102.843	3.20356	0.709745	2.56246e-07	Chst15	carbohydrate sulfotransferase 15	77590
158.812	1.7011	0.378004	2.74371e-07	Plpp1	phospholipid phosphatase 1	19012
204.811	0.92812	0.20665	2.8384e-07	Socs7	suppressor of cytokine signaling 7	192157
547.683	0.690096	0.153864	2.96812e-07	Rcc2	regulator of chromosome condensation 2	108911
604.109	0.624446	0.139393	3.10105e-07	Meaf6	MYST/Esa1-associated factor 6	70088
173.757	1.00418	0.224162	3.13429e-07	Pigg	phosphatidylinositol glycan anchor biosynthesis, class G	433931
1013.44	0.626331	0.140346	3.3764e-07	Mthfd1l	methylenetetrahydrofolate dehydrogenase (NADP+ dependent) 1-like	270685
610.016	0.640063	0.144091	3.61019e-07	Timeless	timeless circadian clock 1	21853
136.912	1.08377	0.245426	4.02423e-07	Ptms	parathymosin	69202
473.983	0.877863	0.199204	4.16047e-07	Cinp	cyclin-dependent kinase 2 interacting protein	67236
1361.99	0.64701	0.147069	4.3484e-07	LOC108168162	NA	NA
161.656	1.11019	0.252529	4.49091e-07	Tjp2	tight junction protein 2	21873
203.259	0.731768	0.166467	4.53849e-07	Vamp5	vesicle-associated membrane protein 5	53620
772.934	0.709968	0.16184	4.73406e-07	Smpd4	sphingomyelin phosphodiesterase 4	77626
613.807	0.614445	0.141105	5.38149e-07	Memo1	mediator of cell motility 1	76890
412.562	0.677098	0.155495	5.43816e-07	Rpap3	RNA polymerase II associated protein 3	71919
453.631	0.742662	0.170929	5.66923e-07	H2-T-ps	histocompatibility 2, T region locus, pseudogene	667803
2232.81	0.640434	0.147412	5.72821e-07	Gnb1	guanine nucleotide binding protein (G protein), beta 1	14688
311.199	0.732962	0.168814	5.78788e-07	Timm10	translocase of inner mitochondrial membrane 10	30059
1361.43	0.597124	0.137725	6.0302e-07	Dck	deoxycytidine kinase	13178
805.107	0.690753	0.159569	6.09325e-07	Mdn1	midasin AAA ATPase 1	100019
385.412	0.708852	0.16436	6.42626e-07	Mtrr	5-methyltetrahydrofolate-homocysteine methyltransferase reductase	210009
1389.29	0.810388	0.18807	6.63132e-07	Tmem168	transmembrane protein 168	101118
52.6818	1.63373	0.379205	6.69995e-07	Alms1	ALMS1, centrosome and basal body associated	236266
260.685	0.899724	0.209499	7.05137e-07	Tmem161b	transmembrane protein 161B	72745
1465.9	0.59085	0.137581	7.124e-07	C1qbp	complement component 1, q subcomponent binding protein	12261
3015.34	0.714878	0.167132	7.8815e-07	Irf8	interferon regulatory factor 8	15900
181.415	1.13381	0.265741	8.20058e-07	Tns1	tensin 1	21961
122.845	1.35909	0.31901	8.3659e-07	Gstt3	glutathione S-transferase, theta 3	103140
355.109	0.600403	0.141051	8.53472e-07	Mecr	mitochondrial trans-2-enoyl-CoA reductase	26922
21.2037	6.34462	1.4911	8.61989e-07	Stag3	stromal antigen 3	50878
594.697	0.712853	0.167663	8.96322e-07	Smarcc1	SWI/SNF related, matrix associated, actin dependent regulator of chromatin, subfamily c, member 1	20588
150.975	1.01318	0.238513	9.30897e-07	Lad1	ladinin	16763
333.346	0.798885	0.18884	9.85685e-07	Nr4a3	nuclear receptor subfamily 4, group A, member 3	18124
30.9522	5.4348	1.29117	1.08362e-06	Fbxw10	F-box and WD-40 domain protein 10	213980
437.841	0.64896	0.154344	1.12474e-06	Fhl2	four and a half LIM domains 2	14200
339.789	0.653684	0.155849	1.18867e-06	Ssh1	slingshot protein phosphatase 1	231637
505.036	0.699128	0.166872	1.19967e-06	Galm	galactose mutarotase	319625
392.765	0.594736	0.142318	1.24439e-06	Hk2	hexokinase 2	15277
1765.83	0.680052	0.163183	1.30353e-06	Gpr174	G protein-coupled receptor 174	213439
103.769	1.04232	0.250122	1.31557e-06	4930417O13Rik	RIKEN cDNA 4930417O13 gene	73870
1816.27	0.590772	0.141841	1.32772e-06	Nr4a2	nuclear receptor subfamily 4, group A, member 2	18227
18.012	2.22711	0.534862	1.33991e-06	Npm3-ps1	nucleoplasmin 3, pseudogene 1	108176
43.5507	1.34634	0.324175	1.40197e-06	Fancf	Fanconi anemia, complementation group F	100040608
241.967	0.837531	0.201711	1.41473e-06	Abcd3	ATP-binding cassette, sub-family D (ALD), member 3	19299
1356.73	0.742047	0.17876	1.42755e-06	Kif11	kinesin family member 11	16551
593.653	0.637381	0.153974	1.53275e-06	Shmt1	serine hydroxymethyltransferase 1 (soluble)	20425
10.2363	4.51061	1.09142	1.60059e-06	LOC102640520	NA	NA
572.705	0.83471	0.202421	1.67047e-06	Ect2	ect2 oncogene	13605
87.4916	1.37014	0.332607	1.71354e-06	Exph5	exophilin 5	320051
632.22	0.660775	0.160548	1.75712e-06	Tbc1d23	TBC1 domain family, member 23	67581
377.804	0.634827	0.154264	1.7717e-06	Adck5	aarF domain containing kinase 5	268822
2353.42	0.684575	0.166556	1.83077e-06	Cpne1	copine I	266692
566.459	0.614831	0.149756	1.8608e-06	Dnajc13	DnaJ heat shock protein family (Hsp40) member C13	235567
1419.43	0.767402	0.18703	1.87607e-06	Uhrf1	ubiquitin-like, containing PHD and RING finger domains, 1	18140
1345.81	0.75571	0.184634	2.03184e-06	Il18r1	interleukin 18 receptor 1	16182
78.7306	2.03971	0.50227	2.25043e-06	Tpmt	thiopurine methyltransferase	22017
956.182	0.586231	0.144498	2.3048e-06	Rad50	RAD50 double strand break repair protein	19360
531.248	0.786423	0.19464	2.456e-06	Ifrd2	interferon-related developmental regulator 2	15983
159.137	0.819871	0.203127	2.5736e-06	Troap	trophinin associated protein	78733
168.902	1.03904	0.257906	2.5939e-06	Pitpnm2	phosphatidylinositol transfer protein, membrane-associated 2	19679
58.0423	1.27619	0.31715	2.65537e-06	Gm29721	predicted gene, 29721	101055745
72.5305	1.17697	0.293806	2.78364e-06	Mybl2	myeloblastosis oncogene-like 2	17865
369.414	0.672263	0.167877	2.82827e-06	Mettl1	methyltransferase like 1	17299
491.85	0.651737	0.162858	2.87319e-06	Cdc45	cell division cycle 45	12544
408.616	0.734315	0.183521	2.89577e-06	Zmym3	zinc finger, MYM-type 3	56364
829.241	0.63344	0.158838	2.96663e-06	Agpat4	1-acylglycerol-3-phosphate O-acyltransferase 4 (lysophosphatidic acid acyltransferase, delta)	68262
76.452	2.2347	0.560454	2.99057e-06	Ptpn3	protein tyrosine phosphatase, non-receptor type 3	545622
926.591	0.840046	0.21144	3.31024e-06	Ncapg2	non-SMC condensin II complex, subunit G2	76044
435.306	0.614605	0.155532	3.75771e-06	Heatr5b	HEAT repeat containing 5B	320473
446.328	0.727338	0.184472	3.97666e-06	Blm	Bloom syndrome, RecQ like helicase	12144
486.549	0.672159	0.170704	4.14431e-06	Wdr76	WD repeat domain 76	241627
378.706	0.854915	0.217453	4.28608e-06	Nol9	nucleolar protein 9	74035
125.04	1.51283	0.388172	4.69437e-06	Ypel2	yippee like 2	77864
433.616	0.606042	0.155627	4.79361e-06	Dlgap5	DLG associated protein 5	218977
452.197	0.789464	0.202974	4.89474e-06	Flnb	filamin, beta	286940
899.617	0.607247	0.156318	4.99727e-06	Nrip1	nuclear receptor interacting protein 1	268903
163.703	0.835865	0.215559	5.06825e-06	Crip2	cysteine rich protein 2	68337
638.882	0.625958	0.161454	5.10376e-06	Brd3	bromodomain containing 3	67382
27.6698	2.40522	0.620387	5.13924e-06	Sostdc1	sclerostin domain containing 1	66042
544.326	0.742218	0.192306	5.43707e-06	Xpot	exportin, tRNA (nuclear export receptor for tRNAs)	73192
20.1971	3.08971	0.801417	5.51352e-06	Glp1r	glucagon-like peptide 1 receptor	14652
32.1705	2.71554	0.708772	6.35995e-06	Fam84a	NA	NA
2390.47	1.02941	0.2688	6.40186e-06	B4galt5	UDP-Gal:betaGlcNAc beta 1,4-galactosyltransferase, polypeptide 5	56336
859.872	0.917403	0.239564	6.44375e-06	Ssbp3	single-stranded DNA binding protein 3	72475
715.592	0.844187	0.221121	6.6148e-06	Strn	striatin, calmodulin binding protein	268980
37.5336	2.39047	0.626623	6.65922e-06	Slc43a1	solute carrier family 43, member 1	72401
277.001	0.742837	0.195024	6.83913e-06	Lrrc8d	leucine rich repeat containing 8D	231549
96.1636	1.51269	0.397576	7.02195e-06	Zc3h12c	zinc finger CCCH type containing 12C	244871
178.476	0.899215	0.237413	7.30415e-06	Phlpp1	PH domain and leucine rich repeat protein phosphatase 1	98432
191.559	1.0009	0.264416	7.35376e-06	Rad54b	RAD54 homolog B (S. cerevisiae)	623474
441.187	0.680649	0.181058	8.39637e-06	Tnip2	TNFAIP3 interacting protein 2	231130
156.659	0.720249	0.192219	8.89935e-06	Ccdc163	coiled-coil domain containing 163	68394
411.299	0.637425	0.170363	9.1278e-06	Cops7b	COP9 signalosome subunit 7B	26895
39.7696	1.44305	0.386195	9.30222e-06	Slc18a1	solute carrier family 18 (vesicular monoamine), member 1	110877
2137.06	1.00455	0.268902	9.36087e-06	Acsl4	acyl-CoA synthetase long-chain family member 4	50790
57.5823	1.45535	0.391167	1.00269e-05	Atg9b	autophagy related 9B	213948
229.419	0.688528	0.186103	1.09334e-05	Zdhhc2	zinc finger, DHHC domain containing 2	70546
33.9482	1.50733	0.408604	1.14109e-05	Arap3	ArfGAP with RhoGAP domain, ankyrin repeat and PH domain 3	106952
38.5013	8.77366	2.37925	1.15493e-05	LOC101055995	NA	NA
428.957	0.716401	0.194318	1.16186e-05	Tmem2	NA	NA
1279.53	0.760502	0.206723	1.21856e-05	Ppip5k2	diphosphoinositol pentakisphosphate kinase 2	227399
289.913	0.592414	0.161121	1.23281e-05	Mdfic	MyoD family inhibitor domain containing	16543
567.151	0.66198	0.180473	1.29106e-05	Tcf20	transcription factor 20	21411
225.129	0.894713	0.243925	1.29839e-05	Adamts14	a disintegrin-like and metallopeptidase (reprolysin type) with thrombospondin type 1 motif, 14	237360
458.977	0.616257	0.168456	1.36555e-05	Ube2t	ubiquitin-conjugating enzyme E2T	67196
340.879	0.648828	0.177396	1.38067e-05	Brip1	BRCA1 interacting protein C-terminal helicase 1	237911
352.267	0.631446	0.172826	1.41873e-05	Rint1	RAD50 interactor 1	72772
114.668	0.70255	0.192299	1.42637e-05	Ikzf4	IKAROS family zinc finger 4	22781
751.741	0.804927	0.221143	1.45771e-05	Tmc8	transmembrane channel-like gene family 8	217356
455.308	0.585359	0.161044	1.49045e-05	Ndc80	NDC80 kinetochore complex component	67052
293.182	0.591261	0.16273	1.49869e-05	Med18	mediator complex subunit 18	67219
14.4279	2.13621	0.588469	1.52366e-05	Gm12536	predicted gene 12536	102638251
387.602	0.787115	0.217316	1.58264e-05	Ints3	integrator complex subunit 3	229543
1118.65	0.61162	0.168902	1.59974e-05	Fignl1	fidgetin-like 1	60530
153.64	0.957941	0.264667	1.61688e-05	Zfp623	zinc finger protein 623	78834
313.867	0.739014	0.204333	1.64273e-05	Prr5l	proline rich 5 like	72446
388.57	0.743891	0.205751	1.66008e-05	Xpo5	exportin 5	72322
316.892	0.817234	0.226455	1.71301e-05	Ubfd1	ubiquitin family domain containing 1	28018
575.22	0.709826	0.196812	1.73087e-05	Atp10a	ATPase, class V, type 10A	11982
133.148	1.0477	0.290746	1.77563e-05	Tlcd2	TLC domain containing 2	380712
70.0826	0.903061	0.251391	1.79412e-05	Dynlt1b	dynein light chain Tctex-type 1B	21648
183.309	0.79073	0.22019	1.82242e-05	LOC102643247	NA	NA
39.1864	1.43946	0.403133	1.95935e-05	Wnt10b	wingless-type MMTV integration site family, member 10B	22410
21.4163	2.12743	0.597727	2.0109e-05	Cdkn2b	cyclin dependent kinase inhibitor 2B	12579
56.1731	1.08731	0.306225	2.10688e-05	Dnajb5	DnaJ heat shock protein family (Hsp40) member B5	56323
91.6003	0.85719	0.241988	2.17314e-05	Orai1	ORAI calcium release-activated calcium modulator 1	109305
344.79	0.923405	0.260755	2.19542e-05	Ung	uracil DNA glycosylase	22256
363.125	0.812467	0.229822	2.27426e-05	Zbtb38	zinc finger and BTB domain containing 38	245007
716.756	0.590114	0.167079	2.3085e-05	Spc24	SPC24, NDC80 kinetochore complex component, homolog (S. cerevisiae)	67629
100.651	1.38168	0.391314	2.31999e-05	Repin1	replication initiator 1	58887
545.061	0.595718	0.168855	2.36621e-05	Plk4	polo like kinase 4	20873
701.937	0.912056	0.258602	2.38937e-05	Lrrk1	leucine-rich repeat kinase 1	233328
350.227	0.624914	0.177272	2.41265e-05	Map3k5	mitogen-activated protein kinase kinase kinase 5	26408
153.713	0.721713	0.205554	2.5676e-05	Il10	interleukin 10	16153
45.4755	2.14933	0.613879	2.66672e-05	Zfp286	zinc finger protein 286	192651
5402.74	1.21775	0.347929	2.69196e-05	Lag3	lymphocyte-activation gene 3	16768
438.549	0.741447	0.212222	2.71768e-05	Utp20	UTP20 small subunit processome component	70683
732.349	0.631567	0.180908	2.75664e-05	Scd2	stearoyl-Coenzyme A desaturase 2	20250
54.7442	1.12288	0.322599	2.86262e-05	Slc16a11	solute carrier family 16 (monocarboxylic acid transporters), member 11	216867
722.931	0.71015	0.2041	2.87614e-05	Slamf1	signaling lymphocytic activation molecule family member 1	27218
216.998	0.628061	0.180711	2.94406e-05	Pars2	prolyl-tRNA synthetase (mitochondrial)(putative)	230577
94.7413	3.17784	0.917039	3.0966e-05	Trim16	tripartite motif-containing 16	94092
501.775	0.646288	0.18749	3.31354e-05	Jade2	jade family PHD finger 2	76901
399.434	0.708536	0.206351	3.45181e-05	Mcm10	minichromosome maintenance 10 replication initiation factor	70024
66.7019	1.16596	0.339741	3.49869e-05	Gm30067	predicted gene, 30067	102631828
224.028	0.687704	0.200387	3.51436e-05	Raph1	Ras association (RalGDS/AF-6) and pleckstrin homology domains 1	77300
322.526	0.684693	0.199609	3.53011e-05	Lpcat1	lysophosphatidylcholine acyltransferase 1	210992
46.9982	1.59386	0.464679	3.54586e-05	Gm38632	predicted gene, 38632	102642778
859.381	0.585784	0.171034	3.62532e-05	Rasa1	RAS p21 protein activator 1	218397
206.728	0.898779	0.263907	3.90633e-05	Supt3	SPT3, SAGA and STAGA complex component	109115
400.925	0.637486	0.187286	3.95736e-05	Pbk	PDZ binding kinase	52033
49.2667	1.83079	0.53788	3.9744e-05	2410004P03Rik	RIKEN cDNA 2410004P03 gene	73667
663.087	0.604136	0.177682	4.02598e-05	Pwp2	PWP2 periodic tryptophan protein homolog (yeast)	110816
182.808	0.831221	0.24463	4.09507e-05	Gm36756	predicted gene, 36756	102640764
305.533	1.02614	0.302406	4.25177e-05	Mcu	mitochondrial calcium uniporter	215999
618.307	0.742072	0.218737	4.26928e-05	Prrc2a	proline-rich coiled-coil 2A	53761
120.95	0.855192	0.252215	4.30444e-05	Gm17745	predicted gene, 17745	432488
9.34006	2.83999	0.838233	4.35739e-05	Gm40091	predicted gene, 40091	105244494
1083.36	0.654304	0.193235	4.39301e-05	Helz2	helicase with zinc finger 2, transcriptional coactivator	229003
70.4606	1.20794	0.357543	4.50123e-05	LOC105243553	uncharacterized LOC105243553	105243553
728.727	0.637196	0.188945	4.5756e-05	Nup205	nucleoporin 205	70699
159.521	0.84552	0.251458	4.67003e-05	Fbxo45	F-box protein 45	268882
248.703	0.800471	0.238611	4.82691e-05	Pacsin1	protein kinase C and casein kinase substrate in neurons 1	23969
48.9969	1.15895	0.34569	4.90622e-05	C920006O11Rik	RIKEN cDNA C920006O11 gene	320295
109.172	1.09017	0.325366	4.96592e-05	B4galt4	UDP-Gal:betaGlcNAc beta 1,4-galactosyltransferase, polypeptide 4	56375
72.8994	1.29813	0.389322	5.25143e-05	6330403K07Rik	RIKEN cDNA 6330403K07 gene	103712
48.9138	1.12839	0.338421	5.27242e-05	Rem2	rad and gem related GTP binding protein 2	140743
285.789	0.702145	0.211338	5.48694e-05	Neb	nebulin	17996
96.2076	1.32577	0.399121	5.50877e-05	Rasgrf2	RAS protein-specific guanine nucleotide-releasing factor 2	19418
18.9466	1.88821	0.572064	5.8691e-05	Abhd1	abhydrolase domain containing 1	57742
230.269	0.753811	0.228445	5.89253e-05	Rab11fip1	RAB11 family interacting protein 1 (class I)	75767
134.481	1.21341	0.367901	5.93952e-05	Dusp16	dual specificity phosphatase 16	70686
149.803	0.633107	0.192354	6.10649e-05	Gm32276	predicted gene, 32276	102634773
28.8056	7.69515	2.33806	6.15442e-05	Map7	microtubule-associated protein 7	17761
36.3203	1.68748	0.514239	6.30085e-05	Camk2n1	calcium/calmodulin-dependent protein kinase II inhibitor 1	66259
353.87	0.657344	0.200565	6.37589e-05	Acpp	acid phosphatase, prostate	56318
433.035	0.59748	0.183199	6.86356e-05	Slc19a1	solute carrier family 19 (folate transporter), member 1	20509
347.903	0.67937	0.208643	6.91681e-05	Lpgat1	lysophosphatidylglycerol acyltransferase 1	226856
525.483	0.593107	0.182944	7.27165e-05	Senp2	SUMO/sentrin specific peptidase 2	75826
29.1666	1.57351	0.485374	7.32733e-05	Serpinb1b	serine (or cysteine) peptidase inhibitor, clade B, member 1b	282663
166.715	0.831728	0.257258	7.47019e-05	Scrib	scribbled planar cell polarity	105782
291.775	0.749947	0.232221	7.61472e-05	Abca3	ATP-binding cassette, sub-family A (ABC1), member 3	27410
107.742	0.852394	0.26413	7.70174e-05	Abcb10	ATP-binding cassette, sub-family B (MDR/TAP), member 10	56199
147.819	0.64543	0.200931	7.9112e-05	F730043M19Rik	RIKEN cDNA F730043M19 gene	320046
264.367	0.869142	0.271169	8.1607e-05	Lzts1	leucine zipper, putative tumor suppressor 1	211134
133.921	0.859176	0.268501	8.2878e-05	Lrrc8b	leucine rich repeat containing 8 family, member B	433926
94.8121	0.961582	0.30104	8.57551e-05	Snx33	sorting nexin 33	235406
90.3186	0.773401	0.24232	8.67252e-05	Angptl2	angiopoietin-like 2	26360
368.95	0.610538	0.191925	8.83789e-05	Cenpk	centromere protein K	60411
34.1735	1.98352	0.625028	8.93973e-05	Foxp3	forkhead box P3	20371
933.875	0.753253	0.237394	8.97429e-05	Il12rb2	interleukin 12 receptor, beta 2	16162
153.92	0.873545	0.275318	9.00884e-05	Acy1	aminoacylase 1	109652
1574.07	0.680396	0.21455	9.04356e-05	Golt1b	golgi transport 1B	66964
47.0318	0.906265	0.286325	9.28883e-05	Tnnt1	troponin T1, skeletal, slow	21955
139.315	0.765185	0.241762	9.32411e-05	Pdgfb	platelet derived growth factor, B polypeptide	18591
117.035	0.800661	0.253046	9.39475e-05	Dnajc16	DnaJ heat shock protein family (Hsp40) member C16	214063
82.4282	0.902179	0.285978	9.82622e-05	Fam73b	NA	NA
153.375	0.671079	0.212767	9.86248e-05	Hist1h2bm	NA	NA
412.004	0.693801	0.220042	9.93505e-05	LOC108167562	NA	NA
13.6891	7.49568	2.37806	9.9715e-05	1500004A13Rik	RIKEN cDNA 1500004A13 gene	319830
520.359	0.784238	0.249276	0.000101185	Nipal3	NIPA-like domain containing 3	74552
428.925	0.602609	0.191704	0.000101932	Hmgb3	high mobility group box 3	15354
76.4372	1.63972	0.521831	0.000103056	Tuft1	tuftelin 1	22156
10.9509	2.4811	0.789994	0.000103809	LOC108167374	NA	NA
20.9109	2.46146	0.785945	0.000107629	Plcl1	phospholipase C-like 1	227120
388.774	0.720262	0.230069	0.000108403	Senp3	SUMO/sentrin specific peptidase 3	80886
106.755	0.933103	0.298341	0.000109954	Myb	myeloblastosis oncogene	17863
682.683	0.636418	0.204426	0.000113926	Mief1	mitochondrial elongation factor 1	239555
185.886	0.811805	0.260935	0.000116378	Aldh4a1	aldehyde dehydrogenase 4 family, member A1	212647
51.7822	1.21606	0.394664	0.00012585	Trim34b	tripartite motif-containing 34B	434218
20.6133	1.9929	0.647058	0.000128541	Wisp1	NA	NA
256.454	0.64186	0.208511	0.000130334	Srcap	Snf2-related CREBBP activator protein	100043597
288.826	0.653406	0.212319	0.000130784	Tbc1d31	TBC1 domain family, member 31	210544
336.705	0.691103	0.224883	0.000132146	Sh3bp2	SH3-domain binding protein 2	24055
8.25142	3.03084	0.986948	0.000133521	LOC108167581	NA	NA
30.441	1.35821	0.446576	0.000148329	E130112N10Rik	RIKEN cDNA E130112N10 gene	78668
180	0.761993	0.250669	0.000149828	Prdm4	PR domain containing 4	72843
146.017	0.944829	0.311221	0.000151342	Skp2	S-phase kinase-associated protein 2	27401
126.02	0.66342	0.218683	0.000152869	Tmem216	transmembrane protein 216	68642
247.762	0.801328	0.265183	0.000159561	Tmtc4	transmembrane and tetratricopeptide repeat containing 4	70551
277.538	0.620922	0.206549	0.00016866	Rbm12b2	RNA binding motif protein 12 B2	77604
178.297	0.636676	0.212062	0.000171419	Mtfr2	mitochondrial fission regulator 2	71804
160.388	0.707001	0.235793	0.000174198	Mpp7	membrane protein, palmitoylated 7 (MAGUK p55 subfamily member 7)	75739
29.0129	1.19291	0.398424	0.000177016	Mt3	metallothionein 3	17751
475.514	0.639697	0.213711	0.000178716	Mtbp	Mdm2, transformed 3T3 cell double minute p53 binding protein	105837
171.174	0.72537	0.242522	0.000180985	Taf1c	TATA-box binding protein associated factor, RNA polymerase I, C	21341
135.546	0.813634	0.272266	0.000182703	Brca2	breast cancer 2, early onset	12190
94.5538	2.48536	0.832444	0.000184432	Il1rl1	interleukin 1 receptor-like 1	17082
186.605	0.611606	0.205981	0.000189187	Tctn3	tectonic family member 3	67590
428.828	0.658266	0.222724	0.000203439	Ift80	intraflagellar transport 80	68259
30.0702	1.59475	0.541579	0.000211066	Synpo	synaptopodin	104027
20.2113	1.82912	0.621962	0.000218182	9530036M11Rik	RIKEN cDNA 9530036M11 gene	78616
11.9231	2.0512	0.699146	0.000222781	Tox2	TOX high mobility group box family member 2	269389
54.0895	0.880666	0.300443	0.000224109	Gm15283	predicted gene 15283	102637576
19.1365	7.4376	2.54572	0.000230208	Scg2	secretogranin II	20254
134.475	0.843059	0.288619	0.000232264	Slc16a13	solute carrier family 16 (monocarboxylic acid transporters), member 13	69309
93.2563	0.717947	0.246482	0.000237151	Cacna1s	calcium channel, voltage-dependent, L type, alpha 1S subunit	12292
2458.21	0.611628	0.210123	0.000239267	Far1	fatty acyl CoA reductase 1	67420
172.672	0.765534	0.263285	0.00023998	Fdxacb1	ferredoxin-fold anticodon binding domain containing 1	382137
72.9227	1.15049	0.396758	0.000249344	Agbl5	ATP/GTP binding protein-like 5	231093
6.38757	3.28571	1.13757	0.00025966	Trp73	transformation related protein 73	22062
77.1717	0.939887	0.327086	0.000275671	Gm39972	predicted gene, 39972	105244343
145.293	0.90778	0.317407	0.000285174	BC048403	cDNA sequence BC048403	270802
1206.15	0.856535	0.299786	0.000286798	Il2ra	interleukin 2 receptor, alpha chain	16184
169.816	0.627231	0.220625	0.000300068	Gfi1	growth factor independent 1 transcription repressor	14581
443.926	0.604303	0.212627	0.000300912	Nupl1	nucleoporin like 1	71844
169.037	0.592776	0.209969	0.000318315	Mt2	metallothionein 2	17750
203.441	0.912084	0.323659	0.000325476	BC055324	cDNA sequence BC055324	381306
54.283	1.00465	0.356735	0.000329082	Rufy3	RUN and FYVE domain containing 3	52822
162.413	0.638765	0.227282	0.00033546	Mcm8	minichromosome maintenance 8 homologous recombination repair factor	66634
9.11522	3.3954	1.21461	0.000347626	Gm15083	predicted gene 15083	102639720
142.309	0.622162	0.223616	0.0003641	Lrr1	leucine rich repeat protein 1	69706
165.04	0.844137	0.304878	0.000382271	LOC108167377	uncharacterized LOC108167377	108167377
348.338	0.726324	0.262391	0.000383293	Pprc1	peroxisome proliferative activated receptor, gamma, coactivator-related 1	226169
256.049	0.972788	0.351473	0.000384315	Tgfbr3	transforming growth factor, beta receptor III	21814
72.6574	0.906807	0.32887	0.000392639	Gemin8	gem nuclear organelle associated protein 8	237221
37.901	1.17834	0.427405	0.000393693	Rasal1	RAS protein activator like 1 (GAP1 like)	19415
7.03799	6.71261	2.43845	0.000404265	LOC108167658	NA	NA
13.3077	6.5185	2.36882	0.000406391	Bmp7	bone morphogenetic protein 7	12162
336.235	0.689742	0.25067	0.000407454	Recql5	RecQ protein-like 5	170472
456.48	0.591826	0.215787	0.000421418	Tbc1d2b	TBC1 domain family, member 2B	67016
250.35	0.706125	0.257941	0.000426869	Dgke	diacylglycerol kinase, epsilon	56077
386.694	0.60365	0.220664	0.000430177	Casc5	NA	NA
172.339	0.71086	0.260659	0.000441366	Fuz	fuzzy planar cell polarity protein	70300
1671.35	0.80943	0.297777	0.000457308	Tfrc	transferrin receptor	22042
336.977	0.624543	0.23081	0.000473792	Otud7b	OTU domain containing 7B	229603
124.553	0.766022	0.283129	0.000476169	Klf16	Kruppel-like factor 16	118445
7.61229	6.99157	2.58478	0.000478548	LOC102642435	NA	NA
142.27	0.724429	0.267938	0.00048212	D830031N03Rik	RIKEN cDNA D830031N03 gene	442834
7.90469	2.40615	0.890444	0.000483317	Gm42293	predicted gene, 42293	105247139
72.4383	1.11483	0.414651	0.000504	Napepld	N-acyl phosphatidylethanolamine phospholipase D	242864
266.738	0.633308	0.235688	0.000507724	Slc35a3	solute carrier family 35 (UDP-N-acetylglucosamine (UDP-GlcNAc) transporter), member 3	229782
100.549	0.822943	0.306307	0.000511447	Samd1	sterile alpha motif domain containing 1	666704
9.33907	6.87103	2.55851	0.00051517	Actbl2	actin, beta-like 2	238880
17.5611	1.55333	0.5788	0.00052263	4930426I24Rik	RIKEN cDNA 4930426I24 gene	100504512
57.1346	0.792389	0.295847	0.00052766	Ehd2	EH-domain containing 2	259300
152.921	0.610284	0.227959	0.000533984	Eme1	essential meiotic structure-specific endonuclease 1	268465
190.537	0.621501	0.232232	0.000535251	Wdtc1	WD and tetratricopeptide repeats 1	230796
197.15	0.639883	0.239821	0.00054677	Rwdd2b	RWD domain containing 2B	53858
294.605	0.633249	0.23752	0.000548072	Rad51ap1	RAD51 associated protein 1	19362
250.43	0.657274	0.247534	0.000570533	Dna2	DNA replication helicase/nuclease 2	327762
12.858	2.7679	1.04524	0.00058403	Gm35768	predicted gene, 35768	102639461
201.081	0.75585	0.286589	0.000604705	Zwilch	zwilch kinetochore protein	68014
13.6235	2.19198	0.83204	0.00061446	Mid2	midline 2	23947
26.5295	0.956618	0.363202	0.000617255	Hist1h4f	NA	NA
69.8464	1.04782	0.398069	0.000620061	Ramp3	receptor (calcitonin) activity modifying protein 3	56089
21.405	1.40654	0.536596	0.000642921	Fsbp	fibrinogen silencer binding protein	100503583
165.687	0.770635	0.295242	0.000663308	Mutyh	mutY DNA glycosylase	70603
697.976	0.671027	0.257598	0.00067376	Dtl	denticleless E3 ubiquitin protein ligase	76843
30.2308	1.4573	0.56162	0.000702558	Tmem91	transmembrane protein 91	320208
20.6653	2.30207	0.895297	0.000751202	Dgkg	diacylglycerol kinase, gamma	110197
120.918	0.663299	0.257972	0.000752819	Gpn2	GPN-loop GTPase 2	100210
71.2512	0.799132	0.310984	0.000754444	Gm38906	predicted gene, 38906	105242785
65.9696	0.588725	0.22927	0.000757705	ATP8	ATP synthase F0 subunit 8	17706
50.1437	0.732251	0.285641	0.00077576	LOC108167373	NA	NA
130.288	0.611567	0.238591	0.000777404	Ppip5k1	diphosphoinositol pentakisphosphate kinase 1	327655
122.726	0.7565	0.29682	0.000817634	Car12	carbonic anhydrase 12	76459
72.3031	0.651537	0.256627	0.000838149	BC051226	cDNA sequence BC051226	407803
83.4141	1.02395	0.403977	0.000848646	Tmem67	transmembrane protein 67	329795
14.3408	5.5266	2.18473	0.000862745	Actg2	actin, gamma 2, smooth muscle, enteric	11468
84.1787	0.991331	0.392751	0.000887725	Abcc10	ATP-binding cassette, sub-family C (CFTR/MRP), member 10	224814
66.0211	0.876654	0.347441	0.000893094	Dnph1	2'-deoxynucleoside 5'-phosphate N-hydrolase 1	381101
242.214	0.676442	0.268512	0.000900309	Hlcs	holocarboxylase synthetase (biotin- [propriony-Coenzyme A-carboxylase (ATP-hydrolysing)] ligase)	110948
132.135	0.671786	0.267758	0.00092234	Zbtb40	zinc finger and BTB domain containing 40	230848
20.2214	3.69161	1.47202	0.000927916	Gm40731	predicted gene, 40731	105245252
194.013	0.643373	0.256733	0.000939078	2810021J22Rik	RIKEN cDNA 2810021J22 gene	69944
17.9143	1.49254	0.595715	0.000940943	Gm16976	predicted gene, 16976	102637302
112.552	0.709668	0.283528	0.000948431	Zdhhc5	zinc finger, DHHC domain containing 5	228136
55.4885	1.11565	0.445735	0.000950304	Ptpn5	protein tyrosine phosphatase, non-receptor type 5	19259
10.5977	5.92371	2.37756	0.000967443	Cacna2d2	calcium channel, voltage-dependent, alpha 2/delta subunit 2	56808
9.03707	6.65018	2.66932	0.000971308	B930018H19Rik	RIKEN cDNA B930018H19 gene	330734
45.5349	1.31123	0.527078	0.000981023	Spock2	sparc/osteonectin, cwcv and kazal-like domains proteoglycan 2	94214
118.338	0.596799	0.240108	0.000990789	Prr12	proline rich 12	233210
177.468	0.778189	0.313585	0.00101234	Fam20a	family with sequence similarity 20, member A	208659
221.42	0.72371	0.292701	0.00105013	Gtdc1	glycosyltransferase-like domain containing 1	227835
176.817	0.766745	0.310366	0.00105414	Pank4	pantothenate kinase 4	269614
456.102	0.700796	0.283752	0.00105615	Pelp1	proline, glutamic acid and leucine rich protein 1	75273
18.2541	2.73153	1.11194	0.00111732	Map3k13	mitogen-activated protein kinase kinase kinase 13	71751
148.004	0.720669	0.293412	0.00112144	Zfp41	zinc finger protein 41	22701
323.022	0.61489	0.2512	0.00114024	Sgol1	NA	NA
341.754	0.717866	0.293931	0.00115299	Zeb2	zinc finger E-box binding homeobox 2	24136
190.4	0.60286	0.247245	0.00116371	Ulbp1	UL16 binding protein 1	77777
231.986	0.810913	0.332879	0.00118096	Prr11	proline rich 11	270906
20.4546	1.90836	0.787923	0.00123146	Kif5a	kinesin family member 5A	16572
63.0231	0.780325	0.322206	0.00123368	Cep78	centrosomal protein 78	208518
1989.14	0.661084	0.274078	0.00127205	Kmt2d	lysine (K)-specific methyltransferase 2D	381022
316.478	0.763393	0.317059	0.00129251	Gm36181	predicted gene, 36181	102640002
684.738	0.957706	0.398759	0.00131785	Slco4a1	solute carrier organic anion transporter family, member 4a1	108115
6.87128	5.48742	2.29299	0.00135282	Sbspon	somatomedin B and thrombospondin, type 1 domain containing	226866
137.023	0.694317	0.290499	0.00136468	Gen1	GEN1, Holliday junction 5' flap endonuclease	209334
9.5041	2.17375	0.911759	0.00140759	Pkdcc	protein kinase domain containing, cytoplasmic	106522
105.39	0.754791	0.316781	0.00141477	Ctu1	cytosolic thiouridylase subunit 1	233189
82.2607	1.04806	0.439908	0.00141717	Tmie	transmembrane inner ear	20776
187.775	0.600767	0.252249	0.00141957	E2f8	E2F transcription factor 8	108961
140.992	0.670517	0.281633	0.00142438	Uevld	UEV and lactate/malate dehyrogenase domains	54122
63.432	0.745074	0.313299	0.00144121	Pcgf2	polycomb group ring finger 2	22658
50.2626	0.788903	0.332162	0.00145815	Clip2	CAP-GLY domain containing linker protein 2	269713
166.418	0.670954	0.282861	0.00147517	Snx9	sorting nexin 9	66616
8.94291	6.30226	2.65816	0.00147762	Klk1b22	kallikrein 1-related peptidase b22	13646
120.177	0.711505	0.302673	0.0015726	Gm42127	predicted gene, 42127	105246933
139.755	0.830487	0.353683	0.00160572	Pif1	PIF1 5'-to-3' DNA helicase	208084
20.9398	1.33492	0.570776	0.00165691	Nck2	non-catalytic region of tyrosine kinase adaptor protein 2	17974
100.833	0.800229	0.343681	0.00172489	Wee1	WEE 1 homolog 1 (S. pombe)	22390
52.951	1.23668	0.531266	0.00173016	Trim45	tripartite motif-containing 45	229644
94.5384	0.622329	0.267551	0.00173545	Gm39530	predicted gene, 39530	105243714
26.817	1.41006	0.606573	0.00174342	Ccdc116	coiled-coil domain containing 116	76872
145.114	0.650272	0.280714	0.00178634	Polq	polymerase (DNA directed), theta	77782
148.993	0.591169	0.255413	0.00179986	BC030867	NA	NA
307.687	0.716817	0.310554	0.00183255	Cenpi	centromere protein I	102920
230.978	0.661695	0.286777	0.00184078	Zc3h7b	zinc finger CCCH type containing 7B	20286
7.68665	2.56181	1.11489	0.00190685	Gm41461	predicted gene, 41461	105246120
3757.61	0.600031	0.261196	0.00191243	Cdk6	cyclin-dependent kinase 6	12571
152.206	0.923491	0.403255	0.00196564	Glce	glucuronyl C5-epimerase	93683
31.3003	1.34876	0.589617	0.00197977	Pcdhgc4	protocadherin gamma subfamily C, 4	93707
44.646	0.887768	0.389279	0.00201405	LOC108167485	putative uncharacterized protein FLJ37770 pseudogene	108167485
35.6296	0.729598	0.32044	0.00203137	Hist1h2an	NA	NA
7.23304	2.81307	1.23895	0.00207219	Myo1h	myosin 1H	231646
106.424	0.673703	0.298734	0.0021554	Mcoln3	mucolipin 3	171166
47.4321	0.783091	0.347742	0.00216755	9130208D14Rik	NA	NA
5.48571	2.69267	1.19667	0.00217978	LOC108168239	NA	NA
160.675	0.587732	0.262277	0.00222936	Caap1	caspase activity and apoptosis inhibitor 1	67770
19.2046	1.14048	0.510047	0.0022638	Gm10698	transmembrane emp24 domain trafficking protein 2 pseudogene	100862175
224.429	0.753729	0.337499	0.00228903	Smyd1	SET and MYND domain containing 1	12180
180.465	0.841252	0.376702	0.00229219	Plod2	procollagen lysine, 2-oxoglutarate 5-dioxygenase 2	26432
73.4879	0.658966	0.29589	0.00234296	Trpm1	transient receptor potential cation channel, subfamily M, member 1	17364
53.9232	1.48154	0.66558	0.00234935	LOC108168254	NA	NA
32.924	1.04011	0.467562	0.00235576	Tmem14a	transmembrane protein 14A	75712
16.354	1.89666	0.858367	0.00245351	Gm12474	predicted gene 12474	545557
71.1329	0.815008	0.369364	0.00247342	Lipo3	lipase, member O3	381236
91.6235	0.868862	0.393974	0.00247676	Setbp1	SET binding protein 1	240427
12.589	3.30235	1.49934	0.00250014	Slc27a6	solute carrier family 27 (fatty acid transporter), member 6	225579
58.1516	0.837563	0.380831	0.00250689	Vsig10	V-set and immunoglobulin domain containing 10	231668
13.4612	1.81216	0.826288	0.00254093	Gm36490	predicted gene, 36490	102640426
119.197	0.679832	0.310083	0.00254778	4931414P19Rik	RIKEN cDNA 4931414P19 gene	74359
1166.99	0.690944	0.316873	0.0026446	Hnrnpl	heterogeneous nuclear ribonucleoprotein L	15388
14.5624	1.36695	0.627176	0.00265859	4933440N22Rik	RIKEN cDNA 4933440N22 gene	74471
30.3201	0.986134	0.452691	0.0026656	Ly6i	lymphocyte antigen 6 complex, locus I	57248
28.7223	1.61204	0.741606	0.0026973	Wdpcp	WD repeat containing planar cell polarity effector	216560
9.60274	1.60549	0.739159	0.0027044	Gm36620	predicted gene, 36620	102640592
226.23	0.743139	0.343157	0.00273657	Urb1	URB1 ribosome biogenesis 1 homolog (S. cerevisiae)	207932
115.245	0.731206	0.337905	0.00274381	Slc12a2	solute carrier family 12, member 2	20496
136.945	0.608161	0.281397	0.00276195	Mast2	microtubule associated serine/threonine kinase 2	17776
62.6944	0.73281	0.341125	0.00283193	Dtwd2	DTW domain containing 2	68857
4.58746	5.18401	2.42173	0.00287747	Gm8801	protein phosphatase 1, regulatory subunit 10 pseudogene	667766
24.6658	1.10082	0.515924	0.00291975	Gm33721	predicted gene, 33721	102636729
29.793	1.09585	0.513687	0.00292748	Tgfb1	transforming growth factor, beta 1	21803
1162.23	0.625941	0.294814	0.00301716	Gpbp1l1	GC-rich promoter binding protein 1-like 1	77110
4.32938	2.78397	1.32271	0.00317706	1700024F13Rik	NA	NA
30.545	1.09137	0.519219	0.00319338	Gm38479	predicted gene, 38479	102635469
175.162	0.687601	0.327853	0.00324671	LOC102635661	NA	NA
63.2621	0.752731	0.35936	0.00325912	Zfp59	zinc finger protein 59	22717
128.551	0.774602	0.369819	0.00326326	5430431A17Rik	RIKEN cDNA 5430431A17 gene	71368
85.4781	0.743897	0.356082	0.00332569	Kbtbd8	kelch repeat and BTB (POZ) domain containing 8	243574
20.9273	0.907809	0.434878	0.00335077	Ugt1a10	UDP glycosyltransferase 1 family, polypeptide A10	394430
107.012	0.633201	0.303611	0.00337174	Acsf3	acyl-CoA synthetase family member 3	257633
47.8534	0.758593	0.363783	0.00338013	Recql4	RecQ protein-like 4	79456
13.8169	1.27826	0.612997	0.00338432	Gm34648	predicted gene, 34648	102637968
7.17437	3.10752	1.49152	0.00340531	Gm41561	predicted gene, 41561	105246253
136.022	0.605539	0.290654	0.00340951	Luzp1	leucine zipper protein 1	269593
281.068	0.656415	0.315231	0.00342632	Zgrf1	zinc finger, GRF-type containing 1	71643
20.0996	2.18903	1.05422	0.00346019	Il21	interleukin 21	60505
6.94471	2.42247	1.16719	0.00347723	Padi1	peptidyl arginine deiminase, type I	18599
38.7782	0.947655	0.457308	0.00349435	Prss36	protease, serine 36	77613
35.155	1.45129	0.701736	0.00351589	Pde11a	phosphodiesterase 11A	241489
239.191	0.83919	0.406215	0.0035463	Slc9a1	solute carrier family 9 (sodium/hydrogen exchanger), member 1	20544
124.202	0.89657	0.4344	0.00357676	Gm42362	predicted gene, 42362	105247228
404.406	0.851523	0.412628	0.00358983	Khsrp	KH-type splicing regulatory protein	16549
104.402	0.880861	0.427229	0.00360293	E030024N20Rik	RIKEN cDNA E030024N20 gene	595139
1710.01	0.699196	0.339171	0.00361604	Alkbh5	alkB homolog 5, RNA demethylase	268420
24.6249	1.79002	0.869208	0.00363793	Xkr5	X-linked Kx blood group related 5	319581
106.148	0.616298	0.299586	0.00365989	Snx32	sorting nexin 32	225861
37.9887	1.05419	0.513961	0.00376141	Gpld1	glycosylphosphatidylinositol specific phospholipase D1	14756
18.159	1.01849	0.497641	0.00380581	Gm38506	predicted gene, 38506	102638167
12.0272	1.51222	0.739913	0.00383265	Acaa1b	acetyl-Coenzyme A acyltransferase 1B	235674
48.8782	0.663859	0.327274	0.00404579	Gm32394	NA	NA
30.791	1.06126	0.524038	0.00407335	Ttc16	tetratricopeptide repeat domain 16	338348
158.15	0.642708	0.318057	0.00411955	Pask	PAS domain containing serine/threonine kinase	269224
54.837	0.792742	0.392511	0.004152	Kif18b	kinesin family member 18B	70218
78.4673	0.662904	0.328633	0.00417991	Tmem64	transmembrane protein 64	100201
200.94	0.70189	0.35198	0.00438059	Larp1b	La ribonucleoprotein domain family, member 1B	214048
75.8899	0.668413	0.336463	0.00444923	Pxmp2	peroxisomal membrane protein 2	19301
32.6703	1.31039	0.661012	0.00447914	Art3	ADP-ribosyltransferase 3	109979
58.4556	0.809899	0.411212	0.00462077	Proser3	proline and serine rich 3	333193
85.4202	0.604572	0.307047	0.00463609	Gm34148	predicted gene, 34148	102637301
160.685	0.708935	0.360886	0.00469252	Gm35730	predicted gene, 35730	102639406
27.1522	0.91133	0.464113	0.00470796	Gm2808	predicted gene 2808	100040500
75.0479	0.809442	0.412589	0.00472344	Pak6	p21 (RAC1) activated kinase 6	214230
33.964	1.16244	0.594185	0.00478066	Sall2	spalt like transcription factor 2	50524
71.6079	0.780815	0.399925	0.0048487	Tspan5	tetraspanin 5	56224
70.8278	0.791783	0.4059	0.00487498	Gm36027	predicted gene, 36027	102639801
5.11185	4.5732	2.34555	0.00489078	Gm13032	predicted gene 13032	100049161
45.4285	0.622986	0.3197	0.00490659	Hist1h2bk	NA	NA
70.1348	0.72151	0.370458	0.0049277	Fv1	Friend virus susceptibility 1	14349
48.7056	1.08433	0.558303	0.00498593	Gm10505	predicted gene 10505	100038429
168.653	0.752946	0.388614	0.00500208	Kif14	kinesin family member 14	381293
61.0953	0.642564	0.331728	0.00501827	Hist1h2ak	NA	NA
280.394	0.625079	0.322758	0.00502367	Sh3bp5l	SH3 binding domain protein 5 like	79566
125.427	0.643471	0.334904	0.00530092	Gm22146	predicted gene, 22146	102639006
31.4288	1.08483	0.564738	0.00531192	Dnajb7	DnaJ heat shock protein family (Hsp40) member B7	57755
148.399	0.602914	0.314561	0.0053562	Gm11713	predicted gene 11713	102640313
1407.93	0.987996	0.51548	0.00536728	Pfas	phosphoribosylformylglycinamidine synthase (FGAR amidotransferase)	237823
33.6646	0.997216	0.521715	0.00540072	Vash1	vasohibin 1	238328
316.054	0.660355	0.345565	0.00542313	Entpd7	ectonucleoside triphosphate diphosphohydrolase 7	93685
9.18884	1.88285	0.986808	0.00548484	C530005A16Rik	RIKEN cDNA C530005A16 gene	654318
75.9328	0.645733	0.338985	0.00552994	LOC108167643	NA	NA
2332.07	0.721591	0.382117	0.0057423	Ppm1h	protein phosphatase 1H (PP2C domain containing)	319468
5.72486	3.60594	1.91415	0.00581227	Ypel4	yippee like 4	241525
5.30384	4.84523	2.57566	0.00587086	LOC108168355	NA	NA
91.4654	0.587668	0.314641	0.00604285	LOC108168022	NA	NA
869.038	0.629476	0.339134	0.00620637	Rbm15	RNA binding motif protein 15	229700
54.0959	0.599423	0.323576	0.00626166	Mex3b	mex3 RNA binding family member B	108797
10.4968	1.21863	0.659684	0.00631753	Snord52	small nucleolar RNA, C/D box 52	100217427
4.62855	5.07474	2.74885	0.00633622	Slc1a2	solute carrier family 1 (glial high affinity glutamate transporter), member 2	20511
60.2919	0.773933	0.419581	0.00639235	Ybey	ybeY metallopeptidase	216119
76.7925	0.598481	0.32486	0.00643611	Ccsap	centriole, cilia and spindle associated protein	73420
86.2986	0.634284	0.344721	0.00646742	Senp8	SUMO/sentrin specific peptidase 8	71599
79.4653	0.649184	0.353246	0.0064926	LOC108168925	NA	NA
4.88772	2.91953	1.58876	0.0065178	Gm9895	predicted gene 9895	100503337
59.0224	0.601591	0.328144	0.00660611	Lrrc47	leucine rich repeat containing 47	72946
37.9501	0.887723	0.485654	0.00673331	Ppp2r3a	protein phosphatase 2, regulatory subunit B'', alpha	235542
76.66	0.837356	0.461813	0.00699141	Zfp773	zinc finger protein 773	76373
239.565	0.594508	0.328577	0.00705675	Sapcd2	suppressor APC domain containing 2	72080
29.4165	0.757776	0.421191	0.00723504	Otud3	OTU domain containing 3	73162
24.055	1.00209	0.557249	0.00726163	Rhbdl1	rhomboid like 1	214951
39.3514	0.736845	0.410755	0.00736821	Ankrd52	ankyrin repeat domain 52	237615
27.5751	1.90954	1.06592	0.00743519	Nid1	nidogen 1	18073
6.91042	4.1849	2.34475	0.00751626	Slc4a10	solute carrier family 4, sodium bicarbonate cotransporter-like, member 10	94229
58.6743	0.905505	0.50743	0.00752304	Nek4	NIMA (never in mitosis gene a)-related expressed kinase 4	23955
27.5749	1.05165	0.590164	0.00755024	Kifc3	kinesin family member C3	16582
9.13393	1.65493	0.935721	0.00781235	Angptl1	angiopoietin-like 1	72713
64.8163	0.881204	0.498471	0.00783321	4931406H21Rik	RIKEN cDNA 4931406H21 gene	77592
96.6067	0.668899	0.379472	0.00794481	Tiam1	T cell lymphoma invasion and metastasis 1	21844
23.4677	0.828165	0.472545	0.00816371	Gm34065	predicted gene, 34065	102637188
757.069	0.603467	0.345435	0.00829195	Gcn1l1	NA	NA
3.36072	4.76861	2.73073	0.00832057	Syde2	synapse defective 1, Rho GTPase, homolog 2 (C. elegans)	214804
5.72213	4.79746	2.75122	0.00835644	Lpar3	lysophosphatidic acid receptor 3	65086
14.139	1.668	0.961392	0.00858777	Gm13546	predicted gene 13546	100042926
36.7102	0.946369	0.545612	0.00859503	Sema4c	sema domain, immunoglobulin domain (Ig), transmembrane domain (TM) and short cytoplasmic domain, (semaphorin) 4C	20353
25.3142	0.736616	0.425215	0.00864596	Gm29945	predicted gene, 29945	102631662
57.5254	0.625968	0.363223	0.00883646	Rftn2	raftlin family member 2	74013
11.7061	1.59668	0.92837	0.00892521	Tmem8b	transmembrane protein 8B	242409
112.775	0.647282	0.377977	0.00905945	Gm17296	NA	NA
1825.69	0.599172	0.351317	0.00922504	Marf1	meiosis regulator and mRNA stability 1	223989
18.4565	3.74434	2.22333	0.00961698	Ltbp2	latent transforming growth factor beta binding protein 2	16997
73.837	0.595484	0.354612	0.00973479	Tmem163	transmembrane protein 163	72160
501.231	0.610238	0.364619	0.00986123	Cad	carbamoyl-phosphate synthetase 2, aspartate transcarbamylase, and dihydroorotase	69719
142.634	0.71134	0.425792	0.00994079	Lrrk2	leucine-rich repeat kinase 2	66725
25.4616	0.686644	0.41191	0.0100366	Nudt15	nudix (nucleoside diphosphate linked moiety X)-type motif 15	214254
42.9242	0.675258	0.408068	0.0102714	A630001O12Rik	RIKEN cDNA A630001O12 gene	414091
4.05726	4.84879	2.93071	0.010304	Ermn	ermin, ERM-like protein	77767
16.2994	0.861656	0.521183	0.0103449	Pkd2l2	polycystic kidney disease 2-like 2	53871
24.7321	1.718	1.04967	0.0106682	Gm42259	predicted gene, 42259	105247100
65.7925	0.642158	0.392752	0.0107438	Zfyve28	zinc finger, FYVE domain containing 28	231125
8.34804	3.01649	1.84847	0.0108027	Gm13782	predicted gene 13782	102633925
18.077	1.30733	0.803059	0.0108366	Ptgfrn	prostaglandin F2 receptor negative regulator	19221
47.6228	0.676066	0.416264	0.0109563	Osr2	odd-skipped related 2	107587
5.42202	2.18751	1.34949	0.0110249	Tuba3a	tubulin, alpha 3A	22144
16.4454	0.912985	0.563464	0.0110507	Spa17	sperm autoantigenic protein 17	20686
5.30995	2.26531	1.40289	0.0111974	Btnl9	butyrophilin-like 9	237754
3.77473	2.3302	1.45973	0.0116606	LOC108168335	NA	NA
12.2087	1.53401	0.963167	0.0117675	Rslcan18	regulator of sex-limitation candidate 18	432770
15.5495	1.65236	1.0399	0.0118391	Cpne5	copine V	240058
54.9535	0.595279	0.374655	0.011848	Inppl1	inositol polyphosphate phosphatase-like 1	16332
45.1251	0.771638	0.487717	0.0120193	Gm35315	predicted gene, 35315	102638847
25.8055	0.621737	0.393137	0.0120465	Cd70	CD70 antigen	21948
51.9259	0.597409	0.37966	0.0122564	Bsn	bassoon	12217
33.1842	0.944004	0.601013	0.0123208	Cacna1d	calcium channel, voltage-dependent, L type, alpha 1D subunit	12289
47.486	0.631233	0.402614	0.0124499	Klc3	kinesin light chain 3	232943
19.477	1.06164	0.678547	0.0125516	Npas4	neuronal PAS domain protein 4	225872
29.7448	1.12487	0.722326	0.01271	Pla2g4c	phospholipase A2, group IVC (cytosolic, calcium-independent)	232889
24.962	0.839082	0.542424	0.0129651	Klhl3	kelch-like 3	100503085
1477.59	0.662329	0.429248	0.0130415	Nup98	nucleoporin 98	269966
6.16601	1.51484	0.984835	0.0131761	Gm29719	synaptotagmin-like 3 pseudogene	101055731
15.5263	0.980546	0.638334	0.0132148	Gm867	predicted gene 867	333670
28.1929	0.967564	0.630664	0.0132535	Syde1	synapse defective 1, Rho GTPase, homolog 1 (C. elegans)	71709
41.6022	0.889784	0.581834	0.0133899	Ssx2ip	synovial sarcoma, X 2 interacting protein	99167
9.73356	2.782	1.8247	0.0135466	Dlc1	deleted in liver cancer 1	50768
43.8701	0.848574	0.558184	0.0136943	Wdr60	WD repeat domain 60	217935
60.5644	0.615995	0.405741	0.0137635	Ttc28	tetratricopeptide repeat domain 28	209683
63.7077	0.605307	0.402815	0.014431	Tstd1	thiosulfate sulfurtransferase (rhodanese)-like domain containing 1	226654
15.5027	0.735038	0.490004	0.0145314	Gm42067	predicted gene, 42067	105246846
33.9581	0.627802	0.419367	0.0146322	Gm30541	predicted gene, 30541	102632479
75.3303	0.675074	0.454077	0.0149271	Prkci	protein kinase C, iota	18759
33.8387	1.30791	0.880618	0.0149885	Ptprk	protein tyrosine phosphatase, receptor type, K	19272
13.5036	1.44791	0.978056	0.0151735	LOC108167794	NA	NA
44.9434	0.992711	0.671012	0.0152661	Pkn3	protein kinase N3	263803
14.7696	1.02496	0.697902	0.0157423	Plcd4	phospholipase C, delta 4	18802
16.78	0.882494	0.600997	0.0157631	Zfp428	zinc finger protein 428	232969
13.1556	0.909099	0.620133	0.0158254	Tmsb15l	thymosin beta 15b like	399591
30.5647	0.873319	0.598124	0.0159511	LOC108167995	NA	NA
51.7998	0.602997	0.413502	0.0160143	Mfsd2a	major facilitator superfamily domain containing 2A	76574
10.2548	1.4312	0.988783	0.0163856	Gm26901	predicted gene, 26901	102632124
58.7583	0.661661	0.458281	0.0164392	Gm39214	predicted gene, 39214	105243241
38.025	0.854551	0.591887	0.0164499	Zfp219	zinc finger protein 219	69890
429.49	0.662871	0.460962	0.0166661	Slc5a3	solute carrier family 5 (inositol transporters), member 3	53881
25.7344	1.01954	0.709487	0.0167419	Gm33219	predicted gene, 33219	102636035
20.549	0.658404	0.460065	0.0170023	Rps13-ps4	ribosomal protein S13, pseudogene 4	628061
19.9198	1.11483	0.785737	0.0173756	Gm32528	predicted gene, 32528	102635108
7.37095	2.41868	1.7061	0.0173867	Tmem25	transmembrane protein 25	71687
13.2614	1.15079	0.813972	0.0176201	Lim2	lens intrinsic membrane protein 2	233187
22.2574	0.667467	0.476543	0.0180236	Gm31974	predicted gene, 31974	102634378
23.1234	0.694173	0.497499	0.0182278	Oscp1	organic solute carrier partner 1	230751
32.121	0.673368	0.483783	0.0182964	Gm32605	predicted gene, 32605	102635210
17.5821	0.697863	0.502859	0.0184688	Hist1h3h	NA	NA
12.3773	2.30841	1.66524	0.0185724	Chrm5	cholinergic receptor, muscarinic 5	213788
23.5699	1.00577	0.726458	0.0186647	Omd	osteomodulin	27047
8.24297	1.72835	1.26482	0.0193192	LOC105245440	NA	NA
14.466	1.65178	1.22584	0.0200956	Bcl6b	B cell CLL/lymphoma 6, member B	12029
1428.57	0.647076	0.480623	0.0201319	Arglu1	arginine and glutamate rich 1	234023
37.4607	0.637832	0.474586	0.0202165	Acer2	alkaline ceramidase 2	230379
21.214	0.676894	0.504146	0.0203134	9530034E10Rik	RIKEN cDNA 9530034E10 gene	78615
15.492	1.41823	1.05778	0.0204347	Hlf	hepatic leukemia factor	217082
20.871	1.02688	0.775352	0.0212058	Gm33047	predicted gene, 33047	102635799
47.6808	0.598152	0.452038	0.0212428	LOC108168795	NA	NA
23.9146	0.764001	0.578406	0.0213047	Tmem79	transmembrane protein 79	71913
77.8429	0.592682	0.451858	0.0217026	Lpcat4	lysophosphatidylcholine acyltransferase 4	99010
42.5606	0.654297	0.509926	0.023075	4930431P03Rik	RIKEN cDNA 4930431P03 gene	73895
10.3666	1.03959	0.81284	0.0232559	LOC108168864	NA	NA
7.12639	1.76377	1.38683	0.0235938	Efnb1	ephrin B1	13641
48.7098	0.687759	0.54316	0.0238946	Serpinf1	serine (or cysteine) peptidase inhibitor, clade F, member 1	20317
26.9933	1.18818	0.939676	0.0239865	Cldn10	claudin 10	58187
81.6876	0.74905	0.596401	0.0243436	Igf1r	insulin-like growth factor I receptor	16001
47.0494	1.20246	0.957509	0.0243834	Cpm	carboxypeptidase M	70574
10.4447	1.50438	1.19883	0.0244497	Pgpep1l	pyroglutamyl-peptidase I-like	78444
94.2704	0.586256	0.468547	0.0246225	Zfp862-ps	zinc finger protein 862, pseudogene	58894
35.0061	0.678819	0.543263	0.0247292	Gm40671	predicted gene, 40671	105245183
51.802	0.619631	0.496757	0.0247961	Fhl3	four and a half LIM domains 3	14201
10.1267	1.59235	1.27707	0.0248228	Ocln	occludin	18260
87.6819	0.703876	0.567676	0.0251589	Klc2	kinesin light chain 2	16594
15.8968	0.849353	0.688556	0.0254698	Grhl1	grainyhead like transcription factor 1	195733
9.42511	0.832286	0.677326	0.025715	Gm1943	WD repeat domain 70 pseudogene	384864
20.9891	0.587707	0.48223	0.0262494	Gm41844	predicted gene, 41844	105246572
8.99598	1.72206	1.41325	0.0262907	Cd300c	CD300C molecule	387565
12.0524	0.68506	0.563256	0.0263598	2810429I04Rik	RIKEN cDNA 2810429I04 gene	76937
13.4721	0.62987	0.520519	0.0267478	LOC102635048	NA	NA
26.4567	0.589246	0.490833	0.0271803	C030039L03Rik	NA	NA
67.2028	0.640723	0.540128	0.0279564	Pomt2	protein-O-mannosyltransferase 2	217734
14.2249	0.735637	0.624695	0.0283866	Mex3d	mex3 RNA binding family member D	237400
41.2838	0.657129	0.565222	0.0292839	Gm40912	predicted gene, 40912	105245463
15.6911	0.616503	0.534203	0.0297083	Tuba8	tubulin, alpha 8	53857
24.9499	0.613268	0.531559	0.0297524	Gm10767	predicted gene 10767	100038538
14.0642	1.51356	1.32651	0.0305647	Gucy1b3	NA	NA
6.97289	1.49508	1.32529	0.0312095	LOC108168986	NA	NA
26.4332	0.999146	0.887083	0.0313603	Calcb	calcitonin-related polypeptide, beta	116903
31.5979	0.624261	0.555751	0.0315415	Kcnip2	Kv channel-interacting protein 2	80906
33.1547	0.631769	0.562831	0.0316172	2210408I21Rik	RIKEN cDNA 2210408I21 gene	72371
31.1915	0.688397	0.615737	0.0319357	Wscd2	WSC domain containing 2	320916
17.3469	0.838591	0.760551	0.0329281	Serpinc1	serine (or cysteine) peptidase inhibitor, clade C (antithrombin), member 1	11905
28.7582	1.07926	0.978985	0.0329435	Tex15	testis expressed gene 15	104271
70.9553	0.6317	0.57879	0.0335775	Zfp11	zinc finger protein 11	22648
14.69	1.35915	1.24651	0.0336864	Slc12a8	solute carrier family 12 (potassium/chloride transporters), member 8	171286
18.3982	0.717634	0.6599	0.03392	Gm34156	predicted gene, 34156	102637311
6.34054	0.995238	0.951215	0.0363668	Gm32597	predicted gene, 32597	102635197
8.2528	1.04683	1.0072	0.0368225	LOC108168009	NA	NA
37.1942	0.669239	0.650191	0.0374302	Epha3	Eph receptor A3	13837
12.1268	0.58626	0.572795	0.0379755	Gm3636	predicted gene 3636	100041151
15.6416	0.686264	0.671582	0.0381244	Gm40559	predicted gene, 40559	105245050
24.0361	0.628421	0.616544	0.0383562	Tpst1	protein-tyrosine sulfotransferase 1	22021
8.17245	1.37097	1.34566	0.0383893	Ucp3	uncoupling protein 3 (mitochondrial, proton carrier)	22229
6.24823	1.80731	1.77593	0.0384723	Gm31264	NA	NA
14.3823	1.14387	1.12759	0.0387382	B430319G15Rik	RIKEN cDNA B430319G15 gene	78575
6.00874	1.89271	1.8673	0.0388877	G370120E05Rik	RIKEN cDNA G370120E05 gene	666457
19.3375	1.12825	1.14092	0.0407515	Syce1	synaptonemal complex central element protein 1	74075
9.45272	0.723114	0.736465	0.0412611	Tmem17	transmembrane protein 17	103765
9.93682	0.918958	0.93687	0.0414143	Upb1	ureidopropionase, beta	103149
35.859	0.612372	0.626835	0.0417721	Zbtb3	zinc finger and BTB domain containing 3	75291
15.59	0.607002	0.621349	0.0417892	4930481A15Rik	RIKEN cDNA 4930481A15 gene	74931
11.3613	0.686585	0.709788	0.0425239	Styxl1	serine/threonine/tyrosine interacting-like 1	76571
29.8488	0.604052	0.635231	0.0435469	Gm33858	predicted gene, 33858	102636917
11.9905	0.624518	0.66227	0.0443688	B3galt2	UDP-Gal:betaGlcNAc beta 1,3-galactosyltransferase, polypeptide 2	26878
7.19885	0.64188	0.700984	0.0468069	Gm30790	predicted gene, 30790	102632814
6.44465	1.42776	1.58784	0.0482937	Syn1	synapsin I	20964
29.7255	0.741513	0.826268	0.0484018	Hhat	hedgehog acyltransferase	226861
11.4779	0.780822	0.870338	0.0484919	Cort	cortistatin	12854
13.4864	0.611058	0.684051	0.0487989	Lmln	leishmanolysin-like (metallopeptidase M8 family)	239833
10.0251	1.01929	1.14165	0.0488711	Gm40304	predicted gene, 40304	105244748
19.8171	0.599317	0.67678	0.0496856	Srd5a1	steroid 5 alpha-reductase 1	78925
