# Supplementary material for: Egr2 and 3 maintain anti-tumour responses of exhausted tumour infiltrating CD8 + T cells
Source: Cancer Immunol Immunother. 2022 Nov 7;72(5):1139–51. doi: 10.1007/s00262-022-03319-w (PMC10110685; doi:10.1007/s00262-022-03319-w)
Supplement: Supplementary file 4 — Supplementary file4 (XLSX 314 KB) [file 262_2022_3319_MOESM4_ESM.xlsx]

## Sheet: up_in_K23_cf_Kin_b16
baseMean	log2FoldChange	lfcSE	svalue	SYMBOL	GENENAME	ENTREZID
6571.86	-1.7102	0.061165	2.4642e-172	Cxcr3	chemokine (C-X-C motif) receptor 3	12766
736.525	-4.27404	0.160251	1.28365e-157	Ly6c1	lymphocyte antigen 6 complex, locus C1	17067
2028.65	-3.15978	0.128996	1.58099e-133	Lpar6	lysophosphatidic acid receptor 6	67168
666.129	-6.38431	0.269951	8.44339e-125	Gm1966	NA	NA
3982.29	-2.23444	0.0963858	4.29491e-120	Cd7	CD7 antigen	12516
3798.68	-1.37422	0.0677204	7.649e-93	Bcl2	B cell leukemia/lymphoma 2	12043
561.154	-2.78282	0.137569	3.19312e-92	Mgst2	microsomal glutathione S-transferase 2	211666
1188.85	-2.23122	0.117349	3.90639e-82	Plcxd2	phosphatidylinositol-specific phospholipase C, X domain containing 2	433022
9328.96	-1.90096	0.100363	1.82794e-81	Fos	FBJ osteosarcoma oncogene	14281
1558.62	-1.88511	0.103064	2.32658e-76	Klf2	Kruppel-like factor 2 (lung)	16598
356.624	-3.24034	0.188217	3.483e-68	Trim34a	tripartite motif-containing 34A	94094
1680.52	-1.38201	0.0837455	5.58153e-63	Tespa1	thymocyte expressed, positive selection associated 1	67596
1373.78	-2.03905	0.129281	6.9385e-58	Rcbtb2	regulator of chromosome condensation (RCC1) and BTB (POZ) domain containing protein 2	105670
173.806	-4.57471	0.304495	6.76174e-53	Trim5	tripartite motif-containing 5	667823
1252.24	-2.23548	0.149243	2.87153e-52	Itgae	integrin alpha E, epithelial-associated	16407
288.247	-3.84328	0.258757	1.09318e-51	Haao	3-hydroxyanthranilate 3,4-dioxygenase	107766
1598.78	-1.11824	0.0758091	4.69152e-51	3110002H16Rik	NA	NA
1591.41	-1.34332	0.0913069	1.56039e-50	Thada	thyroid adenoma associated	240174
419.87	-2.45732	0.168149	4.68963e-50	Gzmc	granzyme C	14940
2911.73	-0.926765	0.0639226	3.04988e-49	Fam189b	family with sequence similarity 189, member B	68521
3445.22	-1.14444	0.0798168	1.96179e-48	Ctla2a	cytotoxic T lymphocyte-associated protein 2 alpha	13024
14176.9	-1.10513	0.0789715	1.61769e-46	Btg2	BTG anti-proliferation factor 2	12227
436.412	-9.05171	0.648839	4.4753e-46	Trim12a	tripartite motif-containing 12A	76681
5869	-1.37222	0.0992507	3.51169e-45	Dnajb1	DnaJ heat shock protein family (Hsp40) member B1	81489
6771.53	-1.04527	0.0765416	2.19411e-44	Gramd3	GRAM domain containing 3	107022
9495.06	-0.776288	0.0570843	5.54131e-44	Tsc22d3	TSC22 domain family, member 3	14605
22214.1	-1.07809	0.0797889	1.6371e-43	Klf6	Kruppel-like factor 6	23849
1248.67	-1.22162	0.0917017	2.33443e-42	Hspa1b	heat shock protein 1B	15511
12745.5	-1.17947	0.088564	3.72553e-42	Cd69	CD69 antigen	12515
698.973	-2.38203	0.180044	1.15853e-41	Car2	carbonic anhydrase 2	12349
567.65	-2.03338	0.157492	4.66096e-40	Tlr1	toll-like receptor 1	21897
327.981	-2.46291	0.191823	1.4531e-39	Qpct	glutaminyl-peptide cyclotransferase (glutaminyl cyclase)	70536
4180.82	-1.14088	0.0894658	6.06103e-39	Fam65b	NA	NA
2165.66	-1.11749	0.0901674	3.1437e-37	F420015M19Rik	RIKEN cDNA F420015M19 gene	619329
1894.8	-1.21185	0.0978509	5.0358e-37	Tagap	T cell activation Rho GTPase activating protein	72536
874.698	-1.46563	0.119769	2.31721e-36	2810013P06Rik	RIKEN cDNA 2810013P06 gene	100503178
337.23	-2.21213	0.181051	4.93176e-36	Zfp945	zinc finger protein 945	240041
100.513	-4.81577	0.3971	1.17597e-35	LOC102633627	NA	NA
178.184	-3.36005	0.279693	3.95093e-35	Ttn	titin	22138
179.181	-2.81381	0.236366	1.00742e-34	Slc15a2	solute carrier family 15 (H+/peptide transporter), member 2	57738
3378.01	-1.29892	0.110202	7.13743e-34	Gpr183	G protein-coupled receptor 183	321019
989.036	-1.23468	0.105145	1.42425e-33	Abcb1a	ATP-binding cassette, sub-family B (MDR/TAP), member 1A	18671
1021.89	-1.43022	0.123176	7.95318e-33	Rab37	RAB37, member RAS oncogene family	58222
11532.5	-0.593316	0.0518293	2.83231e-32	Ifngr1	interferon gamma receptor 1	15979
972.459	-2.16865	0.189514	5.12097e-32	Gm11346	X-linked lymphocyte-regulated 5 pseudogene	76024
1773.37	-1.47689	0.129626	7.15984e-32	Sfi1	Sfi1 homolog, spindle assembly associated (yeast)	78887
3606.36	-1.15066	0.101482	1.47096e-31	S1pr1	sphingosine-1-phosphate receptor 1	13609
150.517	-2.0284	0.180519	2.67348e-31	Snord14e	small nucleolar RNA, C/D box 14E	100302594
535.581	-1.55962	0.138858	3.92128e-31	Reck	reversion-inducing-cysteine-rich protein with kazal motifs	53614
1882.65	-1.41353	0.127002	1.40309e-30	Samd3	sterile alpha motif domain containing 3	268288
1458.56	-1.8833	0.169859	2.48617e-30	Pydc3	NA	NA
124.36	-2.48976	0.226828	6.76401e-30	Snord14d	small nucleolar RNA, C/D box 14D	100302593
1382.57	-1.25609	0.114837	9.841e-30	Slc9a9	solute carrier family 9 (sodium/hydrogen exchanger), member 9	331004
801.764	-6.18772	0.567593	1.43971e-29	Baiap3	BAI1-associated protein 3	545192
971.938	-1.24142	0.114022	2.42043e-29	Gprin3	GPRIN family member 3	243385
1731.14	-1.00366	0.0922378	3.47917e-29	Sit1	suppression inducing transmembrane adaptor 1	54390
626.872	-1.50169	0.139164	4.94937e-29	LOC108167355	NA	NA
2488.07	-1.03428	0.0966124	1.14114e-28	Sorl1	sortilin-related receptor, LDLR class A repeats-containing	20660
4259.34	-0.781783	0.0736289	4.6062e-28	Rnf167	ring finger protein 167	70510
449.182	-1.54153	0.145925	8.2857e-28	Ldlrad4	low density lipoprotein receptor class A domain containing 4	52662
467.617	-1.48535	0.141559	1.3348e-27	Gm41331	predicted gene, 41331	105245960
2001.97	-1.06599	0.102175	3.00001e-27	H2-M3	histocompatibility 2, M region locus 3	14991
3255.54	-1.05267	0.10107	4.30896e-27	Evl	Ena-vasodilator stimulated phosphoprotein	14026
1323.39	-1.14831	0.110484	5.19463e-27	Pde7a	phosphodiesterase 7A	18583
81.2733	-4.59749	0.442409	6.0831e-27	Alpl	alkaline phosphatase, liver/bone/kidney	11647
984.15	-1.23736	0.119204	7.07984e-27	Ifitm1	interferon induced transmembrane protein 1	68713
1605.72	-1.3499	0.1301	8.11127e-27	Arl4c	ADP-ribosylation factor-like 4C	320982
208.642	-2.19748	0.214459	2.08459e-26	Zbtb8a	zinc finger and BTB domain containing 8a	73680
1082.62	-1.19773	0.117239	3.47456e-26	Abi3	ABI gene family, member 3	66610
369.126	-1.71753	0.168248	4.55635e-26	Eya2	EYA transcriptional coactivator and phosphatase 2	14049
1702.24	-1.06612	0.104465	5.12031e-26	St3gal6	ST3 beta-galactoside alpha-2,3-sialyltransferase 6	54613
1795.84	-1.6073	0.160443	2.2426e-25	Nrp1	neuropilin 1	18186
5944.9	-0.701307	0.070443	3.98518e-25	Ppp1r15a	protein phosphatase 1, regulatory subunit 15A	17872
2763.27	-1.14747	0.115946	5.21459e-25	Sgk1	serum/glucocorticoid regulated kinase 1	20393
494.964	-1.79759	0.182159	6.83592e-25	Asb2	ankyrin repeat and SOCS box-containing 2	65256
10476	-0.81293	0.0826266	1.09949e-24	Ctsw	cathepsin W	13041
1444.51	-0.793941	0.0810882	1.68249e-24	Vrk3	vaccinia related kinase 3	101568
204.245	-2.37784	0.243565	2.94116e-24	Hbb-bs	hemoglobin, beta adult s chain	100503605
83.675	-3.48518	0.35723	3.40468e-24	Mocs1	molybdenum cofactor synthesis 1	56738
187.615	-3.84421	0.399591	6.71585e-24	5830411N06Rik	RIKEN cDNA 5830411N06 gene	244234
4580.83	-0.755999	0.0787259	8.79088e-24	Emb	embigin	13723
3443.17	-0.836154	0.0871037	1.09139e-23	Macf1	microtubule-actin crosslinking factor 1	11426
634.727	-2.60092	0.271789	1.61913e-23	AI504432	expressed sequence AI504432	229694
62.2693	-4.96311	0.519305	1.9322e-23	Gm41538	predicted gene, 41538	105246226
252.198	-2.53787	0.267875	4.11684e-23	Pxylp1	2-phosphoxylose phosphatase 1	235534
414.3	-1.12314	0.119279	8.39915e-23	Gm33104	predicted gene, 33104	102635880
801.737	-1.15571	0.124168	1.34814e-22	Smpd5	sphingomyelin phosphodiesterase 5	100503915
1595.94	-0.952527	0.102496	1.71535e-22	Ifit3	interferon-induced protein with tetratricopeptide repeats 3	15959
335.076	-1.22675	0.132157	2.48657e-22	Ifit3b	interferon-induced protein with tetratricopeptide repeats 3B	667370
1163.51	-1.81939	0.196327	3.78548e-22	Slc2a4rg-ps	Slc2a4 regulator, pseudogene	329584
64.0137	-5.49565	0.598504	6.32855e-22	2610507I01Rik	RIKEN cDNA 2610507I01 gene	72203
128.551	-3.74755	0.409711	8.85355e-22	5430431A17Rik	RIKEN cDNA 5430431A17 gene	71368
197.661	-2.05165	0.224695	1.04228e-21	Snord14c	small nucleolar RNA, C/D box 14C	108637
903.707	-1.0601	0.116532	1.94223e-21	Gab3	growth factor receptor bound protein 2-associated protein 3	210710
4488.51	-1.09346	0.120335	2.16826e-21	Il7r	interleukin 7 receptor	16197
5566.14	-0.835143	0.0935526	4.412e-21	Dnaja1	DnaJ heat shock protein family (Hsp40) member A1	15502
4071.79	-0.867013	0.0973204	5.54834e-21	Tcf7	transcription factor 7, T cell specific	21414
349.352	-1.98786	0.223613	8.00919e-21	F630048H11Rik	RIKEN cDNA F630048H11 gene	100038492
1675.95	-1.10645	0.12499	1.27918e-20	Rnf13	ring finger protein 13	24017
2630.56	-0.738074	0.0834516	1.66736e-20	Hectd1	HECT domain E3 ubiquitin protein ligase 1	207304
1389.43	-1.4223	0.160961	1.87423e-20	Cmah	cytidine monophospho-N-acetylneuraminic acid hydroxylase	12763
2316.89	-0.861291	0.0980035	3.01138e-20	Chd2	chromodomain helicase DNA binding protein 2	244059
159.105	-2.05188	0.233675	3.34224e-20	Snord35b	small nucleolar RNA, C/D box 35B	27212
1067.37	-0.887661	0.101347	4.075e-20	Pglyrp2	peptidoglycan recognition protein 2	57757
445.29	-1.54073	0.177723	8.59322e-20	Card6	caspase recruitment domain family, member 6	239319
288.703	-2.48402	0.286791	9.50515e-20	Gpr55	G protein-coupled receptor 55	227326
2418.13	-0.832876	0.0963107	1.05294e-19	Pnrc2	proline-rich nuclear receptor coactivator 2	52830
49.9237	-3.17982	0.368166	1.16513e-19	Gm41905	predicted gene, 41905	105246647
420.156	-1.86614	0.216407	1.29113e-19	Klf3	Kruppel-like factor 3 (basic)	16599
1135.35	-1.12758	0.13079	1.41832e-19	Btla	B and T lymphocyte associated	208154
466.095	-1.35953	0.157746	1.54783e-19	LOC73899	NA	NA
1243.48	-0.895228	0.104073	1.83688e-19	Cln3	ceroid lipofuscinosis, neuronal 3, juvenile (Batten, Spielmeyer-Vogt disease)	12752
3147.18	-0.961853	0.111867	1.98903e-19	Mycbp2	MYC binding protein 2, E3 ubiquitin protein ligase	105689
146.005	-2.58553	0.301874	2.69777e-19	Chil5	chitinase-like 5	229687
3854.1	-0.847558	0.0989614	2.89684e-19	Klhl6	kelch-like 6	239743
3300.3	-1.04117	0.122512	3.89551e-19	Gzma	granzyme A	14938
137.873	-3.36301	0.395738	4.24721e-19	Gpr15	G protein-coupled receptor 15	71223
862.875	-1.32701	0.156435	4.64743e-19	Prkd3	protein kinase D3	75292
1515.05	-1.16899	0.13831	5.17031e-19	Kmt2c	lysine (K)-specific methyltransferase 2C	231051
61.5241	-3.24051	0.384937	6.53916e-19	Gm26637	predicted gene, 26637	105246320
753.855	-1.4493	0.172636	8.07337e-19	Swap70	SWA-70 protein	20947
60.934	-4.55652	0.544849	1.02633e-18	Gm38524	predicted gene, 38524	102640169
37.6052	-4.09942	0.490216	1.13546e-18	Mir1931	microRNA 1931	100316689
199.562	-2.21742	0.265501	1.25437e-18	Cd40lg	CD40 ligand	21947
261.709	-1.99893	0.239378	1.37382e-18	Gm41005	predicted gene, 41005	105245563
524.174	-0.88451	0.106176	1.51502e-18	Zfp740	zinc finger protein 740	68744
124.374	-1.68291	0.202671	1.9965e-18	Apol9b	apolipoprotein L 9b	71898
808.236	-0.739571	0.089351	2.78484e-18	Apbb1ip	amyloid beta (A4) precursor protein-binding, family B, member 1 interacting protein	54519
2857.59	-1.04697	0.126993	3.06838e-18	Ifit1bl1	interferon induced protein with tetratricpeptide repeats 1B like 1	667373
1003.31	-1.1604	0.141059	3.70069e-18	Fam69a	NA	NA
10578.2	-0.666587	0.0811686	4.41747e-18	ND4	NADH dehydrogenase subunit 4	17719
693.973	-0.987709	0.120786	5.73729e-18	Cd1d1	CD1d1 antigen	12479
557.571	-1.70278	0.208451	6.76033e-18	Ptpn4	protein tyrosine phosphatase, non-receptor type 4	19258
463.778	-1.48624	0.182001	7.28077e-18	Trat1	T cell receptor associated transmembrane adaptor 1	77647
2517.45	-0.700305	0.0861885	1.02815e-17	Lax1	lymphocyte transmembrane adaptor 1	240754
119.078	-1.88151	0.23206	1.18732e-17	Trim17	tripartite motif-containing 17	56631
460.62	-1.18173	0.145886	1.27441e-17	Itgax	integrin alpha X	16411
1675.43	-5.5211	0.682922	1.37352e-17	Xist	inactive X specific transcripts	213742
173.553	-1.61756	0.200241	1.47758e-17	Mlh3	mutL homolog 3	217716
59.5557	-2.83582	0.351245	1.58496e-17	Apol7b	apolipoprotein L 7b	278679
9184.84	-1.2219	0.15139	1.69387e-17	Btg1	BTG anti-proliferation factor 1	12226
760.147	-1.45493	0.180526	1.81364e-17	Gm4759	NA	NA
863.182	-1.22657	0.152405	1.9447e-17	LOC108168201	NA	NA
345.504	-1.34446	0.167446	2.51892e-17	Sntb2	syntrophin, basic 2	20650
444.049	-1.05821	0.132342	3.04777e-17	Gm5486	predicted gene 5486	433024
1261.65	-1.09479	0.137436	3.29853e-17	Pnpla7	patatin-like phospholipase domain containing 7	241274
225.943	-1.56866	0.197021	3.55619e-17	C030034I22Rik	RIKEN cDNA C030034I22 gene	77533
2153.28	-0.915887	0.115131	3.82711e-17	Ube2h	ubiquitin-conjugating enzyme E2H	22214
6106.59	-1.01991	0.128503	4.44445e-17	Dok2	docking protein 2	13449
93.7859	-2.13402	0.269279	5.43112e-17	Gm38543	predicted gene, 38543	102641236
1842.13	-0.896735	0.113188	5.77453e-17	Gimap1os	GTPase, IMAP family member 1, opposite strand	100041450
99.8087	-2.02334	0.256877	8.13697e-17	Gm36551	predicted gene, 36551	102640510
123.755	-1.60857	0.204262	8.62842e-17	LOC108169139	NA	NA
6761.58	-0.930163	0.118233	9.15026e-17	Gzmk	granzyme K	14945
902.824	-0.991886	0.12612	9.68034e-17	Gm38448	predicted gene, 38448	102632682
327.778	-1.35584	0.172517	1.0232e-16	Mccc1	methylcrotonoyl-Coenzyme A carboxylase 1 (alpha)	72039
351.582	-5.94621	0.75687	1.07936e-16	Unc5cl	unc-5 family C-terminal like	76589
859.739	-1.10008	0.140221	1.19717e-16	Ssbp2	single-stranded DNA binding protein 2	66970
1169.87	-1.03329	0.131822	1.44555e-16	Gnptg	N-acetylglucosamine-1-phosphotransferase, gamma subunit	214505
71.9188	-2.58415	0.329792	1.50968e-16	Hba-a1	hemoglobin alpha, adult chain 1	15122
266.465	-1.38726	0.177176	1.57668e-16	Decr2	2-4-dienoyl-Coenzyme A reductase 2, peroxisomal	26378
2880.53	-1.13834	0.145661	1.78962e-16	Sidt1	SID1 transmembrane family, member 1	320007
3455.48	-0.762989	0.0977962	1.87262e-16	Ms4a6c	membrane-spanning 4-domains, subfamily A, member 6C	73656
3446.31	-0.924757	0.119234	2.27826e-16	Ssh2	slingshot protein phosphatase 2	237860
285.745	-4.31121	0.556297	2.40286e-16	Trim30d	tripartite motif-containing 30D	209387
245.737	-2.41874	0.312415	2.53497e-16	1700025G04Rik	RIKEN cDNA 1700025G04 gene	69399
284.035	-1.35033	0.174509	2.80377e-16	Gm32311	predicted gene, 32311	102634815
70.2368	-2.22283	0.287269	2.93835e-16	Ly6k	lymphocyte antigen 6 complex, locus K	76486
885.212	-1.40718	0.183239	4.59225e-16	Ikzf2	IKAROS family zinc finger 2	22779
549.175	-2.13209	0.277733	4.80261e-16	Cdh1	cadherin 1	12550
630.577	-1.56764	0.204704	5.25959e-16	Slco3a1	solute carrier organic anion transporter family, member 3a1	108116
50.6495	-7.6708	1.00506	6.36605e-16	Vmn2r96	vomeronasal 2, receptor 96	433070
197.225	-1.93633	0.25376	6.66228e-16	Slc25a53	solute carrier family 25, member 53	67062
898.456	-0.93827	0.122971	6.95831e-16	Thap3	THAP domain containing, apoptosis associated protein 3	69876
624.602	-0.820267	0.107931	7.70867e-16	Golgb1	golgi autoantigen, golgin subfamily b, macrogolgin 1	224139
4425.39	-0.72235	0.0951692	8.11194e-16	Inpp4b	inositol polyphosphate-4-phosphatase, type II	234515
78.4907	-2.65024	0.349221	8.91782e-16	Gm31746	predicted gene, 31746	102634074
19359.6	-0.765919	0.100983	9.74089e-16	Rbm39	RNA binding motif protein 39	170791
221.662	-1.23453	0.164053	1.25527e-15	Arhgef10	Rho guanine nucleotide exchange factor (GEF) 10	234094
56543.3	-0.699363	0.0929391	1.32017e-15	COX1	cytochrome c oxidase subunit I	17708
1183.74	-1.08198	0.144113	1.39421e-15	LOC105247125	NA	NA
1759.33	-0.613085	0.0817917	1.7075e-15	Gpr132	G protein-coupled receptor 132	56696
326.685	-1.36635	0.18259	1.79548e-15	Uvssa	UV stimulated scaffold protein A	71101
48.1165	-3.34165	0.44666	1.88423e-15	Itga2	integrin alpha 2	16398
493.993	-1.56087	0.208647	1.9729e-15	Rnf43	ring finger protein 43	207742
3438.48	-0.766867	0.102548	2.0631e-15	Hsd11b1	hydroxysteroid 11-beta dehydrogenase 1	15483
1010.7	-1.11171	0.149362	2.4716e-15	Jakmip1	janus kinase and microtubule interacting protein 1	76071
174.951	-2.05071	0.275576	2.58952e-15	Kcna2	potassium voltage-gated channel, shaker-related subfamily, member 2	16490
602.466	-1.36978	0.18449	2.96431e-15	Gm41949	predicted gene, 41949	105246702
6029.65	-0.665129	0.0896139	3.09924e-15	Zfp36	zinc finger protein 36	22695
1264.92	-0.62119	0.083972	3.55929e-15	Fam114a2	family with sequence similarity 114, member A2	67726
5785.6	-0.856699	0.115825	3.72151e-15	Rapgef6	Rap guanine nucleotide exchange factor (GEF) 6	192786
2128.02	-0.835678	0.113373	3.91884e-15	Fryl	FRY like transcription coactivator	72313
608.688	-1.02451	0.139153	4.32694e-15	Miip	migration and invasion inhibitory protein	28010
972.302	-1.11478	0.15163	4.55292e-15	C920009B18Rik	RIKEN cDNA C920009B18 gene	606736
173.402	-1.94809	0.265058	4.78191e-15	Scmh1	sex comb on midleg homolog 1	29871
1632.02	-0.810611	0.110452	5.25727e-15	Tecpr1	tectonin beta-propeller repeat containing 1	70381
105.699	-2.97269	0.408963	7.6096e-15	Nlrp1b	NLR family, pyrin domain containing 1B	637515
427.734	-1.07526	0.148166	8.91649e-15	LOC108168816	NA	NA
514.636	-1.09382	0.15084	9.37802e-15	Mtmr9	myotubularin related protein 9	210376
2861.35	-0.704024	0.097131	1.03116e-14	Lta4h	leukotriene A4 hydrolase	16993
1370.55	-0.692961	0.0956754	1.12825e-14	Pmm2	phosphomannomutase 2	54128
1214.62	-0.98909	0.136831	1.28287e-14	Clec2i	C-type lectin domain family 2, member i	93675
497.648	-1.13013	0.156848	1.51941e-14	Tceanc2	transcription elongation factor A (SII) N-terminal and central domain containing 2	66526
212.081	-1.48207	0.205717	1.58234e-14	Gm30054	predicted gene, 30054	102631812
2766.66	-0.682358	0.0947594	1.6467e-14	Crot	carnitine O-octanoyltransferase	74114
143.011	-2.17828	0.303429	1.85917e-14	Tlr6	toll-like receptor 6	21899
1532.11	-0.828436	0.115497	1.93772e-14	Ifit1	interferon-induced protein with tetratricopeptide repeats 1	15957
4197.29	-0.602447	0.0840378	2.097e-14	Traf1	TNF receptor-associated factor 1	22029
51.3437	-3.53094	0.493472	2.34912e-14	Gm16702	predicted gene, 16702	100504601
4192.53	-0.592641	0.0828599	2.43871e-14	Arhgap15	Rho GTPase activating protein 15	76117
1714.69	-0.600696	0.0840843	2.53382e-14	Sigirr	single immunoglobulin and toll-interleukin 1 receptor (TIR) domain	24058
300.479	-1.1636	0.162922	2.72455e-14	Crim1	cysteine rich transmembrane BMP regulator 1 (chordin like)	50766
96.4799	-2.08195	0.292954	3.15368e-14	Il2	interleukin 2	16183
767.402	-1.07186	0.151231	3.56455e-14	Iqgap2	IQ motif containing GTPase activating protein 2	544963
28.1861	-3.13292	0.44355	4.1999e-14	Gm36696	predicted gene, 36696	102640684
357.618	-1.61284	0.228511	4.87996e-14	Tdrp	testis development related protein	72148
300.543	-0.968632	0.137311	5.0545e-14	Mirt1	myocardial infarction associated transcript 1	381232
123.213	-2.00502	0.284236	5.2286e-14	Gm36631	predicted gene, 36631	102640606
776.962	-0.928107	0.131803	5.60872e-14	Cep97	centrosomal protein 97	74201
387.218	-1.49098	0.211761	5.79884e-14	Gpr160	G protein-coupled receptor 160	71862
4983.4	-0.74749	0.106342	6.39202e-14	Amica1	NA	NA
519.511	-1.64973	0.234978	7.23598e-14	Fosb	FBJ osteosarcoma oncogene B	14282
145.178	-1.35137	0.192569	7.67084e-14	Gm41640	predicted gene, 41640	105246339
237.775	-1.31973	0.188138	7.8936e-14	Gpr137b-ps	G protein-coupled receptor 137B, pseudogene	664862
1516.97	-0.853951	0.121845	8.12613e-14	Cd86	CD86 antigen	12524
873.439	-1.15574	0.165197	8.6145e-14	Kcnq1ot1	KCNQ1 overlapping transcript 1	63830
1713.49	-0.762418	0.109681	1.0163e-13	Ubr1	ubiquitin protein ligase E3 component n-recognin 1	22222
840.684	-1.18063	0.169922	1.05186e-13	Atp10d	ATPase, class V, type 10D	231287
1509.65	-0.668705	0.0964577	1.12798e-13	Dennd1c	DENN/MADD domain containing 1C	70785
2565.16	-0.789423	0.114127	1.21174e-13	Pnisr	PNN interacting serine/arginine-rich	66625
346.338	-1.19697	0.173778	1.35793e-13	Gm40892	predicted gene, 40892	105245436
437.135	-0.851224	0.123892	1.47981e-13	Tgtp1	T cell specific GTPase 1	21822
7583.34	-0.698366	0.102197	1.7637e-13	Ppp1r12a	protein phosphatase 1, regulatory subunit 12A	17931
4386.4	-1.11707	0.16364	2.16666e-13	Slc20a1	solute carrier family 20, member 1	20515
70.3011	-1.73915	0.255613	2.62184e-13	LOC108168879	NA	NA
3260.89	-0.800439	0.11822	3.15739e-13	Slamf7	SLAM family member 7	75345
45.6856	-2.42259	0.358694	3.65322e-13	LOC108169148	NA	NA
81.1534	-1.60295	0.237883	3.93547e-13	Gm14719	predicted gene 14719	100041697
589.928	-0.828329	0.123311	4.57542e-13	Phf21a	PHD finger protein 21A	192285
1598.59	-0.81228	0.121178	5.10793e-13	Asxl2	additional sex combs like 2, transcriptional regulator	75302
469.421	-1.08371	0.161892	5.67255e-13	Cd55	CD55 molecule, decay accelerating factor for complement	13136
184.054	-1.74482	0.261715	7.36869e-13	Soat2	sterol O-acyltransferase 2	223920
1160.36	-0.968118	0.145437	7.84234e-13	Actn1	actinin, alpha 1	109711
429.497	-1.27701	0.191858	8.08512e-13	Slc26a11	solute carrier family 26, member 11	268512
172.107	-1.0962	0.164954	8.84257e-13	Mir1894	microRNA 1894	100316810
387.457	-0.843196	0.126946	9.10703e-13	Aste1	asteroid homolog 1	66595
1112.59	-0.899695	0.136225	1.28798e-12	Atm	ataxia telangiectasia mutated	11920
271.612	-1.64146	0.248665	1.38753e-12	Zbtb46	zinc finger and BTB domain containing 46	72147
280.931	-0.956122	0.144906	1.42171e-12	Fbxw4	F-box and WD-40 domain protein 4	30838
208.018	-1.85112	0.281429	1.75149e-12	Col23a1	collagen, type XXIII, alpha 1	237759
179.984	-1.61774	0.246162	1.79144e-12	Gpr155	G protein-coupled receptor 155	68526
983.719	-0.772591	0.117644	1.83263e-12	Ptpre	protein tyrosine phosphatase, receptor type, E	19267
558.963	-0.941789	0.143992	2.05809e-12	Rnf169	ring finger protein 169	108937
865.393	-0.804355	0.123019	2.15677e-12	Epm2aip1	EPM2A (laforin) interacting protein 1	77781
937.915	-0.857193	0.131633	2.47758e-12	Foxo1	forkhead box O1	56458
445.667	-1.11904	0.172057	2.65826e-12	Cdk5rap1	CDK5 regulatory subunit associated protein 1	66971
2694.01	-0.735694	0.113275	2.72356e-12	Dennd2d	DENN/MADD domain containing 2D	72121
119.427	-2.68923	0.414102	2.78894e-12	Gm38865	predicted gene, 38865	105242725
2404.9	-0.653909	0.100838	2.85859e-12	Uba7	ubiquitin-like modifier activating enzyme 7	74153
719.897	-1.53059	0.236434	3.14793e-12	St6gal1	beta galactoside alpha 2,6 sialyltransferase 1	20440
818.415	-0.833565	0.128795	3.22289e-12	Mppe1	metallophosphoesterase 1	225651
269.64	-1.25705	0.194554	3.37875e-12	Gm12216	predicted gene 12216	622459
965.702	-0.737686	0.114544	3.55713e-12	Cers4	ceramide synthase 4	67260
159.415	-1.53387	0.238744	3.75577e-12	Apol10b	apolipoprotein L 10B	328561
1271.68	-0.863956	0.13473	3.9697e-12	Kbtbd11	kelch repeat and BTB (POZ) domain containing 11	74901
33.1156	-6.43445	1.00448	4.08548e-12	Gm4737	predicted gene 4737	11615
101.295	-2.09059	0.326912	4.32911e-12	Zfp40	zinc finger protein 40	22700
1263.07	-0.714718	0.111769	4.45296e-12	Itpr2	inositol 1,4,5-triphosphate receptor 2	16439
86242	-0.765958	0.120045	4.5889e-12	CYTB	cytochrome b	17711
702.083	-0.847539	0.132999	4.8739e-12	Rgs10	regulator of G-protein signalling 10	67865
323.855	-1.51954	0.238586	5.16262e-12	LOC108168763	NA	NA
167.125	-1.75786	0.278181	6.45437e-12	Galnt10	polypeptide N-acetylgalactosaminyltransferase 10	171212
102.475	-1.69662	0.269298	7.09814e-12	LOC108168823	NA	NA
80.6508	-1.81938	0.289097	8.24093e-12	Zmynd10	zinc finger, MYND domain containing 10	114602
252.963	-1.2495	0.198953	8.49347e-12	H60b	histocompatibility 60b	667281
3418.71	-0.71653	0.114155	8.75142e-12	Cd96	CD96 antigen	84544
691.365	-1.20139	0.191417	9.00942e-12	Itga1	integrin alpha 1	109700
48.733	-3.86983	0.616609	9.26716e-12	Hrh4	histamine receptor H4	225192
61.7312	-1.91933	0.306773	1.01061e-11	Krt83	keratin 83	100126226
733.83	-0.899327	0.144147	1.13646e-11	Fam149b	family with sequence similarity 149, member B	105428
479.125	-0.769045	0.12342	1.23768e-11	Klhdc4	kelch domain containing 4	234825
207.564	-1.18066	0.189776	1.2737e-11	Dnaja4	DnaJ heat shock protein family (Hsp40) member A4	58233
2320.92	-0.981058	0.158505	1.60522e-11	Samd9l	sterile alpha motif domain containing 9-like	209086
980.495	-0.900397	0.145928	1.83626e-11	Trip11	thyroid hormone receptor interactor 11	109181
1288.17	-0.90921	0.147924	2.05682e-11	Arhgap26	Rho GTPase activating protein 26	71302
730.576	-0.85028	0.138458	2.1151e-11	Scml4	Scm polycomb group protein like 4	268297
117.083	-1.8803	0.306299	2.29116e-11	Gm35065	predicted gene, 35065	102638522
755.893	-0.837617	0.136572	2.41123e-11	Hdac4	histone deacetylase 4	208727
173.888	-1.44547	0.235743	2.47222e-11	BC030336	NA	NA
597.164	-1.05403	0.173097	2.92992e-11	Arhgef18	rho/rac guanine nucleotide exchange factor (GEF) 18	102098
3788.1	-0.678094	0.111533	3.09726e-11	Atf7ip	activating transcription factor 7 interacting protein	54343
79.8988	-2.04262	0.336238	3.1834e-11	Gm6548	eukaryotic translation elongation factor 1 alpha 1 pseudogene	625054
36.7675	-2.15979	0.355657	3.27057e-11	LOC108168376	NA	NA
192.665	-2.43778	0.401965	3.45117e-11	Cd22	CD22 antigen	12483
222.561	-1.43054	0.235896	3.54248e-11	Abhd15	abhydrolase domain containing 15	67477
2104.2	-0.606069	0.100023	3.72749e-11	Commd8	COMM domain containing 8	27784
212.4	-1.07911	0.178117	3.9153e-11	Psme2b	protease (prosome, macropain) activator subunit 2B	621823
336.586	-1.41085	0.232913	4.00945e-11	Gm34771	predicted gene, 34771	102638135
1441.57	-1.03418	0.171058	4.4005e-11	Phf20	PHD finger protein 20	228829
694.563	-0.954391	0.158005	4.50442e-11	Msl1	male specific lethal 1	74026
109.112	-2.48698	0.412334	4.93078e-11	Rnf144a	ring finger protein 144A	108089
171.091	-1.33172	0.221156	5.59596e-11	Arhgap31	Rho GTPase activating protein 31	12549
134.317	-1.76081	0.292881	6.29679e-11	Oplah	5-oxoprolinase (ATP-hydrolysing)	75475
519.381	-1.45814	0.243324	7.19204e-11	Hs3st3b1	heparan sulfate (glucosamine) 3-O-sulfotransferase 3B1	54710
27.89	-3.58859	0.599533	7.33134e-11	Gm41622	predicted gene, 41622	105246321
4748.84	-0.773726	0.129465	7.90449e-11	ND5	NADH dehydrogenase subunit 5	17721
1580.93	-0.614253	0.103241	9.39209e-11	Idnk	idnK gluconokinase homolog (E. coli)	75731
424.024	-0.977676	0.164538	9.91598e-11	Frmd4b	FERM domain containing 4B	232288
2263.7	-0.588754	0.0996215	1.11225e-10	Rnf138	ring finger protein 138	56515
1072.19	-0.899101	0.152179	1.15546e-10	Zcchc11	NA	NA
932.523	-0.84768	0.143708	1.33314e-10	Cdc42ep3	CDC42 effector protein (Rho GTPase binding) 3	260409
351.984	-1.52079	0.258016	1.40202e-10	E330033B04Rik	RIKEN cDNA E330033B04 gene	319722
112.074	-2.48401	0.421437	1.42502e-10	Rap1gap2	RAP1 GTPase activating protein 2	380711
121.845	-2.62839	0.446695	1.52064e-10	Dsc2	desmocollin 2	13506
190.398	-1.5158	0.257631	1.54496e-10	Actn2	actinin alpha 2	11472
124.704	-2.18689	0.372815	1.70223e-10	LOC105244195	uncharacterized LOC105244195	105244195
256.869	-1.24967	0.213125	1.72944e-10	Tmevpg1	NA	NA
724.739	-0.718909	0.123178	1.95738e-10	Nin	ninein	18080
251.15	-1.1979	0.20551	2.02235e-10	Gm26944	predicted gene, 26944	102635071
1914.1	-0.604794	0.103781	2.05577e-10	Neurl3	neuralized E3 ubiquitin protein ligase 3	214854
2606.06	-0.652902	0.112237	2.19402e-10	Prrc2c	proline-rich coiled-coil 2C	226562
348.295	-0.957138	0.164913	2.37645e-10	Ice1	interactor of little elongation complex ELL subunit 1	218333
613.781	-1.2076	0.208086	2.41454e-10	Pvr	poliovirus receptor	52118
2344.13	-0.720729	0.124331	2.49266e-10	Herc1	HECT and RLD domain containing E3 ubiquitin protein ligase family member 1	235439
228.26	-1.49241	0.258516	2.83444e-10	P2ry14	purinergic receptor P2Y, G-protein coupled, 14	140795
53.9707	-1.55492	0.269405	2.92481e-10	Gm26510	predicted gene, 26510	102640823
64.8045	-2.14825	0.373275	3.11878e-10	Adgrg3	adhesion G protein-coupled receptor G3	54672
620.971	-0.853897	0.148379	3.21819e-10	L3mbtl3	L3MBTL3 histone methyl-lysine binding protein	237339
226.643	-0.80771	0.14045	3.41862e-10	Setd4	SET domain containing 4	224440
2919.37	-0.800502	0.139466	3.72877e-10	Ccr5	chemokine (C-C motif) receptor 5	12774
131.806	-1.4354	0.250677	4.00839e-10	Ahr	aryl-hydrocarbon receptor	11622
132.501	-1.10763	0.193491	4.12429e-10	A430046D13Rik	Riken cDNA A430046D13 gene	654440
1718.08	-0.771329	0.134939	4.24389e-10	Golm1	golgi membrane protein 1	105348
34381.2	-0.658353	0.115372	4.56138e-10	Ptprc	protein tyrosine phosphatase, receptor type, C	19264
4245.79	-0.598638	0.105002	4.69269e-10	Gimap9	GTPase, IMAP family member 9	317758
88.2691	-1.88321	0.330485	4.8257e-10	Asap2	ArfGAP with SH3 domain, ankyrin repeat and PH domain 2	211914
2519.93	-0.80832	0.142327	5.30975e-10	Txnip	thioredoxin interacting protein	56338
285.425	-0.907363	0.159783	5.38377e-10	Fam117a	family with sequence similarity 117, member A	215512
23.5831	-2.90447	0.511648	5.45856e-10	Gm30990	predicted gene, 30990	102633075
230.138	-1.19209	0.210817	6.0287e-10	Art2b	ADP-ribosyltransferase 2b	11872
941.639	-0.738884	0.130829	6.20131e-10	Zzef1	zinc finger, ZZ-type with EF hand domain 1	195018
79.3119	-1.98233	0.351269	6.37935e-10	Galnt18	polypeptide N-acetylgalactosaminyltransferase 18	233733
546.783	-0.872913	0.154724	6.55985e-10	Fchsd2	FCH and double SH3 domains 2	207278
409.911	-0.876625	0.155459	6.74322e-10	LOC108167514	NA	NA
3424.79	-0.714371	0.12692	6.93512e-10	Foxp1	forkhead box P1	108655
1849.98	-0.601903	0.107563	7.88652e-10	Pydc4	NA	NA
65.023	-2.27974	0.40754	8.35581e-10	Kremen2	kringle containing transmembrane protein 2	73016
379.732	-0.783995	0.140437	8.48144e-10	Slc38a9	solute carrier family 38, member 9	268706
155.133	-1.15594	0.207115	8.73363e-10	Cyp4f17	cytochrome P450, family 4, subfamily f, polypeptide 17	208285
263.042	-1.07663	0.192973	8.86103e-10	Trerf1	transcriptional regulating factor 1	224829
4255.74	-0.640383	0.114786	8.98831e-10	Atp8b4	ATPase, class I, type 8B, member 4	241633
31194.7	-0.5938	0.106474	9.11687e-10	Ubb	ubiquitin B	22187
3110.33	-0.756776	0.135744	9.50487e-10	Rasa3	RAS p21 protein activator 3	19414
75.7063	-1.42781	0.256335	9.89878e-10	Gm12338	cytochrome c oxidase, subunit VIIc pseudogene	654359
297.749	-1.05429	0.189344	1.01646e-09	Mylip	myosin regulatory light chain interacting protein	218203
1625.89	-0.736306	0.132418	1.05755e-09	Esyt2	extended synaptotagmin-like protein 2	52635
9694.44	-0.651671	0.117228	1.07154e-09	Ablim1	actin-binding LIM protein 1	226251
680.643	-0.97342	0.175491	1.12968e-09	Syne2	spectrin repeat containing, nuclear envelope 2	319565
1067.27	-0.669283	0.120784	1.14513e-09	Slc28a2	solute carrier family 28 (sodium-coupled nucleoside transporter), member 2	269346
58.886	-3.14919	0.568758	1.16096e-09	Prss30	protease, serine 30	30943
554.613	-0.62587	0.113081	1.1928e-09	Afmid	arylformamidase	71562
5233.56	-0.652579	0.118285	1.31175e-09	Ahnak	AHNAK nucleoprotein (desmoyokin)	66395
1354.09	-0.590397	0.107204	1.36556e-09	Celf1	CUGBP, Elav-like family member 1	13046
204126	-0.693443	0.125922	1.38406e-09	Malat1	metastasis associated lung adenocarcinoma transcript 1 (non-coding RNA)	72289
91.6478	-1.21512	0.220799	1.40294e-09	Ccdc184	coiled-coil domain containing 184	239650
92.2786	-1.94373	0.353499	1.53537e-09	Lyrm7	LYR motif containing 7	75530
284.878	-0.868608	0.157983	1.5736e-09	Ulk2	unc-51 like kinase 2	29869
1418.89	-0.666564	0.121525	1.69259e-09	Fam120b	family with sequence similarity 120, member B	67544
241.202	-1.08198	0.197481	1.75559e-09	Hspbap1	Hspb associated protein 1	66667
3331.38	-0.585169	0.106924	1.77745e-09	Ankrd44	ankyrin repeat domain 44	329154
479.607	-0.818572	0.149832	1.88929e-09	Rufy2	RUN and FYVE domain-containing 2	70432
350.895	-1.39255	0.254897	1.91218e-09	Ggt1	gamma-glutamyltransferase 1	14598
960.736	-0.716386	0.131197	1.95837e-09	Txndc5	thioredoxin domain containing 5	105245
1360.46	-0.625007	0.114564	2.00552e-09	BC147527	cDNA sequence BC147527	625360
973.212	-0.894615	0.163995	2.02931e-09	Adrb2	adrenergic receptor, beta 2	11555
1067.73	-0.906666	0.166651	2.22998e-09	Cpne3	copine III	70568
205.735	-1.54319	0.283697	2.25566e-09	Gm36402	predicted gene, 36402	102640299
689.691	-0.693384	0.127709	2.33622e-09	Rrnad1	ribosomal RNA adenine dimethylase domain containing 1	229503
232.069	-1.20981	0.222876	2.36352e-09	Rfx3	regulatory factor X, 3 (influences HLA class II expression)	19726
146.462	-1.56792	0.290082	2.51396e-09	Dtx4	deltex 4, E3 ubiquitin ligase	207521
1853.68	-0.610561	0.112998	2.63835e-09	Gpr18	G protein-coupled receptor 18	110168
113.517	-1.27245	0.235782	2.70188e-09	Gm36043	predicted gene, 36043	102639821
75.906	-3.0768	0.57038	2.79933e-09	Dlg5	discs large MAGUK scaffold protein 5	71228
140.909	-1.05077	0.195012	2.93271e-09	Cdkl3	cyclin-dependent kinase-like 3	213084
146.501	-0.884383	0.164256	2.96698e-09	Snora31	small nucleolar RNA, H/ACA box 31	100303751
175.674	-1.44067	0.267604	3.00132e-09	Degs2	delta(4)-desaturase, sphingolipid 2	70059
344.098	-1.51314	0.281535	3.17792e-09	Pikfyve	phosphoinositide kinase, FYVE type zinc finger containing	18711
643.745	-0.636732	0.118492	3.24977e-09	Ing4	inhibitor of growth family, member 4	28019
469.524	-0.85402	0.159189	3.50361e-09	Lats2	large tumor suppressor 2	50523
330.264	-0.823108	0.153434	3.54098e-09	Snhg3	small nucleolar RNA host gene 3	399101
1061.8	-0.916752	0.170911	3.57842e-09	Pde3b	phosphodiesterase 3B, cGMP-inhibited	18576
121.769	-1.30636	0.244023	3.61823e-09	LOC105245783	NA	NA
39.2714	-3.61466	0.676136	3.70035e-09	Gm32364	predicted gene, 32364	102634888
171.779	-1.61541	0.302205	3.74188e-09	Zrsr1	zinc finger (CCCH type), RNA binding motif and serine/arginine rich 1	22183
153.852	-1.13147	0.211807	3.82579e-09	Ccdc171	coiled-coil domain containing 171	320226
1143.32	-0.677629	0.127026	3.91273e-09	Zfp110	zinc finger protein 110	65020
70.2527	-2.22976	0.41886	4.04965e-09	Rtn4rl1	reticulon 4 receptor-like 1	237847
310.36	-0.70215	0.132083	4.28865e-09	4632427E13Rik	RIKEN cDNA 4632427E13 gene	666737
1731.43	-0.603268	0.113658	4.43769e-09	Pisd-ps1	phosphatidylserine decarboxylase, pseudogene 1	236604
451.687	-0.738851	0.139275	4.53928e-09	Zfp329	zinc finger protein 329	67230
277.822	-1.03217	0.194837	4.85179e-09	Znrf1	zinc and ring finger 1	170737
96.4122	-1.50307	0.284001	4.90612e-09	Gm19705	predicted gene, 19705	100503460
621.757	-0.68058	0.128598	4.96041e-09	Fas	Fas (TNF receptor superfamily member 6)	14102
56.9263	-2.06154	0.389565	5.01473e-09	Gm32457	predicted gene, 32457	102635015
279.513	-1.39786	0.264193	5.06921e-09	Slc9a7	solute carrier family 9 (sodium/hydrogen exchanger), member 7	236727
879.462	-0.977777	0.185077	5.12623e-09	Kdm6a	lysine (K)-specific demethylase 6A	22289
2014.96	-0.7155	0.135665	5.24401e-09	Nipbl	NIPBL cohesin loading factor	71175
49.8736	-1.79688	0.341129	5.54939e-09	Gm33790	predicted gene, 33790	102636830
1191.72	-0.784175	0.149161	5.87052e-09	Trp53inp1	transformation related protein 53 inducible nuclear protein 1	60599
60.9949	-2.35535	0.448684	6.07215e-09	Slc25a27	solute carrier family 25, member 27	74011
117.329	-1.33545	0.254758	6.35147e-09	Dusp7	dual specificity phosphatase 7	235584
291.778	-1.36413	0.260421	6.56395e-09	LOC105243453	NA	NA
219.215	-1.47015	0.281329	6.86367e-09	LOC108167619	NA	NA
457.973	-0.71917	0.137714	7.09454e-09	Abi2	abl-interactor 2	329165
109.071	-1.57026	0.300848	7.25011e-09	LOC108168080	NA	NA
3336.09	-0.627517	0.120344	7.48733e-09	Ncor1	nuclear receptor co-repressor 1	20185
743.163	-0.892497	0.171546	7.9829e-09	Ctla2b	cytotoxic T lymphocyte-associated protein 2 beta	13025
393.967	-0.765257	0.147154	8.15397e-09	Gon4l	gon-4-like (C.elegans)	76022
3717.05	-0.599868	0.115585	8.68844e-09	Gbp9	guanylate-binding protein 9	236573
383.604	-0.943623	0.182115	8.96222e-09	Pag1	phosphoprotein associated with glycosphingolipid microdomains 1	94212
56.1132	-2.27041	0.439146	9.54665e-09	Rwdd3	RWD domain containing 3	66568
1345.08	-0.873272	0.169113	9.84989e-09	Maml2	mastermind like transcriptional coactivator 2	270118
425.63	-1.03843	0.201268	1.02623e-08	Rev3l	REV3 like, DNA directed polymerase zeta catalytic subunit	19714
501.146	-0.905179	0.17559	1.05817e-08	Gcc2	GRIP and coiled-coil domain containing 2	70297
1546.32	-0.719165	0.139542	1.06888e-08	Ash1l	ASH1 like histone lysine methyltransferase	192195
372.09	-1.11198	0.215794	1.07962e-08	Gm36587	predicted gene, 36587	102640551
1018.48	-0.633758	0.123015	1.09041e-08	Pramef8	NA	NA
333.805	-0.690019	0.134143	1.10169e-08	Mthfs	5, 10-methenyltetrahydrofolate synthetase	107885
2582.59	-0.669864	0.13056	1.18399e-08	Dennd4a	DENN/MADD domain containing 4A	102442
133.734	-1.50043	0.292481	1.19604e-08	LOC102635844	NA	NA
13.5923	-3.09771	0.603929	1.22012e-08	C030018K13Rik	RIKEN cDNA C030018K13 gene	77382
260.607	-1.20501	0.234982	1.23224e-08	Tnfsf4	tumor necrosis factor (ligand) superfamily, member 4	22164
150.276	-1.89665	0.3707	1.34473e-08	Rbm45	RNA binding motif protein 45	241490
259.603	-1.28372	0.251006	1.37034e-08	LOC108168868	uncharacterized LOC108168868	108168868
345.24	-0.79478	0.155535	1.38351e-08	Smpd2	sphingomyelin phosphodiesterase 2, neutral	20598
82.432	-1.69392	0.331698	1.41017e-08	2010300C02Rik	NA	NA
2292	-0.718384	0.140721	1.42365e-08	Ankrd11	ankyrin repeat domain 11	77087
25.3237	-3.14928	0.616982	1.46404e-08	Gm41457	NA	NA
141.101	-1.3181	0.259442	1.63607e-08	Ppp1r13b	protein phosphatase 1, regulatory subunit 13B	21981
1178.5	-0.636488	0.125578	1.66775e-08	Mga	MAX gene associated	29808
318.335	-0.996075	0.196707	1.71722e-08	Gm33473	predicted gene, 33473	102636397
82.1879	-1.15599	0.228339	1.73381e-08	Gm36695	predicted gene, 36695	102640683
70.6933	-1.48467	0.293266	1.75038e-08	Gm40406	predicted gene, 40406	105244875
125.915	-1.41236	0.27926	1.7674e-08	Aqp3	aquaporin 3	11828
897.02	-0.736461	0.14589	1.8547e-08	Cep192	centrosomal protein 192	70799
410.784	-1.59952	0.316948	1.87262e-08	Zscan26	zinc finger and SCAN domain containing 26	432731
95.4783	-1.14787	0.227633	1.90902e-08	Tulp2	tubby-like protein 2	56734
667.022	-0.674605	0.134139	1.98459e-08	Clec2d	C-type lectin domain family 2, member d	93694
291.671	-0.869531	0.173258	2.04562e-08	Usp32	ubiquitin specific peptidase 32	237898
469.949	-0.660584	0.131776	2.06694e-08	Slc25a44	solute carrier family 25, member 44	229517
1169.76	-1.13285	0.227267	2.25136e-08	Ip6k1	inositol hexaphosphate kinase 1	27399
1226.83	-0.687942	0.138017	2.27599e-08	Hbp1	high mobility group box transcription factor 1	73389
2897.92	-0.713483	0.143311	2.37648e-08	Mgea5	NA	NA
276.357	-1.60011	0.3216	2.45286e-08	Trim30c	tripartite motif-containing 30C	434219
36.8814	-2.4168	0.485879	2.52974e-08	BC106179	cDNA sequence BC106179	320099
581.707	-0.838266	0.1686	2.55566e-08	Zfp386	zinc finger protein 386 (Kruppel-like)	56220
62.7842	-2.21377	0.445501	2.60815e-08	Gm10914	predicted gene 10914	100169865
1092.29	-0.617475	0.124375	2.68838e-08	Zcchc7	zinc finger, CCHC domain containing 7	319885
42.3851	-2.02068	0.407714	2.85134e-08	Pilrb1	paired immunoglobin-like type 2 receptor beta 1	170741
411.517	-1.11571	0.225206	2.90734e-08	Cd79b	CD79B antigen	15985
220.78	-1.64043	0.331243	2.99159e-08	LOC108167849	NA	NA
930.913	-0.604139	0.122104	3.02043e-08	Xcr1	chemokine (C motif) receptor 1	23832
150.351	-1.10915	0.224265	3.04955e-08	Wiz	widely-interspaced zinc finger motifs	22404
401.29	-1.17818	0.238292	3.10804e-08	Serpini1	serine (or cysteine) peptidase inhibitor, clade I, member 1	20713
24.6747	-3.02231	0.611579	3.19652e-08	Gm35906	predicted gene, 35906	102639643
650.804	-0.730059	0.147747	3.22607e-08	E2f2	E2F transcription factor 2	242705
1338.53	-0.628412	0.127356	3.37722e-08	Ifnar2	interferon (alpha and beta) receptor 2	15976
357.447	-0.837976	0.170083	3.40893e-08	Gm12185	predicted gene 12185	620913
27.5752	-2.33838	0.474671	3.44069e-08	Gm20717	predicted gene 20717	102632272
101.491	-1.13919	0.231392	3.53697e-08	Tnfrsf13c	tumor necrosis factor receptor superfamily, member 13c	72049
653.636	-0.859962	0.174699	3.56919e-08	Cd200r4	CD200 receptor 4	239849
430.709	-1.02129	0.20774	3.73304e-08	Arid3b	AT rich interactive domain 3B (BRIGHT-like)	56380
5733.33	-1.07361	0.21851	3.83273e-08	Hspa1a	heat shock protein 1A	193740
990.725	-0.590374	0.120281	3.96853e-08	Wdfy1	WD repeat and FYVE domain containing 1	69368
131.925	-1.8403	0.376647	4.29415e-08	Traf3ip1	TRAF3 interacting protein 1	74019
1478.9	-0.725786	0.148621	4.40924e-08	Fam49a	NA	NA
2543.58	-0.599113	0.122886	4.60617e-08	Tcp11l2	t-complex 11 (mouse) like 2	216198
372.519	-0.700699	0.143749	4.64626e-08	Eif2ak2	eukaryotic translation initiation factor 2-alpha kinase 2	19106
78.173	-1.97746	0.40612	4.92997e-08	Grk5	G protein-coupled receptor kinase 5	14773
264.634	-1.1007	0.226135	4.97112e-08	St8sia1	ST8 alpha-N-acetyl-neuraminide alpha-2,8-sialyltransferase 1	20449
1485.59	-0.649935	0.133843	5.22564e-08	Arid4b	AT rich interactive domain 4B (RBP1-like)	94246
54.4876	-1.66375	0.343064	5.35969e-08	Gm4208	predicted gene 4208	100043070
1043.19	-0.689905	0.142306	5.49414e-08	Wdr37	WD repeat domain 37	207615
430.26	-0.792752	0.163847	5.72377e-08	Alg8	asparagine-linked glycosylation 8 (alpha-1,3-glucosyltransferase)	381903
178.144	-0.92678	0.191548	5.77073e-08	9930012K11Rik	RIKEN cDNA 9930012K11 gene	268759
361.338	-0.858605	0.177504	5.86498e-08	A930005H10Rik	RIKEN cDNA A930005H10 gene	68161
549.281	-0.619705	0.128217	6.05518e-08	Gm30603	predicted gene, 30603	102632562
5457.6	-0.634612	0.131317	6.10311e-08	Ogt	O-linked N-acetylglucosamine (GlcNAc) transferase (UDP-N-acetylglucosamine:polypeptide-N-acetylglucosaminyl transferase)	108155
505.85	-0.746845	0.154765	6.29971e-08	Dyrk2	dual-specificity tyrosine-(Y)-phosphorylation regulated kinase 2	69181
148.109	-1.26708	0.262574	6.34915e-08	2610035D17Rik	RIKEN cDNA 2610035D17 gene	72386
419.014	-0.615087	0.127564	6.39956e-08	Ppp1r9b	protein phosphatase 1, regulatory subunit 9B	217124
368.978	-0.660537	0.137402	6.76202e-08	Erich1	glutamate rich 1	234086
283.009	-1.20288	0.250476	7.14379e-08	Cep162	centrosomal protein 162	382090
1091.98	-0.696077	0.144989	7.25421e-08	Entpd5	ectonucleoside triphosphate diphosphohydrolase 5	12499
388.143	-1.03492	0.215674	7.4209e-08	Nudt4	nudix (nucleoside diphosphate linked moiety X)-type motif 4	71207
212.888	-1.05016	0.219283	7.70641e-08	A630072M18Rik	RIKEN cDNA A630072M18 gene	320770
3413.04	-0.650435	0.135819	7.76451e-08	Atrx	ATRX, chromatin remodeler	22589
291.396	-1.0022	0.209394	7.82342e-08	Spin2c	spindlin family, member 2C	278240
93.6174	-1.48675	0.310829	8.00192e-08	LOC108167518	uncharacterized LOC108167518	108167518
10226.6	-0.608621	0.127472	8.24576e-08	Tbc1d10c	TBC1 domain family, member 10c	108995
341.398	-1.42735	0.299092	8.30856e-08	Kit	KIT proto-oncogene receptor tyrosine kinase	16590
244.628	-0.825598	0.173122	8.56218e-08	Dkkl1	dickkopf-like 1	50722
162.154	-1.0451	0.219363	8.82018e-08	Afp	alpha fetoprotein	11576
108.932	-1.3229	0.277976	9.08443e-08	Axin2	axin 2	12006
980.806	-0.606351	0.127413	9.15065e-08	Csnk1g1	casein kinase 1, gamma 1	214897
2324	-0.5884	0.12402	9.77211e-08	Mdm4	transformed mouse 3T3 cell double minute 4	17248
78.8207	-1.78656	0.376837	9.8441e-08	Gm39469	predicted gene, 39469	105243585
1610.5	-0.624357	0.13172	1.006e-07	Ppp1r10	protein phosphatase 1, regulatory subunit 10	52040
267.878	-0.820592	0.173476	1.03563e-07	Phxr4	per-hexamer repeat gene 4	18689
3880.04	-1.66818	0.353196	1.06611e-07	Ubc	ubiquitin C	22190
548.747	-1.38792	0.29392	1.08176e-07	Gas7	growth arrest specific 7	14457
35.9164	-3.28656	0.696118	1.10522e-07	Mtus2	microtubule associated tumor suppressor candidate 2	77521
494.292	-0.777138	0.164853	1.1528e-07	Chd9	chromodomain helicase DNA binding protein 9	109151
671.199	-0.694901	0.147694	1.19425e-07	Ivd	isovaleryl coenzyme A dehydrogenase	56357
80.6085	-1.60909	0.342075	1.21112e-07	LOC108168338	NA	NA
187.639	-0.647985	0.137848	1.22812e-07	Gm39145	predicted gene, 39145	105243145
133.092	-1.51104	0.321705	1.25415e-07	B130006D01Rik	RIKEN cDNA B130006D01 gene	320616
430.557	-1.08483	0.231176	1.28049e-07	Zbtb4	zinc finger and BTB domain containing 4	75580
600.701	-0.86456	0.18426	1.28936e-07	Arl5c	ADP-ribosylation factor-like 5C	217151
15.9978	-2.72556	0.581528	1.32529e-07	Gvin1	GTPase, very large interferon inducible 1	74558
315.1	-0.655821	0.140437	1.40205e-07	Zfp626	zinc finger protein 626	71163
614.786	-1.0944	0.234422	1.42173e-07	Fbxw7	F-box and WD-40 domain protein 7	50754
17308.8	-1.11421	0.238716	1.46118e-07	Mbnl1	muscleblind like splicing factor 1	56758
484.751	-0.761193	0.16311	1.47107e-07	Ppp2r5a	protein phosphatase 2, regulatory subunit B', alpha	226849
224.111	-1.24769	0.26818	1.56414e-07	Myo3b	myosin IIIB	329421
250.359	-1.15018	0.248233	1.70565e-07	Fam196b	NA	NA
134.903	-1.21533	0.263019	1.78771e-07	Dnajb13	DnaJ heat shock protein family (Hsp40) member B13	69387
1117.97	-0.600672	0.130025	1.81207e-07	Atp2b4	ATPase, Ca++ transporting, plasma membrane 4	381290
115.624	-1.29319	0.280144	1.8611e-07	Zfp85	zinc finger protein 85	22746
71.2575	-2.63515	0.572575	1.9638e-07	Jag1	jagged 1	16449
53.0202	-2.4317	0.528792	2.00373e-07	4930480K23Rik	RIKEN cDNA 4930480K23 gene	75016
620.807	-0.605762	0.131777	2.01718e-07	Zfc3h1	zinc finger, C3H1-type containing	216345
1397.47	-0.856681	0.186877	2.10058e-07	Nufip2	nuclear fragile X mental retardation protein interacting protein 2	68564
100.565	-1.21917	0.26647	2.18885e-07	Gm7285	predicted gene 7285	640050
392.417	-0.880044	0.193293	2.40856e-07	Nlk	nemo like kinase	18099
25.2943	-2.00336	0.440484	2.47455e-07	A330040F15Rik	RIKEN cDNA A330040F15 gene	74333
640.309	-0.674006	0.148576	2.71334e-07	Trim33	tripartite motif-containing 33	94093
129.145	-1.19784	0.264112	2.7308e-07	Gm36279	predicted gene, 36279	102640142
398.245	-0.679984	0.149949	2.78319e-07	Tex9	testis expressed gene 9	21778
282.595	-0.927685	0.204823	2.8363e-07	AU022252	expressed sequence AU022252	230696
435.817	-0.741987	0.163888	2.89029e-07	Dffb	DNA fragmentation factor, beta subunit	13368
1928.98	-0.627716	0.138841	3.00097e-07	4932438A13Rik	RIKEN cDNA 4932438A13 gene	229227
337.267	-1.18771	0.264028	3.2547e-07	Klra13-ps	killer cell lectin-like receptor subfamily A, member 13, pseudogene	16631
56.1659	-1.52396	0.33912	3.37826e-07	B230217O12Rik	RIKEN cDNA B230217O12 gene	320879
105.194	-1.0574	0.235549	3.48339e-07	Acoxl	acyl-Coenzyme A oxidase-like	74121
273.185	-0.909769	0.202789	3.50478e-07	Ccdc125	coiled-coil domain containing 125	76041
896.725	-0.695105	0.155259	3.65692e-07	Il6st	interleukin 6 signal transducer	16195
1269.01	-0.691175	0.154564	3.72467e-07	Nbeal2	neurobeachin-like 2	235627
356.108	-0.663696	0.148644	3.79442e-07	Gm38960	predicted gene, 38960	105242871
314.743	-0.996266	0.223501	3.86621e-07	Eml5	echinoderm microtubule associated protein like 5	319670
487.92	-0.603393	0.135407	3.93928e-07	Fbxl12	F-box and leucine-rich repeat protein 12	30843
431.901	-0.907685	0.203706	3.96368e-07	Atp7a	ATPase, Cu++ transporting, alpha polypeptide	11977
163.698	-1.75291	0.393539	3.98825e-07	Gm37053	predicted gene, 37053	105246679
862.228	-0.585311	0.131654	4.16356e-07	Zeb1	zinc finger E-box binding homeobox 1	21417
411.298	-0.683632	0.153902	4.29162e-07	Chst10	carbohydrate sulfotransferase 10	98388
977.125	-0.677251	0.152919	4.71348e-07	Flt3l	FMS-like tyrosine kinase 3 ligand	14256
135.848	-1.3292	0.300183	4.74058e-07	Stx1a	syntaxin 1A (brain)	20907
305.469	-0.751027	0.169681	4.76791e-07	LOC108169093	NA	NA
271.951	-0.895367	0.202557	4.85127e-07	Tigar	Trp53 induced glycolysis regulatory phosphatase	319801
57.1103	-1.43942	0.325921	4.96447e-07	Gm34006	predicted gene, 34006	102637112
118.313	-1.054	0.238686	4.99299e-07	9930111J21Rik1	RIKEN cDNA 9930111J21 gene 1	667214
27.5951	-1.71322	0.388231	5.02191e-07	Gm12279	predicted gene 12279	100503292
1937.95	-1.20505	0.273311	5.16779e-07	Pde2a	phosphodiesterase 2A, cGMP-stimulated	207728
1101.78	-0.660621	0.149852	5.19715e-07	Ankhd1	ankyrin repeat and KH domain containing 1	108857
1110.42	-0.587973	0.133389	5.22655e-07	Phc3	polyhomeotic 3	241915
53.3573	-1.47576	0.334796	5.25591e-07	LOC105246710	NA	NA
507.579	-0.691378	0.157019	5.40371e-07	Ildr1	immunoglobulin-like domain containing receptor 1	106347
105.394	-1.25787	0.285689	5.43361e-07	Itsn1	intersectin 1 (SH3 domain protein 1A)	16443
38.5	-1.47336	0.334638	5.4635e-07	Gm6297	predicted gene 6297	622208
264.118	-1.16296	0.264665	5.5848e-07	Tlr12	toll-like receptor 12	384059
359.145	-1.28511	0.292795	5.74163e-07	2010016I18Rik	RIKEN cDNA 2010016I18 gene	69206
123.645	-2.19824	0.501104	5.80531e-07	Atp9a	ATPase, class II, type 9A	11981
330.082	-1.05917	0.241831	6.03303e-07	Rapgef4	Rap guanine nucleotide exchange factor (GEF) 4	56508
143.796	-1.29865	0.296854	6.09963e-07	Gm34702	predicted gene, 34702	102638037
1979.22	-0.638804	0.146339	6.375e-07	Mysm1	myb-like, SWIRM and MPN domains 1	320713
56.373	-1.34012	0.307028	6.41002e-07	E130102H24Rik	RIKEN cDNA E130102H24 gene	77866
60.3552	-1.34658	0.30868	6.55093e-07	Lysmd1	LysM, putative peptidoglycan-binding, domain containing 1	217779
113.061	-0.99993	0.22961	6.76677e-07	Gm13212	predicted gene 13212	433801
93.1579	-1.82078	0.418346	6.87646e-07	Plcd1	phospholipase C, delta 1	18799
157.665	-1.23042	0.282721	6.91319e-07	Rreb1	ras responsive element binding protein 1	68750
18.0121	-2.93645	0.674867	6.95004e-07	1700028E10Rik	RIKEN cDNA 1700028E10 gene	625175
122.114	-1.92439	0.443439	7.25282e-07	Gm32643	predicted gene, 32643	102635257
687.157	-1.48546	0.342761	7.29262e-07	Fam219b	family with sequence similarity 219, member B	78323
159.773	-1.05943	0.244465	7.37212e-07	Zfp46	zinc finger protein 46	22704
71.1236	-1.90606	0.44032	7.534e-07	Gm39518	predicted gene, 39518	105243688
870.303	-0.825279	0.191063	7.74216e-07	Ddx60	DExD/H box helicase 60	234311
216.416	-0.852784	0.197496	7.78464e-07	Zfp169	zinc finger protein 169	67911
299.261	-0.78113	0.181261	7.91442e-07	Lcn4	lipocalin 4	16821
30.8471	-1.91752	0.445394	8.04838e-07	Gm33742	predicted gene, 33742	102636760
30.1469	-2.16947	0.504427	8.18475e-07	Hba-a2	hemoglobin alpha, adult chain 2	110257
47.7009	-1.65775	0.385926	8.32491e-07	LOC102633930	NA	NA
246.648	-0.594139	0.138321	8.37175e-07	Pisd-ps2	phosphatidylserine decarboxylase, pseudogene 2	328734
181.592	-1.02963	0.239748	8.41871e-07	Zfp687	zinc finger protein 687	78266
96.2497	-1.31187	0.305627	8.46614e-07	BC005561	NA	NA
2655.43	-0.631551	0.147202	8.56155e-07	Adam19	a disintegrin and metallopeptidase domain 19 (meltrin beta)	11492
309.371	-0.72136	0.168219	8.70525e-07	Phc2	polyhomeotic 2	54383
573.247	-0.737718	0.172061	8.75349e-07	Gzmm	granzyme M (lymphocyte met-ase 1)	16904
120.067	-1.26651	0.295801	8.85127e-07	Tmod4	tropomodulin 4	50874
1643.42	-0.785729	0.183661	9.05161e-07	Taok1	TAO kinase 1	216965
136.305	-0.981627	0.229464	9.1018e-07	1810006J02Rik	RIKEN cDNA 1810006J02 gene	69030
20.5493	-2.60745	0.609768	9.15238e-07	Gm38979	predicted gene, 38979	105242895
36.6704	-1.87521	0.439088	9.45987e-07	Tmprss13	transmembrane protease, serine 13	214531
192.899	-1.01445	0.237661	9.51199e-07	Gm5785	predicted gene 5785	544864
2663.36	-0.717244	0.168059	9.61633e-07	Hipk1	homeodomain interacting protein kinase 1	15257
261.328	-0.687067	0.161116	9.82644e-07	4930522L14Rik	RIKEN cDNA 4930522L14 gene	100041734
284.267	-0.873694	0.204977	9.93238e-07	Dnajb4	DnaJ heat shock protein family (Hsp40) member B4	67035
85.7535	-1.38231	0.326103	1.0717e-06	LOC105244085	NA	NA
14.0521	-4.18023	0.986936	1.09546e-06	Slc25a23	solute carrier family 25 (mitochondrial carrier; phosphate carrier), member 23	66972
256.675	-1.09456	0.258448	1.11329e-06	Dcun1d4	DCN1, defective in cullin neddylation 1, domain containing 4 (S. cerevisiae)	100737
46.9629	-1.89386	0.447265	1.12518e-06	LOC108167660	NA	NA
193.934	-0.739694	0.175419	1.18739e-06	Pfkfb2	6-phosphofructo-2-kinase/fructose-2,6-biphosphatase 2	18640
63.0981	-1.74464	0.413803	1.19382e-06	Pkd1l3	polycystic kidney disease 1 like 3	244646
11.8646	-5.82627	1.38246	1.20029e-06	Crybb1	crystallin, beta B1	12960
31.643	-2.57766	0.611905	1.21329e-06	Mst1	macrophage stimulating 1 (hepatocyte growth factor-like)	15235
640.61	-0.669076	0.159031	1.25289e-06	Slc46a3	solute carrier family 46, member 3	71706
382.948	-0.666147	0.158383	1.25957e-06	Cbr1	carbonyl reductase 1	12408
185.161	-0.683105	0.162512	1.27303e-06	Gm32006	predicted gene, 32006	102634421
55.4324	-2.34606	0.558372	1.27983e-06	Ntrk3	neurotrophic tyrosine kinase, receptor, type 3	18213
24.7155	-2.46293	0.587273	1.34919e-06	Dnase1l2	deoxyribonuclease 1-like 2	66705
709.329	-0.653662	0.156197	1.38467e-06	Peak1	pseudopodium-enriched atypical kinase 1	244895
83.9526	-0.996849	0.238292	1.39926e-06	LOC102635154	NA	NA
959.188	-0.636098	0.152206	1.43603e-06	Tab2	TGF-beta activated kinase 1/MAP3K7 binding protein 2	68652
362.947	-0.621245	0.148658	1.44342e-06	Amz2	archaelysin family metallopeptidase 2	13929
30.91	-1.91154	0.457924	1.48071e-06	Hdac11	histone deacetylase 11	232232
54.3916	-1.60787	0.386217	1.54993e-06	Gm38733	predicted gene, 38733	105242554
208.667	-1.22463	0.294522	1.56585e-06	Dzip1	DAZ interacting protein 1	66573
27.5364	-2.2572	0.542947	1.57392e-06	Gm41958	predicted gene, 41958	105246714
138.825	-0.968236	0.233031	1.58207e-06	Tnfrsf22	tumor necrosis factor receptor superfamily, member 22	79202
363.249	-0.97312	0.234536	1.63994e-06	Smad3	SMAD family member 3	17127
1636.82	-0.586701	0.141543	1.69866e-06	Ddx58	DEAD/H box helicase 58	230073
215.8	-0.839763	0.20264	1.7071e-06	Vezt	vezatin, adherens junctions transmembrane protein	215008
354.771	-0.963706	0.232593	1.72401e-06	Dopey1	NA	NA
206.258	-0.774802	0.187141	1.75808e-06	Tbrg3	transforming growth factor beta regulated gene 3	21378
211.237	-0.786478	0.190053	1.77524e-06	Rnf19b	ring finger protein 19B	75234
167.088	-1.16588	0.282121	1.84489e-06	Gm32702	predicted gene, 32702	102635336
1242.71	-0.672921	0.163297	1.94275e-06	Jmjd1c	jumonji domain containing 1C	108829
16.4601	-3.01448	0.732195	1.96135e-06	Mgat3	mannoside acetylglucosaminyltransferase 3	17309
61.5621	-1.251	0.303959	1.98011e-06	A430090L17Rik	RIKEN cDNA A430090L17 gene	319803
208.023	-0.764196	0.18608	2.05621e-06	D030028A08Rik	RIKEN cDNA D030028A08 gene	319371
128.312	-0.827539	0.201837	2.10541e-06	Arl15	ADP-ribosylation factor-like 15	218639
846.782	-0.64326	0.156897	2.11538e-06	Churc1	churchill domain containing 1	211151
118.361	-1.09212	0.266554	2.1454e-06	Tbkbp1	TBK1 binding protein 1	73174
69.642	-1.33627	0.326199	2.16554e-06	Gm40571	predicted gene, 40571	105245069
83.2422	-1.08984	0.26631	2.19593e-06	Etohd2	ethanol decreased 2	13996
1407.26	-0.70531	0.17235	2.20616e-06	1810026B05Rik	NA	NA
112.478	-1.24222	0.303626	2.2267e-06	Dmrta1	doublesex and mab-3 related transcription factor like family A1	242523
513.009	-0.821596	0.200915	2.24739e-06	Eml4	echinoderm microtubule associated protein like 4	78798
282.979	-1.47448	0.360885	2.2994e-06	Cxcr4	chemokine (C-X-C motif) receptor 4	12767
29.939	-2.71298	0.664905	2.34203e-06	LOC108167375	NA	NA
55.1943	-1.65729	0.407437	2.45106e-06	LOC102637354	NA	NA
106.199	-1.02451	0.252739	2.55656e-06	A430088P11Rik	RIKEN cDNA A430088P11 gene	106059
1791.91	-0.634776	0.157009	2.63051e-06	Smg1	SMG1 homolog, phosphatidylinositol 3-kinase-related kinase (C. elegans)	233789
42.193	-1.8398	0.455299	2.66803e-06	Gm26008	predicted gene, 26008	102637404
189.862	-0.954162	0.236152	2.68057e-06	Pot1b	protection of telomeres 1B	72836
747.336	-0.720151	0.178349	2.71845e-06	Rbbp6	retinoblastoma binding protein 6, ubiquitin ligase	19647
189.954	-0.824729	0.204862	2.83537e-06	Sec22c	SEC22 homolog C, vesicle trafficking protein	215474
271.126	-0.775234	0.192828	2.91617e-06	Ctse	cathepsin E	13034
237.707	-0.851846	0.212061	2.98447e-06	Ranbp10	RAN binding protein 10	74334
602.887	-0.635674	0.15848	3.05376e-06	Mcfd2	multiple coagulation factor deficiency 2	193813
23.8517	-1.71692	0.428421	3.08212e-06	Gm30785	predicted gene, 30785	102632807
855.599	-0.731705	0.182669	3.15332e-06	Fcgrt	Fc receptor, IgG, alpha chain transporter	14132
981.99	-0.688695	0.172001	3.18198e-06	Zfp53	zinc finger protein 53	24132
70.8517	-1.13846	0.285486	3.44826e-06	Crb3	crumbs family member 3	224912
1780.27	-0.611271	0.153289	3.46344e-06	Nr3c1	nuclear receptor subfamily 3, group C, member 1	14815
9.67462	-3.30178	0.828648	3.53957e-06	4933411E08Rik	RIKEN cDNA 4933411E08 gene	71067
7.09368	-3.65326	0.920315	3.76013e-06	Gm34968	predicted gene, 34968	102638391
198.762	-2.92181	0.736845	3.84214e-06	Cd163l1	CD163 molecule-like 1	244233
377.776	-1.06894	0.269635	3.85866e-06	Gm38785	predicted gene, 38785	105242624
1076.18	-0.605582	0.152779	3.90821e-06	Ankrd12	ankyrin repeat domain 12	106585
288.357	-0.721785	0.182163	3.94141e-06	Eif2ak3	eukaryotic translation initiation factor 2 alpha kinase 3	13666
25.6295	-2.58933	0.653594	3.95804e-06	Zfp612	zinc finger protein 612	234725
56.5903	-1.51314	0.382159	4.02487e-06	Lrrc51	leucine rich repeat containing 51	69358
4531.88	-0.618278	0.156657	4.12851e-06	Pitpnc1	phosphatidylinositol transfer protein, cytoplasmic 1	71795
324.982	-0.746188	0.189345	4.2177e-06	B130055M24Rik	RIKEN cDNA B130055M24 gene	654803
378.632	-0.820465	0.208276	4.25395e-06	Zfp236	zinc finger protein 236	329002
297.961	-0.853563	0.216685	4.2721e-06	Ebag9	estrogen receptor-binding fragment-associated gene 9	55960
892.833	-0.701378	0.178583	4.55162e-06	Bod1l	biorientation of chromosomes in cell division 1-like	665775
494.205	-0.632032	0.161804	4.92333e-06	Slc17a9	solute carrier family 17, member 9	228993
53.9092	-1.28824	0.33004	4.94403e-06	Gm38599	predicted gene, 38599	102642196
121.597	-1.15083	0.294842	4.96472e-06	A930013F10Rik	RIKEN cDNA A930013F10 gene	68074
199.577	-1.63305	0.419044	5.09053e-06	Edaradd	EDAR (ectodysplasin-A receptor)-associated death domain	171211
62.9717	-1.0802	0.277194	5.11169e-06	Gm30369	predicted gene, 30369	102632236
931.52	-0.746507	0.191871	5.21906e-06	Cdkn1b	cyclin-dependent kinase inhibitor 1B	12576
797.388	-0.623361	0.160285	5.28438e-06	Ipo11	importin 11	76582
153.323	-1.13611	0.292444	5.41632e-06	Spsb1	splA/ryanodine receptor domain and SOCS box containing 1	74646
1808.74	-1.31991	0.33986	5.43848e-06	Tnfrsf26	tumor necrosis factor receptor superfamily, member 26	244237
1094.92	-0.600253	0.154599	5.50497e-06	Zfp36l2	zinc finger protein 36, C3H type-like 2	12193
212.081	-0.734869	0.189274	5.52716e-06	Aak1	AP2 associated kinase 1	269774
20.4322	-2.63231	0.678076	5.54939e-06	Gm12315	predicted gene 12315	102635870
14.9233	-2.90902	0.749452	5.57164e-06	Gm4024	NA	NA
60.011	-1.10086	0.283724	5.63856e-06	A430035B10Rik	RIKEN cDNA A430035B10 gene	320312
129.991	-0.861714	0.222127	5.66095e-06	Rpgrip1	retinitis pigmentosa GTPase regulator interacting protein 1	77945
187.733	-1.61051	0.415769	5.72907e-06	Mapk11	mitogen-activated protein kinase 11	19094
31.4288	-1.78503	0.461609	5.91494e-06	Dnajb7	DnaJ heat shock protein family (Hsp40) member B7	57755
351.063	-0.739155	0.191253	6.00913e-06	Tgfbr1	transforming growth factor, beta receptor I	21812
187.309	-0.65627	0.169893	6.03292e-06	Hist1h4n	NA	NA
807.352	-0.770719	0.199641	6.1049e-06	Usp24	ubiquitin specific peptidase 24	329908
107.404	-1.12374	0.291155	6.1529e-06	Zfp951	zinc finger protein 951	626391
20.3404	-3.41781	0.885667	6.201e-06	C430042M11Rik	RIKEN cDNA C430042M11 gene	320021
566.416	-0.585437	0.151721	6.22507e-06	Entpd6	ectonucleoside triphosphate diphosphohydrolase 6	12497
710.312	-0.70089	0.181712	6.27344e-06	Gna11	guanine nucleotide binding protein, alpha 11	14672
241.378	-0.844831	0.219262	6.37098e-06	Gm30368	predicted gene, 30368	102632234
1143.88	-0.643989	0.167272	6.39586e-06	A230046K03Rik	NA	NA
330.424	-0.715899	0.186057	6.44596e-06	Ube2q1	ubiquitin-conjugating enzyme E2Q family member 1	70093
18.742	-2.46663	0.641584	6.59689e-06	Gm38956	predicted gene, 38956	105242865
137.967	-0.914847	0.238069	6.64782e-06	BC064078	cDNA sequence BC064078	408064
73.6903	-2.05567	0.535282	6.72468e-06	Zfp948	zinc finger protein 948	381066
374.016	-0.660279	0.171953	6.77607e-06	Ddb2	damage specific DNA binding protein 2	107986
89.9099	-1.9656	0.511924	6.80176e-06	Atp8a2	ATPase, aminophospholipid transporter-like, class I, type 8A, member 2	50769
685.083	-0.646904	0.168585	6.90513e-06	Usp9x	ubiquitin specific peptidase 9, X chromosome	22284
533.719	-0.735474	0.19175	6.95721e-06	Dennd4c	DENN/MADD domain containing 4C	329877
118.806	-0.808716	0.21118	7.08911e-06	Itpripl2	inositol 1,4,5-triphosphate receptor interacting protein-like 2	319622
96.6842	-1.26762	0.331069	7.1158e-06	Tha1	threonine aldolase 1	71776
13.0447	-2.54871	0.665742	7.14253e-06	Col8a2	collagen, type VIII, alpha 2	329941
45.7003	-1.30288	0.340335	7.16925e-06	Gm12253	predicted gene 12253	624860
22.3334	-4.99035	1.30363	7.19596e-06	Dsg2	desmoglein 2	13511
135.913	-0.991895	0.25949	7.27767e-06	Hpgds	hematopoietic prostaglandin D synthase	54486
471.843	-0.651495	0.170948	7.55752e-06	Tmem241	transmembrane protein 241	338363
707.554	-0.624995	0.164014	7.58607e-06	Heca	hdc homolog, cell cycle regulator	380629
174.484	-0.643759	0.168993	7.67196e-06	LOC105244034	NA	NA
13.4859	-1.94685	0.511342	7.78677e-06	Gm39343	predicted gene, 39343	105243414
28.0007	-1.68392	0.44232	7.81557e-06	Gm26698	predicted gene, 26698	102635544
325.767	-0.855018	0.224673	7.87338e-06	Gm19327	predicted gene, 19327	100502697
376.955	-0.637535	0.167654	7.93171e-06	Slc14a1	solute carrier family 14 (urea transporter), member 1	108052
72.407	-1.42009	0.373679	7.96128e-06	LOC108167875	NA	NA
49.001	-1.83248	0.4824	7.99103e-06	Gm29975	predicted gene, 29975	102631705
489.612	-0.731861	0.193031	8.20255e-06	Mgat4a	mannoside acetylglucosaminyltransferase 4, isoenzyme A	269181
124.112	-0.993902	0.262478	8.32612e-06	Tmem37	transmembrane protein 37	170706
154.386	-0.948715	0.25073	8.41999e-06	Ndrg2	N-myc downstream regulated gene 2	29811
4837.42	-0.601423	0.158976	8.45148e-06	Kdm5a	lysine (K)-specific demethylase 5A	214899
68.5864	-2.83588	0.749619	8.48294e-06	Cd79a	CD79A antigen (immunoglobulin-associated alpha)	12518
25.6857	-2.07235	0.54836	8.57841e-06	Gm40855	predicted gene, 40855	105245391
422.619	-0.660382	0.174788	8.61045e-06	Mfsd6	major facilitator superfamily domain containing 6	98682
123.657	-1.2776	0.338253	8.70683e-06	Rnaset2b	ribonuclease T2B	68195
461.181	-0.732384	0.194303	8.90306e-06	Hdac10	histone deacetylase 10	170787
11.5569	-4.38634	1.1646	9.03613e-06	Gm36003	predicted gene, 36003	102639772
134.549	-0.91053	0.24196	9.06999e-06	Stxbp4	syntaxin binding protein 4	20913
725.371	-1.264	0.33686	9.34715e-06	Znrf3	zinc and ring finger 3	407821
523.47	-0.899669	0.240089	9.56155e-06	F2rl1	coagulation factor II (thrombin) receptor-like 1	14063
79.5694	-2.18952	0.584696	9.67e-06	Ms4a1	membrane-spanning 4-domains, subfamily A, member 1	12482
207.615	-0.941225	0.251476	9.88775e-06	Camsap1	calmodulin regulated spectrin-associated protein 1	227634
45.3522	-1.84342	0.492723	9.92428e-06	Mtmr7	myotubularin related protein 7	54384
148.623	-0.929111	0.248439	9.96102e-06	Bcl6	B cell leukemia/lymphoma 6	12053
366.729	-0.624558	0.167182	1.00353e-05	Zfp956	zinc finger protein 956	101197
39.4383	-2.112	0.567056	1.04163e-05	Bend6	BEN domain containing 6	320705
947.484	-0.790354	0.212243	1.04553e-05	Hid1	HID1 domain containing	217310
140.166	-1.26014	0.338503	1.05725e-05	Zkscan8	zinc finger with KRAB and SCAN domains 8	93681
27.2202	-1.96515	0.528312	1.08471e-05	LOC102638993	NA	NA
223.589	-1.17268	0.315281	1.08865e-05	Gm33989	predicted gene, 33989	102637087
532.409	-0.60507	0.162751	1.09654e-05	Fam208b	NA	NA
246.706	-0.921724	0.247992	1.10052e-05	Rhobtb2	Rho-related BTB domain containing 2	246710
217.524	-0.787953	0.21258	1.14109e-05	Neurl4	neuralized E3 ubiquitin protein ligase 4	216860
120.077	-0.998293	0.269635	1.16595e-05	Zfp395	zinc finger protein 395	380912
64.2364	-1.24046	0.336878	1.26105e-05	Cd1d2	CD1d2 antigen	12480
312.887	-0.779854	0.21233	1.30205e-05	Syne1	spectrin repeat containing, nuclear envelope 1	64009
62.6776	-1.21333	0.330639	1.31604e-05	Arnt2	aryl hydrocarbon receptor nuclear translocator 2	11864
63.1006	-1.38615	0.377766	1.32072e-05	Myo7a	myosin VIIA	17921
370.004	-0.620134	0.169687	1.36414e-05	Zfp217	zinc finger protein 217	228913
443.447	-0.828434	0.227397	1.44477e-05	Fam214a	family with sequence similarity 214, member A	235493
171.533	-0.778732	0.21402	1.45524e-05	Gm17764	predicted gene, 17764	100044526
816.296	-0.652139	0.179544	1.47125e-05	Pik3c2a	phosphatidylinositol-4-phosphate 3-kinase catalytic subunit type 2 alpha	18704
268.893	-0.84368	0.232393	1.49277e-05	Sntb1	syntrophin, basic 1	20649
528.059	-0.658251	0.18216	1.56512e-05	Klf7	Kruppel-like factor 7 (ubiquitous)	93691
228.572	-0.770878	0.213339	1.57086e-05	Ccdc64	NA	NA
8.03089	-5.00871	1.38786	1.58827e-05	LOC108168003	NA	NA
51.4468	-1.36421	0.378062	1.59411e-05	LOC108167351	NA	NA
101.082	-1.20256	0.333374	1.61747e-05	Nmnat3	nicotinamide nucleotide adenylyltransferase 3	74080
130.295	-1.40645	0.390285	1.64102e-05	Gm40475	predicted gene, 40475	105244957
122.368	-0.68306	0.189605	1.65289e-05	4930403D09Rik	RIKEN cDNA 4930403D09 gene	319208
81.4231	-1.006	0.279277	1.65883e-05	Hs6st1	heparan sulfate 6-O-sulfotransferase 1	50785
58.2252	-1.13151	0.314191	1.67073e-05	Fbxl2	F-box and leucine-rich repeat protein 2	72179
208.218	-0.662305	0.184221	1.7367e-05	1700094D03Rik	RIKEN cDNA 1700094D03 gene	73545
88.5521	-1.08468	0.301764	1.75488e-05	Zfp953	zinc finger protein 953	629016
3261.53	-0.664772	0.184992	1.76097e-05	Whsc1l1	NA	NA
1525.69	-0.638029	0.177758	1.78551e-05	Rock1	Rho-associated coiled-coil containing protein kinase 1	19877
210.468	-0.649239	0.181031	1.80412e-05	Bcdin3d	BCDIN3 domain containing	75284
312.303	-1.08303	0.302155	1.82289e-05	Dtx1	deltex 1, E3 ubiquitin ligase	14357
494.34	-0.747916	0.208935	1.84825e-05	Sesn1	sestrin 1	140742
14.3268	-2.99393	0.836388	1.85463e-05	Ccr10	chemokine (C-C motif) receptor 10	12777
331.831	-0.717489	0.200569	1.87386e-05	Ankrd26	ankyrin repeat domain 26	232339
605.256	-0.588559	0.164695	1.89327e-05	Vps13d	vacuolar protein sorting 13D	230895
563.515	-0.818037	0.228939	1.90629e-05	Fam46a	NA	NA
75.8002	-1.06664	0.298722	1.92591e-05	Kdm4d	lysine (K)-specific demethylase 4D	244694
74.882	-1.24349	0.348368	1.94563e-05	Zfp369	zinc finger protein 369	170936
474.678	-0.66109	0.185328	1.96548e-05	Slk	STE20-like kinase	20874
85.9143	-1.28853	0.361483	1.97885e-05	A830010M20Rik	NA	NA
83.6094	-1.13634	0.319675	2.04048e-05	Mvb12b	multivesicular body subunit 12B	72543
125.903	-1.41392	0.39778	2.04741e-05	Enpp5	ectonucleotide pyrophosphatase/phosphodiesterase 5	83965
549.88	-0.605603	0.170747	2.11063e-05	Rbm4b	RNA binding motif protein 4B	66704
404.968	-0.937375	0.264471	2.1178e-05	Gm40824	predicted gene, 40824	105245353
76.8158	-0.903019	0.255038	2.15395e-05	Ino80dos	INO80 complex subunit D, opposite strand	100380944
166.055	-0.923551	0.26136	2.20553e-05	Zfp335os	zinc finger protein 335, opposite strand	629777
664.358	-0.586377	0.165974	2.21298e-05	Dapk2	death-associated protein kinase 2	13143
17.8733	-2.36679	0.670774	2.27304e-05	1700030C10Rik	RIKEN cDNA 1700030C10 gene	69513
90.6338	-0.691465	0.196174	2.31109e-05	Gm12188	predicted gene 12188	102640062
59.9535	-1.08844	0.309873	2.39723e-05	Gm5129	predicted gene 5129	332993
288.416	-0.706102	0.201216	2.42134e-05	Amdhd2	amidohydrolase domain containing 2	245847
395.973	-0.64656	0.184302	2.42943e-05	Clock	circadian locomotor output cycles kaput	12753
392.406	-0.625573	0.178628	2.49476e-05	Asap1	ArfGAP with SH3 domain, ankyrin repeat and PH domain1	13196
332.935	-0.686616	0.196241	2.52787e-05	Stim2	stromal interaction molecule 2	116873
225.426	-0.90918	0.260165	2.56153e-05	Tsc22d1	TSC22 domain family, member 1	21807
350.504	-0.839286	0.240255	2.57003e-05	Zfp780b	zinc finger protein 780B	338354
51.1226	-1.81016	0.518342	2.57855e-05	Bank1	B cell scaffold protein with ankyrin repeats 1	242248
1140.73	-0.639514	0.183245	2.61274e-05	Klhl24	kelch-like 24	75785
61.9192	-1.36911	0.392393	2.62134e-05	Gm41292	predicted gene, 41292	105245912
962.985	-0.689458	0.197655	2.63859e-05	Etnk1	ethanolamine kinase 1	75320
26.556	-1.5382	0.441017	2.64722e-05	Gm7609	predicted pseudogene 7609	665378
69.4056	-1.09274	0.313563	2.66464e-05	Ly6g5b	lymphocyte antigen 6 complex, locus G5B	266614
216.768	-0.730988	0.209895	2.6822e-05	Map2k6	mitogen-activated protein kinase kinase 6	26399
3538.22	-0.875275	0.25166	2.72665e-05	Birc6	baculoviral IAP repeat-containing 6	12211
392.114	-0.605657	0.174449	2.76287e-05	Rb1cc1	RB1-inducible coiled-coil 1	12421
135.194	-0.850164	0.245041	2.79043e-05	Gzmf	granzyme F	14943
23.978	-2.15453	0.621857	2.86443e-05	1700061G19Rik	NA	NA
29.2553	-2.57121	0.74313	2.89278e-05	Plekha6	pleckstrin homology domain containing, family A member 6	240753
44.6404	-1.34753	0.390561	3.08609e-05	Gm39804	predicted gene, 39804	105244137
37.3814	-1.65396	0.481071	3.22549e-05	Gm39656	predicted gene, 39656	105243948
208.246	-0.963959	0.280415	3.23562e-05	Egr3	early growth response 3	13655
261.085	-0.745041	0.216842	3.27621e-05	Ctns	cystinosis, nephropathic	83429
269.289	-0.677595	0.197314	3.29668e-05	Pelo	pelota mRNA surveillance and ribosome rescue factor	105083
13.4968	-4.90418	1.43298	3.35962e-05	Bbof1	basal body orientation factor 1	72873
234.039	-1.29221	0.37778	3.40257e-05	Crebl2	cAMP responsive element binding protein-like 2	232430
27.9591	-1.4782	0.432268	3.41335e-05	D730003K21Rik	RIKEN cDNA D730003K21 gene	78580
51.0726	-1.19145	0.34844	3.43489e-05	Rwdd2a	RWD domain containing 2A	69519
40.9349	-1.17814	0.345758	3.55629e-05	Gm38849	predicted gene, 38849	105242705
186.795	-0.696625	0.204508	3.56755e-05	Kansl1l	KAT8 regulatory NSL complex subunit 1-like	68691
382.294	-0.595324	0.174966	3.61299e-05	LOC102632231	NA	NA
138.63	-1.06825	0.314438	3.71648e-05	Prkab2	protein kinase, AMP-activated, beta 2 non-catalytic subunit	108097
332.769	-0.781426	0.230184	3.77455e-05	Ahcyl2	S-adenosylhomocysteine hydrolase-like 2	74340
72.4022	-1.06306	0.313201	3.78622e-05	Gm38426	predicted gene, 38426	100503676
324.609	-0.702239	0.207095	3.82159e-05	Dmxl1	Dmx-like 1	240283
346.993	-0.656479	0.194132	3.94162e-05	Smurf2	SMAD specific E3 ubiquitin protein ligase 2	66313
6.91836	-3.76605	1.11421	3.99036e-05	Rbbp8nl	RBBP8 N-terminal like	271887
66.1194	-1.91535	0.566843	4.00261e-05	Igsf3	immunoglobulin superfamily, member 3	78908
290.109	-0.764064	0.226257	4.07622e-05	Clybl	citrate lyase beta like	69634
1017.72	-0.631811	0.187791	4.21588e-05	Parp10	poly (ADP-ribose) polymerase family, member 10	671535
140.24	-1.35497	0.403219	4.26762e-05	Gm39897	predicted gene, 39897	105244255
383.232	-0.622336	0.185356	4.34592e-05	Gm32497	predicted gene, 32497	102635066
84.1144	-0.88414	0.26357	4.41168e-05	Dirc2	NA	NA
290.589	-0.741569	0.221216	4.43821e-05	9930104L06Rik	RIKEN cDNA 9930104L06 gene	194268
540.268	-0.60606	0.180926	4.45164e-05	Slc35a5	solute carrier family 35, member A5	74102
238.286	-0.709175	0.211716	4.46507e-05	A430078G23Rik	NA	NA
475.445	-0.713752	0.213373	4.57338e-05	B3gnt5	UDP-GlcNAc:betaGal beta-1,3-N-acetylglucosaminyltransferase 5	108105
115.775	-1.47609	0.441348	4.587e-05	Nacc2	nucleus accumbens associated 2, BEN and BTB (POZ) domain containing	67991
235.809	-0.880311	0.263973	4.68413e-05	Peak1os	pseudopodium-enriched atypical kinase 1, opposite strand	102633516
1035.08	-0.679056	0.203675	4.69826e-05	Ythdc1	YTH domain containing 1	231386
7.58465	-4.15742	1.24744	4.75483e-05	Gm36482	predicted gene, 36482	102640417
123.085	-0.795354	0.238855	4.84014e-05	Gm15232	predicted gene 15232	627268
122.196	-1.1721	0.352027	4.86865e-05	Gm7265	NA	NA
14.3588	-4.13825	1.246	5.01276e-05	LOC108168146	NA	NA
19.0382	-1.84777	0.556826	5.08638e-05	3000002C10Rik	glyceraldehyde-3-phosphate dehydrogenase pseudogene	378954
12.6064	-3.10211	0.935253	5.1308e-05	Gm15708	predicted gene 15708	100504231
70.6349	-0.776234	0.234103	5.17524e-05	9330020H09Rik	RIKEN cDNA 9330020H09 gene	100048895
97.8094	-0.998415	0.301595	5.23535e-05	Gm31560	predicted gene, 31560	102633829
1533.93	-0.613264	0.185418	5.31137e-05	Pbrm1	polybromo 1	66923
58.1885	-1.20798	0.365229	5.32661e-05	Gm4944	NA	NA
507.001	-0.717437	0.217159	5.41838e-05	Kantr	Kdm5c adjacent non-coding transcript	72997
390.76	-0.628051	0.190176	5.4646e-05	Zfp950	zinc finger protein 950	414758
201.531	-0.738613	0.224914	5.77014e-05	Pptc7	PTC7 protein phosphatase homolog	320717
277.479	-0.640959	0.195189	5.78655e-05	Wdr13	WD repeat domain 13	73447
180.763	-0.877966	0.267855	5.88619e-05	Zfp39	zinc finger protein 39	22698
141.19	-0.632796	0.193571	5.98841e-05	Gm36738	predicted gene, 36738	102640742
116.571	-1.02069	0.312636	6.05828e-05	Wdr86	WD repeat domain 86	269633
738.349	-0.637595	0.195417	6.12861e-05	Ireb2	iron responsive element binding protein 2	64602
23.3869	-1.48509	0.456038	6.21692e-05	Gm32255	predicted gene, 32255	102634748
143.982	-0.599826	0.18431	6.27104e-05	LOC108167725	NA	NA
293.285	-1.00697	0.309705	6.34375e-05	Frat1	frequently rearranged in advanced T cell lymphomas	14296
54.0552	-1.15989	0.356741	6.36198e-05	Zfp438	zinc finger protein 438	240186
24.6419	-1.85909	0.572512	6.38048e-05	Ryr3	ryanodine receptor 3	20192
569.844	-0.659003	0.203114	6.45483e-05	Plxnc1	plexin C1	54712
457.547	-0.759883	0.23458	6.64324e-05	LOC108167433	NA	NA
94.5853	-0.749797	0.231817	6.75761e-05	Heatr9	HEAT repeat containing 9	629303
20.3809	-2.16175	0.669487	6.97094e-05	Arhgef11	Rho guanine nucleotide exchange factor (GEF) 11	213498
376.338	-0.60939	0.18879	6.99047e-05	Tmem87b	transmembrane protein 87B	72477
61.3354	-1.13475	0.351984	7.06928e-05	BC025920	zinc finger protein pseudogene	268319
24.7431	-2.67449	0.829767	7.10889e-05	C030034L19Rik	RIKEN cDNA C030034L19 gene	320088
126.166	-0.784476	0.243711	7.22839e-05	LOC108167925	NA	NA
37.0027	-1.71931	0.535148	7.26896e-05	Gm41590	predicted gene, 41590	105246286
508.79	-0.654727	0.203837	7.28952e-05	Setd1b	SET domain containing 1B	208043
37.2699	-1.47958	0.461066	7.35157e-05	Gm20544	predicted gene 20544	102636262
428.828	-0.705265	0.219877	7.39323e-05	Ift80	intraflagellar transport 80	68259
67.5727	-1.20295	0.375121	7.435e-05	LOC102640133	NA	NA
19.862	-2.14407	0.669606	7.54081e-05	Nrip2	nuclear receptor interacting protein 2	60345
301.786	-0.735574	0.229875	7.62582e-05	Ftx	Ftx transcript, Xist regulator (non-protein coding)	78878
70.8047	-1.61676	0.505262	7.64713e-05	B3galt5	UDP-Gal:betaGlcNAc beta 1,3-galactosyltransferase, polypeptide 5	93961
899.052	-0.630804	0.197168	7.68977e-05	Rictor	RPTOR independent companion of MTOR, complex 2	78757
54.3781	-1.50175	0.470535	7.9698e-05	Prrg1	proline rich Gla (G-carboxyglutamic acid) 1	546336
29.1672	-1.17962	0.369658	7.9916e-05	Gm12167	predicted gene 12167	100503965
72.9096	-0.736233	0.230778	8.05709e-05	Gm19723	predicted gene, 19723	100503490
199.769	-0.663006	0.207897	8.10083e-05	Gm7710	predicted gene 7710	665610
640.78	-0.596713	0.187397	8.27726e-05	Hps3	HPS3, biogenesis of lysosomal organelles complex 2 subunit 1	12807
70.6418	-1.38479	0.434933	8.29947e-05	Gm31593	predicted gene, 31593	102633868
261.197	-1.1757	0.369537	8.41092e-05	Slc18a2	solute carrier family 18 (vesicular monoamine), member 2	214084
63.8393	-1.29519	0.407377	8.54519e-05	Morn1	MORN repeat containing 1	76866
190.968	-0.816855	0.257344	8.70342e-05	Pou6f1	POU domain, class 6, transcription factor 1	19009
1989.14	-0.873861	0.275635	8.74936e-05	Kmt2d	lysine (K)-specific methyltransferase 2D	381022
267.031	-0.62415	0.196904	8.77249e-05	Setd7	SET domain containing (lysine methyltransferase) 7	73251
377.463	-0.688318	0.217512	8.91299e-05	LOC102638940	NA	NA
25.1909	-9.05259	2.86077	8.95999e-05	Apobec2	apolipoprotein B mRNA editing enzyme, catalytic polypeptide 2	11811
79.864	-0.937695	0.29669	9.12561e-05	Rps6ka5	ribosomal protein S6 kinase, polypeptide 5	73086
24.6426	-1.61152	0.509918	9.14934e-05	Erp27	endoplasmic reticulum protein 27	69187
414.233	-0.644203	0.204236	9.29346e-05	Lair1	leukocyte-associated Ig-like receptor 1	52855
66.0427	-1.36517	0.43285	9.31768e-05	LOC108167450	NA	NA
12.1311	-2.47435	0.785328	9.39109e-05	Gm33409	predicted gene, 33409	102636304
12.9094	-2.91677	0.929054	9.73945e-05	4930568A12Rik	RIKEN cDNA 4930568A12 gene	75883
22.7012	-1.59371	0.5084	9.86749e-05	Ccdc136	coiled-coil domain containing 136	232664
114.199	-1.49309	0.476384	9.89322e-05	St6galnac3	ST6 (alpha-N-acetyl-neuraminyl-2,3-beta-galactosyl-1,3)-N-acetylgalactosaminide alpha-2,6-sialyltransferase 3	20447
117.897	-1.00156	0.319938	0.000100227	Carf	calcium response factor	241066
11.7589	-2.29317	0.733234	0.000101799	Gm11532	predicted gene 11532	100127433
53.6227	-0.973581	0.312038	0.000103394	Kcnh6	potassium voltage-gated channel, subfamily H (eag-related), member 6	192775
98.4765	-0.765553	0.245565	0.000104739	E130307A14Rik	RIKEN cDNA E130307A14 gene	327744
324.537	-0.677554	0.217555	0.000105828	Ranbp6	RAN binding protein 6	240614
695.173	-0.651304	0.209795	0.000108053	Pcf11	PCF11 cleavage and polyadenylation factor subunit	74737
21.4287	-2.7772	0.895445	0.000110316	Gm35314	predicted gene, 35314	102638846
137.21	-0.841713	0.271716	0.000111456	Gm34178	predicted gene, 34178	102637343
214.095	-0.683373	0.220723	0.00011232	Unkl	unkempt family like zinc finger	74154
27.3207	-1.9609	0.633462	0.000112609	Slc10a1	solute carrier family 10 (sodium/bile acid cotransporter family), member 1	20493
75.5482	-0.844425	0.273466	0.000114365	LOC108168903	NA	NA
42.9255	-1.09871	0.355848	0.000114661	Gm41389	predicted gene, 41389	105246027
165.04	-0.901111	0.292288	0.000116158	LOC108167377	uncharacterized LOC108167377	108167377
229.344	-0.594294	0.192783	0.000116458	Klc4	kinesin light chain 4	74764
8.17088	-3.63172	1.18032	0.000118877	Syt14	synaptotagmin XIV	329324
392.109	-0.651033	0.211661	0.000119488	Dvl3	dishevelled segment polarity protein 3	13544
64.4491	-0.992499	0.323545	0.00012228	Med12l	mediator complex subunit 12-like	329650
48.2617	-1.17223	0.382633	0.000123229	Gm42141	predicted gene, 42141	105246948
28.6211	-2.11123	0.689285	0.000123548	Engase	endo-beta-N-acetylglucosaminidase	217364
163.744	-0.623762	0.204208	0.000128083	A930006K02Rik	RIKEN cDNA A930006K02 gene	100503120
249.471	-0.707155	0.231797	0.000129398	Ubl4a	ubiquitin-like 4A	27643
196.02	-0.609044	0.200025	0.000131393	Zxdc	ZXD family zinc finger C	80292
20.1482	-8.5848	2.82233	0.000133082	Gm15918	predicted gene 15918	105245780
92.5511	-1.04464	0.343536	0.000134099	Gm4951	predicted gene 4951	240327
12.858	-2.23267	0.734746	0.000136482	Gm35768	predicted gene, 35768	102639461
10973.6	-0.702283	0.231188	0.000136824	Jun	jun proto-oncogene	16476
43.2786	-1.58705	0.523548	0.000139932	Tktl1	transketolase-like 1	83553
54.9507	-0.785323	0.259119	0.000140628	Gm31616	predicted gene, 31616	102633901
92.384	-0.907422	0.300333	0.000146624	Disc1	disrupted in schizophrenia 1	244667
18.3608	-8.38501	2.77634	0.000146982	Gm15133	predicted gene 15133	622070
725.097	-0.609938	0.202289	0.00014879	Zfp26	zinc finger protein 26	22688
126.761	-1.1756	0.389979	0.000149517	Klf4	Kruppel-like factor 4 (gut)	16600
102.808	-0.973644	0.323304	0.00015171	Pald1	phosphatase domain containing, paladin 1	27355
47.5138	-1.8261	0.606931	0.000153187	LOC108167746	NA	NA
376.054	-0.622584	0.206954	0.000153556	Plekha1	pleckstrin homology domain containing, family A (phosphoinositide binding specific) member 1	101476
158.183	-0.814859	0.272077	0.000162241	Ttll3	tubulin tyrosine ligase-like family, member 3	101100
66.7019	-0.981	0.327552	0.000162624	Gm30067	predicted gene, 30067	102631828
16.1421	-2.1268	0.711376	0.000164169	Hbb-bt	hemoglobin, beta adult t chain	101488143
26.7283	-1.42965	0.479136	0.000168884	Rpl39l	ribosomal protein L39-like	68172
311.116	-0.646178	0.216578	0.000169279	Bbs4	Bardet-Biedl syndrome 4 (human)	102774
195.259	-0.687603	0.231384	0.000174518	Plekhf1	pleckstrin homology domain containing, family F (with FYVE domain) member 1	72287
178.982	-0.690134	0.232601	0.000177817	Clstn1	calsyntenin 1	65945
10.8539	-2.31248	0.779883	0.00017865	Gm10684	predicted gene 10684	100038468
69.5153	-0.868122	0.292861	0.000179068	Gm38641	predicted gene, 38641	102642877
27.6544	-1.29826	0.438804	0.000181602	LOC102631780	NA	NA
18.4488	-2.14456	0.725378	0.000183737	9630013K17Rik	RIKEN cDNA 9630013K17 gene	78883
204.674	-0.629691	0.213016	0.000184592	Elk4	ELK4, member of ETS oncogene family	13714
245.183	-0.662873	0.224667	0.000188463	Arhgap27os3	Rho GTPase activating protein 27, opposite strand 3	653030
16.212	-8.02528	2.72583	0.000192831	Lrrc9	leucine rich repeat containing 9	78257
76.66	-1.19277	0.406227	0.000197309	Zfp773	zinc finger protein 773	76373
336.288	-0.627514	0.214243	0.000199602	Crybg3	beta-gamma crystallin domain containing 3	224273
227.173	-0.786767	0.26883	0.00020146	Ppp6r2	protein phosphatase 6, regulatory subunit 2	71474
30.5757	-1.78491	0.610127	0.000201926	Gm11725	predicted gene 11725	100503754
114.784	-0.704731	0.241053	0.000202865	9330175E14Rik	RIKEN cDNA 9330175E14 gene	320377
18.0424	-1.44433	0.494418	0.00020569	Gm39692	predicted gene, 39692	105243997
136.407	-0.742925	0.254498	0.000207108	Slc5a6	solute carrier family 5 (sodium-dependent vitamin transporter), member 6	330064
17.1109	-2.01366	0.690672	0.000209965	4930549C15Rik	RIKEN cDNA 4930549C15 gene	75243
51.2393	-1.03749	0.356166	0.000211891	Xlr3b	X-linked lymphocyte-regulated 3B	574437
2618.16	-1.3449	0.463001	0.000219203	Serinc3	serine incorporator 3	26943
224.005	-0.724614	0.249881	0.000222166	Fbxl4	F-box and leucine-rich repeat protein 4	269514
72.5686	-1.3258	0.457876	0.000226182	Cyp2s1	cytochrome P450, family 2, subfamily s, polypeptide 1	74134
363.218	-0.702007	0.242463	0.000226686	Pex11g	peroxisomal biogenesis factor 11 gamma	69129
71.8952	-1.17959	0.407648	0.000227698	A630072L19Rik	RIKEN cDNA A630072L19 gene	100038467
72.5835	-1.2044	0.416866	0.000231264	Zfp14	zinc finger protein 14	243906
23.3376	-1.74095	0.603218	0.000231782	Gm39792	predicted gene, 39792	105244123
277.538	-0.591033	0.2048	0.0002323	Rbm12b2	RNA binding motif protein 12 B2	77604
27.6616	-1.56264	0.542027	0.000234904	Gm41979	predicted gene, 41979	105246737
355.965	-0.624846	0.216913	0.000239607	Tspyl4	TSPY-like 4	72480
47.8462	-0.962408	0.334225	0.000240658	Acsf2	acyl-CoA synthetase family member 2	264895
23.9022	-1.99433	0.692833	0.000241185	LOC108168905	NA	NA
69.2151	-1.02896	0.357546	0.000241713	LOC108167365	NA	NA
29.1692	-1.81607	0.631558	0.000243304	Gm38922	predicted gene, 38922	105242813
25.7618	-1.77566	0.617783	0.000245431	3830403N18Rik	RIKEN cDNA 3830403N18 gene	70691
226.087	-0.776788	0.27112	0.000249763	Sec61a2	Sec61, alpha subunit 2 (S. cerevisiae)	57743
144.872	-0.723389	0.25292	0.000254178	Camsap2	calmodulin regulated spectrin-associated protein family, member 2	67886
104.141	-0.920934	0.322178	0.000254736	Sema4b	sema domain, immunoglobulin domain (Ig), transmembrane domain (TM) and short cytoplasmic domain, (semaphorin) 4B	20352
60.4773	-0.969227	0.339634	0.000256429	Bbs2	Bardet-Biedl syndrome 2 (human)	67378
55.8283	-1.21228	0.424857	0.000256996	Gm37125	predicted gene, 37125	105244012
124.948	-0.859296	0.301195	0.000257564	Zfp3	zinc finger protein 3	193043
70.258	-1.16976	0.410129	0.000259267	LOC108169155	NA	NA
32.4296	-1.21054	0.4253	0.000266141	Gm38984	predicted gene, 38984	105242901
119.124	-0.821558	0.289369	0.000271958	Rundc3b	RUN domain containing 3B	242819
35.9952	-1.10448	0.38949	0.000274914	Gm15787	predicted gene 15787	100504007
49.1618	-1.38354	0.488141	0.00027551	Gm33074	predicted gene, 33074	102635832
100.074	-0.791587	0.279836	0.000279719	Nicn1	nicolin 1	66257
56.9586	-0.827681	0.292899	0.000280936	E030030I06Rik	RIKEN cDNA E030030I06 gene	319887
35.0729	-1.08326	0.383535	0.000284603	Iqcg	IQ motif containing G	69707
29.55	-1.33257	0.471839	0.000285214	6430590A07Rik	RIKEN cDNA 6430590A07 gene	619719
78.4293	-0.652628	0.232059	0.000295173	Gm13157	NA	NA
15.7444	-8.20838	2.92485	0.000302802	Gm33738	predicted gene, 33738	102636754
191.531	-0.954479	0.340275	0.000304086	Casp9	caspase 9	12371
162.623	-0.678766	0.242294	0.000306675	Pccb	propionyl Coenzyme A carboxylase, beta polypeptide	66904
35.9746	-1.25797	0.449301	0.000307328	Gm30466	predicted gene, 30466	102632377
48.7053	-1.67459	0.598318	0.000310594	1700049G17Rik	NA	NA
10.5358	-4.03957	1.44357	0.000311248	LOC102634968	NA	NA
27.7314	-1.26806	0.454388	0.000319152	D330041H03Rik	RIKEN cDNA D330041H03 gene	654822
115.995	-0.758544	0.271894	0.000320489	Tmem8	NA	NA
292.788	-0.641813	0.23025	0.000324512	Cyb5d1	cytochrome b5 domain containing 1	327951
55.4175	-0.858943	0.308201	0.000325185	6820431F20Rik	cadherin 11 pseudogene	547150
72.182	-0.907051	0.326082	0.000329949	Nek3	NIMA (never in mitosis gene a)-related expressed kinase 3	23954
24.2095	-1.18978	0.427933	0.000332	LOC102642832	NA	NA
147.032	-0.679424	0.244491	0.000334058	Rragb	Ras-related GTP binding B	245670
147.801	-0.972987	0.350148	0.000334744	Aldh6a1	aldehyde dehydrogenase family 6, subfamily A1	104776
103.369	-0.718832	0.25878	0.000335433	LOC108169046	NA	NA
531.362	-1.0818	0.390524	0.000345166	Foxo3	forkhead box O3	56484
232.448	-0.672276	0.243364	0.000353647	Nbeal1	neurobeachin like 1	269198
83.5743	-1.24228	0.449782	0.00035508	Wbscr27	NA	NA
120.014	-0.608393	0.220288	0.000356512	Atp5s	NA	NA
14.3258	-7.7587	2.81052	0.000359378	Gm35507	predicted gene, 35507	102639119
1054.72	-0.630023	0.228361	0.000361533	Tnrc6c	trinucleotide repeat containing 6C	217351
78.6797	-1.04261	0.378104	0.0003637	Pygl	liver glycogen phosphorylase	110095
14.2566	-2.43577	0.885046	0.000366614	Fxyd4	FXYD domain-containing ion transport regulator 4	108017
44.133	-1.09507	0.398431	0.000376202	Airn	antisense Igf2r RNA	104103
116.767	-0.749403	0.272975	0.000382136	Cnrip1	cannabinoid receptor interacting protein 1	380686
140.788	-0.735878	0.268229	0.00038586	Tmem57	NA	NA
116.487	-2.03647	0.744275	0.000394167	Lypd6b	LY6/PLAUR domain containing 6B	71897
133.533	-0.763493	0.279128	0.000395689	Pmepa1	prostate transmembrane protein, androgen induced 1	65112
157.537	-0.764874	0.279945	0.000399513	Mmaa	methylmalonic aciduria (cobalamin deficiency) type A	109136
17.0696	-1.73504	0.638376	0.000424523	Gm31987	predicted gene, 31987	102634395
103.16	-1.02955	0.37903	0.00042691	Tab3	TGF-beta activated kinase 1/MAP3K7 binding protein 3	66724
40.5192	-0.923048	0.339838	0.000428502	Gm34235	predicted gene, 34235	102637425
13.5711	-3.54335	1.30547	0.0004301	Snhg14	small nucleolar RNA host gene 14	52480
93.8977	-0.595823	0.21987	0.000436524	Gm38424	predicted gene, 38424	100503002
21.9123	-1.91729	0.707628	0.000437334	Gm8149	predicted gene 8149	666529
13.3928	-1.99511	0.736674	0.000438146	Gm34226	predicted gene, 34226	102637413
274.964	-0.699293	0.258276	0.00043896	Zmym6	zinc finger, MYM-type 6	100177
188.347	-0.602088	0.22249	0.000440591	Zbed6	zinc finger, BED type containing 6	667118
36.9616	-6.93939	2.56523	0.000443042	Capn11	calpain 11	268958
264.63	-2.04256	0.75512	0.000443861	Slc16a5	solute carrier family 16 (monocarboxylic acid transporters), member 5	217316
255.978	-0.613241	0.227071	0.000449621	Rere	arginine glutamic acid dipeptide (RE) repeats	68703
70.0509	-0.852575	0.316457	0.000457986	Tbc1d13	TBC1 domain family, member 13	70296
4.82544	-3.78365	1.40582	0.000461369	Adad1	adenosine deaminase domain containing 1 (testis specific)	21744
199.547	-0.626806	0.233334	0.000467349	2810001G20Rik	RIKEN cDNA 2810001G20 gene	66456
2832.15	-1.42823	0.531845	0.000468211	Pdcd4	programmed cell death 4	18569
499.468	-0.640144	0.239356	0.000481362	Rsad2	radical S-adenosyl methionine domain containing 2	58185
6.98104	-2.59369	0.971017	0.000488474	4933406I18Rik	RIKEN cDNA 4933406I18 gene	71045
383.896	-0.605788	0.227098	0.000490277	Inpp5f	inositol polyphosphate-5-phosphatase F	101490
30.177	-1.36288	0.513024	0.00049946	B230216N24Rik	RIKEN cDNA B230216N24 gene	78603
21.3062	-2.36236	0.890089	0.000505075	Gm32483	predicted gene, 32483	102635047
290.775	-0.612879	0.231565	0.000518353	Peg13	paternally expressed 13	353342
32.8696	-1.53301	0.580116	0.000520276	LOC108168843	NA	NA
167.133	-0.74536	0.282079	0.000521243	Aff3	AF4/FMR2 family, member 3	16764
98.6135	-0.889635	0.337366	0.000534894	Klrb1f	killer cell lectin-like receptor subfamily B member 1F	232408
697.998	-0.981641	0.372485	0.00053881	Il6ra	interleukin 6 receptor, alpha	16194
22.8366	-1.13422	0.430636	0.000541757	Gm36338	predicted gene, 36338	102640217
100.616	-1.05973	0.402516	0.000543727	Zfp658	zinc finger protein 658	210104
63.5718	-0.783576	0.297932	0.000548679	Ccdc30	coiled-coil domain containing 30	73332
11.9993	-2.38954	0.909292	0.000552662	Gm16341	predicted gene 16341	102634967
5.75036	-4.11637	1.56682	0.000554659	Sult6b1	sulfotransferase family, cytosolic, 6B, member 1	73671
40.2328	-1.12447	0.428329	0.000559658	Gm4841	predicted gene 4841	225594
111.383	-0.619162	0.235954	0.000560664	9130019O22Rik	RIKEN cDNA 9130019O22 gene	78921
90.526	-0.929015	0.354211	0.000562682	Zbtb26	zinc finger and BTB domain containing 26	320633
46.4127	-1.79172	0.683647	0.000566728	Adcy6	adenylate cyclase 6	11512
14.259	-1.39565	0.532947	0.000571812	Gm30331	predicted gene, 30331	102632191
70.9491	-0.847655	0.323944	0.000573859	Acrbp	proacrosin binding protein	54137
10.4271	-1.77054	0.677505	0.000577986	LOC108167347	NA	NA
54.1871	-1.18236	0.452577	0.000580057	Ift88	intraflagellar transport 88	21821
69.2039	-0.823	0.315475	0.000592526	Gm34854	predicted gene, 34854	102638245
205.202	-0.63989	0.245332	0.000595653	Casd1	CAS1 domain containing 1	213819
69.5834	-0.94302	0.361868	0.000598789	4930444A19Rik	RIKEN cDNA 4930444A19 gene	73980
215.554	-0.621495	0.238765	0.000606162	Pgm2l1	phosphoglucomutase 2-like 1	70974
64.48	-1.03782	0.398834	0.000608277	Gm38485	predicted gene, 38485	102636048
36.5771	-1.30462	0.502613	0.000617898	Gm40181	predicted gene, 40181	105244591
158.685	-0.589899	0.228199	0.000640775	Zer1	zyg-11 related, cell cycle regulator	227693
68.9849	-0.731468	0.283196	0.0006474	4930581F22Rik	RIKEN cDNA 4930581F22 gene	78934
70.1695	-0.889154	0.344591	0.000652964	1700010I14Rik	RIKEN cDNA 1700010I14 gene	66931
12.5745	-6.83737	2.6508	0.000655196	Guca1b	guanylate cyclase activator 1B	107477
175.794	-0.782317	0.303317	0.000656312	AW554918	expressed sequence AW554918	225289
16.0122	-1.87661	0.728615	0.000660806	Atp6v1g3	ATPase, H+ transporting, lysosomal V1 subunit G3	338375
15.59	-1.70081	0.660443	0.000661934	4930481A15Rik	RIKEN cDNA 4930481A15 gene	74931
8.09447	-6.88863	2.67604	0.000663065	Mir1955	microRNA 1955	100316756
50.3653	-1.18626	0.461542	0.000669882	Gm40126	predicted gene, 40126	105244533
179.647	-0.713026	0.277582	0.000673318	Ppargc1b	peroxisome proliferative activated receptor, gamma, coactivator 1 beta	170826
11.4285	-3.13899	1.22208	0.000674465	Gm16299	predicted gene 16299	102641509
211.582	-0.778487	0.304398	0.000690758	1190002N15Rik	NA	NA
349.217	-0.649747	0.254343	0.00069668	Usp20	ubiquitin specific peptidase 20	74270
68.4566	-0.976944	0.383049	0.000708621	LOC108168331	NA	NA
1156.64	-0.860841	0.337841	0.000715841	C330006A16Rik	NA	NA
26.2348	-1.31919	0.518602	0.000726749	Apol9a	apolipoprotein L 9a	223672
84.2952	-1.11728	0.439314	0.000729184	LOC108167626	NA	NA
66.6554	-0.958246	0.377995	0.000748823	AI847159	expressed sequence AI847159	100048701
30.7592	-1.63186	0.64415	0.000751315	Gm30389	predicted gene, 30389	102632263
48.645	-0.797752	0.315615	0.000766389	Gm32262	predicted gene, 32262	102634756
150.604	-0.757525	0.30009	0.000784097	Parp12	poly (ADP-ribose) polymerase family, member 12	243771
15.9873	-2.24025	0.887779	0.000786636	Gm10640	predicted gene 10640	100038516
94.0663	-0.752131	0.298161	0.000790452	Trem2	triggering receptor expressed on myeloid cells 2	83433
12.5249	-2.00096	0.795125	0.000799414	9530082P21Rik	RIKEN cDNA 9530082P21 gene	638247
102.898	-0.616025	0.245081	0.000809791	Gm32853	predicted gene, 32853	102635549
26.0069	-1.08137	0.430444	0.000812395	LOC108167326	NA	NA
16.8036	-1.51912	0.605801	0.000822891	Gnrh1	gonadotropin releasing hormone 1	14714
127.743	-0.660873	0.263648	0.000825533	4732440D04Rik	RIKEN cDNA 4732440D04 gene	654788
114.179	-0.713984	0.284937	0.000830824	Stx2	syntaxin 2	13852
422.287	-0.636915	0.254365	0.000836137	Rdh13	retinol dehydrogenase 13 (all-trans and 9-cis)	108841
35.3201	-1.23716	0.494347	0.00083747	Gm36796	predicted gene, 36796	102640818
11.9293	-2.34155	0.936575	0.00084015	Gm15880	predicted gene 15880	100504375
51.5769	-1.26271	0.506531	0.000870016	Gm39939	predicted gene, 39939	105244302
19.2937	-1.61329	0.648081	0.000878198	Gm30771	predicted gene, 30771	102632789
16.5992	-2.94524	1.18635	0.000892062	Sh3d19	SH3 domain protein D19	27059
13.8009	-1.73048	0.697587	0.000894862	Gm6566	predicted gene 6566	625237
40.094	-1.35936	0.548616	0.000901903	Rgmb	repulsive guidance molecule family member B	68799
351.417	-0.650622	0.262831	0.000908987	Treml2	triggering receptor expressed on myeloid cells-like 2	328833
27.3044	-0.957851	0.386947	0.000910406	Gm39859	predicted gene, 39859	105244210
102.985	-0.768711	0.310868	0.000924618	A530088E08Rik	RIKEN cDNA A530088E08 gene	664702
19.3257	-1.50804	0.609964	0.000927467	LOC108167714	NA	NA
20.7172	-1.40599	0.569746	0.000948923	Gm30455	predicted gene, 30455	115489503
32.1322	-1.51696	0.616625	0.000970662	Dnhd1	dynein heavy chain domain 1	77505
83.9158	-0.87282	0.355274	0.000973607	Gm41607	predicted gene, 41607	105246303
66.1618	-0.997068	0.405886	0.000975082	Klhl17	kelch-like 17	231003
200.264	-0.659251	0.269781	0.00101239	N4bp2	NEDD4 binding protein 2	333789
636.288	-0.588648	0.241242	0.00102611	Gigyf1	GRB10 interacting GYF protein 1	57330
94.5384	-0.622362	0.255134	0.00102917	Gm39530	predicted gene, 39530	105243714
48.6733	-0.874341	0.3586	0.00103378	Gapdhs	glyceraldehyde-3-phosphate dehydrogenase, spermatogenic	14447
45.6482	-1.13913	0.467344	0.00103839	Kctd4	potassium channel tetramerisation domain containing 4	67516
13.265	-1.94152	0.797624	0.00105074	Gm34596	predicted gene, 34596	102637900
184.412	-0.592085	0.24328	0.00105229	Mblac2	metallo-beta-lactamase domain containing 2	72852
154.323	-0.634378	0.261551	0.00107883	Adat1	adenosine deaminase, tRNA-specific 1	30947
8.64969	-7.1987	2.96872	0.00108356	Gm35388	predicted gene, 35388	102638953
24.8904	-1.23244	0.510691	0.00112051	Sbsn	suprabasin	282619
19.2077	-1.44526	0.599478	0.00113351	Gm40103	predicted gene, 40103	105244509
16.3821	-1.65255	0.685782	0.00113839	Lrrc6	leucine rich repeat containing 6 (testis)	54562
208.634	-0.864549	0.358807	0.00114165	Fam102b	family with sequence similarity 102, member B	329739
77.6934	-0.801553	0.332696	0.00114654	Zfp821	zinc finger protein 821	75871
527.927	-0.679109	0.283307	0.00118952	Gtf3c3	general transcription factor IIIC, polypeptide 3	98488
7.45796	-3.10859	1.29723	0.00119287	Gm6109	predicted gene 6109	619883
189.375	-0.849746	0.355525	0.0012148	LOC108167915	NA	NA
15.1204	-1.51418	0.635087	0.00124049	Gm39828	predicted gene, 39828	105244174
34.6469	-1.05219	0.441473	0.00124393	Wdr31	WD repeat domain 31	71354
14.384	-2.06633	0.868591	0.00126125	Cyp3a13	cytochrome P450, family 3, subfamily a, polypeptide 13	13113
54.275	-0.71746	0.302819	0.00128242	5830454E08Rik	RIKEN cDNA 5830454E08 gene	76100
143.816	-0.644495	0.27243	0.00128781	Dennd6a	DENN/MADD domain containing 6A	211922
63.7077	-0.93824	0.397021	0.00129502	Tstd1	thiosulfate sulfurtransferase (rhodanese)-like domain containing 1	226654
199.923	-0.729661	0.308825	0.00130045	Enc1	ectodermal-neural cortex 1	13803
60.7985	-1.15601	0.490137	0.00130592	Gm26520	predicted gene, 26520	105244630
95.2445	-0.686166	0.291734	0.00132807	Zfp661	zinc finger protein 661	72180
172.821	-0.691031	0.294012	0.00133553	L1cam	L1 cell adhesion molecule	16728
7.45393	-6.07077	2.58843	0.00135614	Gm39065	predicted gene, 39065	105243024
66.7334	-0.83741	0.35715	0.00135803	Zfp300	zinc finger protein 300	245368
180.231	-0.661823	0.282489	0.00136939	Tcaim	T cell activation inhibitor, mitochondrial	382117
34.8936	-1.15535	0.494043	0.00137893	LOC108167428	NA	NA
4.87075	-6.65295	2.84532	0.00138085	2010005H15Rik	NA	NA
252.073	-0.661129	0.282844	0.00138661	Vps13c	vacuolar protein sorting 13C	320528
148.399	-0.709565	0.304622	0.00140792	Gm11713	predicted gene 11713	102640313
12.4826	-2.49469	1.07123	0.00141184	Stac2	SH3 and cysteine rich domain 2	217154
117.226	-1.07062	0.461083	0.00143355	Spef2	sperm flagellar 2	320277
40.5374	-1.08408	0.467995	0.00144962	Il9r	interleukin 9 receptor	16199
62.2688	-0.647898	0.279728	0.00145164	B4galnt4	beta-1,4-N-acetyl-galactosaminyl transferase 4	330671
36.3317	-0.960308	0.416292	0.00147623	LOC108168018	NA	NA
14.2241	-2.29343	0.994987	0.00148451	Gm36602	predicted gene, 36602	102640568
60.2553	-1.27096	0.551687	0.00148867	Gm41705	predicted gene, 41705	105246415
10.4941	-1.93056	0.84528	0.00154807	Gm32128	predicted gene, 32128	102634586
26.9567	-1.10533	0.485351	0.00157231	Gm15441	predicted gene 15441	100038464
59.5132	-0.8504	0.373436	0.00157452	Tada2b	transcriptional adaptor 2B	231151
93.0193	-0.635628	0.279318	0.00157896	Sepn1	NA	NA
30.8831	-0.690515	0.303695	0.00158565	Snord14a	small nucleolar RNA, C/D box 14A	100302592
214.053	-0.637746	0.280606	0.00159236	Sos1	SOS Ras/Rac guanine nucleotide exchange factor 1	20662
28.6481	-1.28716	0.566973	0.00159909	Gm29887	predicted gene, 29887	102631587
53.606	-0.795365	0.350883	0.00161719	Gm20257	caspase 8 pseudogene	100504501
20.5186	-1.72329	0.760807	0.0016308	Lrrc24	leucine rich repeat containing 24	378937
71.632	-0.95043	0.420982	0.00166064	LOC102635948	NA	NA
94.0109	-0.72572	0.321604	0.00166527	Selo	NA	NA
110.488	-0.680585	0.303193	0.00170046	Slc26a6	solute carrier family 26, member 6	171429
74.8951	-0.918066	0.409018	0.00170285	Rab11fip2	RAB11 family interacting protein 2 (class I)	74998
11.809	-1.51622	0.675897	0.00170524	Gm11775	predicted gene 11775	105243657
50.1425	-0.957614	0.427134	0.00171961	4921531C22Rik	RIKEN cDNA 4921531C22 gene	66730
14.4238	-1.70805	0.763424	0.00175083	Amt	aminomethyltransferase	434437
47.2766	-0.757326	0.339908	0.00180202	Ypel1	yippee like 1	106369
1006.99	-0.715613	0.321361	0.00180942	Nod1	nucleotide-binding oligomerization domain containing 1	107607
26.4529	-1.01693	0.457177	0.00182673	Ttc30b	tetratricopeptide repeat domain 30B	72421
150.812	-0.704091	0.316553	0.00182921	Prkce	protein kinase C, epsilon	18754
168.769	-0.629221	0.282895	0.00183168	Smug1	single-strand selective monofunctional uracil DNA glycosylase	71726
17.7231	-1.30952	0.58899	0.00183664	Klk1b27	kallikrein 1-related peptidase b27	16619
35.8669	-0.983359	0.44247	0.00184408	Spns3	spinster homolog 3	77577
164.059	-0.62412	0.280858	0.00184905	3110056K07Rik	RIKEN cDNA 3110056K07 gene	73204
121.091	-0.620219	0.279311	0.00186148	Rbm12b1	RNA binding motif protein 12 B1	72397
1825.69	-0.79418	0.35807	0.00187396	Marf1	meiosis regulator and mRNA stability 1	223989
74.9723	-0.612141	0.276453	0.00189654	Tmem243	transmembrane protein 243, mitochondrial	652925
8.36402	-2.59051	1.17078	0.00191421	Gm35715	predicted gene, 35715	102639389
62.088	-2.26171	1.0224	0.00191926	Rnf32	ring finger protein 32	56874
19.4142	-1.56644	0.708661	0.00193192	Gm1043	predicted gene 1043	381634
202.604	-0.641463	0.290277	0.00193699	Sh2b3	SH2B adaptor protein 3	16923
125.809	-0.84296	0.381598	0.00193953	C230091D08Rik	NA	NA
85.4202	-0.638493	0.289189	0.00194717	Gm34148	predicted gene, 34148	102637301
275.218	-0.720074	0.32689	0.00197793	Icosl	icos ligand	50723
232.848	-0.707868	0.321376	0.0019805	Arhgap5	Rho GTPase activating protein 5	11855
102.39	-0.772802	0.350881	0.00198307	Zc3h6	zinc finger CCCH type containing 6	78751
8.63678	-2.24675	1.02047	0.00198565	Slc23a3	solute carrier family 23 (nucleobase transporters), member 3	22626
62.6166	-1.21465	0.55185	0.00199339	LOC108167532	NA	NA
10.4752	-2.74885	1.24965	0.00199598	Gm31157	predicted gene, 31157	102633297
20.0832	-1.09732	0.49989	0.00201683	Zfp934	zinc finger protein 934	77117
44.014	-1.19405	0.544341	0.00202731	Sh2d5	SH2 domain containing 5	230863
61.1756	-0.740747	0.337773	0.00202993	Stard10	START domain containing 10	56018
144.857	-0.757335	0.346849	0.00208042	Rbm41	RNA binding motif protein 41	237073
32.9125	-0.85327	0.391869	0.00210475	Myl4	myosin, light polypeptide 4	17896
29.1256	-1.23609	0.568165	0.00211565	Zfp458	zinc finger protein 458	238690
21.7449	-2.06295	0.949153	0.00213478	LOC108169029	uncharacterized LOC108169029	108169029
31.3136	-1.7818	0.819929	0.00214298	Gm4814	predicted gene 4814	100502942
16.204	-1.33499	0.614476	0.00214572	Gm38948	predicted gene, 38948	105242854
33.3326	-1.33135	0.613907	0.00218418	A130051J06Rik	RIKEN cDNA A130051J0 gene	791370
11.8835	-1.95503	0.902801	0.00220075	6330549D23Rik	RIKEN cDNA 6330549D23 gene	229613
72.2787	-0.847529	0.392097	0.00221473	Habp4	hyaluronic acid binding protein 4	56541
51.1877	-0.585717	0.271102	0.00222314	Gm39440	predicted gene, 39440	105243549
28.0856	-0.820578	0.37992	0.00222595	Art2a-ps	NA	NA
990.237	-1.14134	0.531029	0.00227996	Notch2	notch 2	18129
5996.29	-0.692396	0.322924	0.00231745	Srsf2	serine and arginine-rich splicing factor 2	20382
54.2792	-1.02574	0.479583	0.00235254	Gm40224	predicted gene, 40224	105244652
31.9211	-1.06681	0.499189	0.00237015	Gm41213	predicted gene, 41213	105245823
94.5135	-0.801989	0.376446	0.00239975	Scrn3	secernin 3	74616
105.476	-0.661946	0.311507	0.00242975	Tecpr2	tectonin beta-propeller repeat containing 2	104859
44.5367	-0.986128	0.464096	0.00243276	Phf21b	PHD finger protein 21B	271305
58.4285	-0.842407	0.396597	0.00244182	Gm36109	predicted gene, 36109	102639908
46.3867	-0.862085	0.406752	0.00248132	A830005F24Rik	RIKEN cDNA A830005F24 gene	442803
217.789	-0.856945	0.404329	0.00248436	D17H6S53E	DNA segment, Chr 17, human D6S53E	114585
10.2804	-2.93052	1.38859	0.00253677	Mccc1os	methylcrotonoyl-Coenzyme A carboxylase 1 (alpha), opposite strand	654424
17.5611	-1.00965	0.479275	0.00257096	4930426I24Rik	RIKEN cDNA 4930426I24 gene	100504512
15.242	-1.65515	0.787127	0.00258037	1110028F11Rik	RIKEN cDNA 1110028F11 gene	68690
14.704	-1.35607	0.644989	0.00258352	1700028K03Rik	RIKEN cDNA 1700028K03 gene	76421
43.8859	-0.828398	0.394625	0.00261202	Cacna1a	calcium channel, voltage-dependent, P/Q type, alpha 1A subunit	12286
31.6127	-1.05262	0.502277	0.0026343	Gm41491	predicted gene, 41491	105246157
33.2074	-0.906995	0.43304	0.0026439	Gm41569	predicted gene, 41569	105246261
48.8947	-1.09655	0.524332	0.00266642	Zfp418	zinc finger protein 418	232854
116.717	-0.624649	0.298885	0.00267932	Gm31493	predicted gene, 31493	102633740
23.0575	-1.02687	0.492062	0.00271496	Myl6b	myosin, light polypeptide 6B	216459
34.1907	-0.735576	0.352531	0.00272145	4930579G18Rik	RIKEN cDNA 4930579G18 gene	75913
43.663	-1.15974	0.55584	0.00272469	Il20rb	interleukin 20 receptor beta	213208
108.799	-0.831402	0.399445	0.00275075	Ptprv	protein tyrosine phosphatase, receptor type, V	13924
94.8627	-0.586707	0.282264	0.00277053	Gm38639	predicted gene, 38639	102642842
25.7699	-1.15005	0.554059	0.00279371	Gm34402	predicted gene, 34402	102637642
56.0803	-0.706815	0.341876	0.00287046	Ccpg1os	cell cycle progression 1, opposite strand	546143
34.9354	-1.01371	0.491024	0.00289746	4833447I15Rik	RIKEN cDNA 4833447I15 gene	74844
69.7066	-0.711559	0.34499	0.00291439	1700048O20Rik	RIKEN cDNA 1700048O20 gene	69430
23.1814	-1.2284	0.597322	0.00295545	Tm4sf5	transmembrane 4 superfamily member 5	75604
15.9727	-1.4859	0.722579	0.00295889	Gm30215	predicted gene, 30215	102632040
61.3633	-0.800267	0.392483	0.00311234	2610306M01Rik	RIKEN cDNA 2610306M01 gene	67170
12.7089	-1.44311	0.709592	0.00316226	Gm40746	predicted gene, 40746	105245268
108.806	-0.608498	0.299462	0.00318735	Zfp758	zinc finger protein 758	224598
20.9679	-1.49272	0.735236	0.00319455	Rdh5	retinol dehydrogenase 5	19682
45.1175	-0.838343	0.415097	0.00330362	Nradd	neurotrophin receptor associated death domain	67169
29.0662	-1.77447	0.880597	0.00334045	Hcn3	hyperpolarization-activated, cyclic nucleotide-gated K+ 3	15168
30.921	-1.47124	0.731142	0.00335901	LOC108167738	NA	NA
35.5751	-0.866302	0.430753	0.00336647	A330035P11Rik	RIKEN cDNA A330035P11 gene	319727
669.68	-0.906686	0.45129	0.00337771	Rap2b	RAP2B, member of RAS oncogene family	74012
38.3873	-0.778512	0.387537	0.00338145	A530072M11Rik	RIKEN cDNA gene A530072M11	100415915
45.0221	-1.09057	0.542903	0.0033852	LOC108167890	NA	NA
26.544	-1.33197	0.664319	0.00341535	Gm11696	predicted gene 11696	100036768
1375.6	-0.585196	0.292763	0.00345715	Ifit2	interferon-induced protein with tetratricopeptide repeats 2	15958
1180.2	-0.659823	0.330651	0.00349935	Gm40309	predicted gene, 40309	105244756
63.4146	-0.605054	0.303829	0.003534	Gm31504	predicted gene, 31504	102633754
19.7202	-1.10038	0.55286	0.00354564	Alas2	aminolevulinic acid synthase 2, erythroid	11656
34.0023	-0.710655	0.357097	0.00354952	Rsph3a	radial spoke 3A homolog (Chlamydomonas)	66832
130.13	-0.711116	0.357422	0.00355341	Gm42351	predicted gene, 42351	105247213
106.239	-0.770894	0.388063	0.00357295	Mir17hg	Mir17 host gene (non-protein coding)	75957
13.1142	-1.43593	0.723291	0.00359253	Gm39035	predicted gene, 39035	105242973
45.4162	-0.630228	0.31751	0.00360428	Mtcp1	mature T cell proliferation 1	17763
36.5569	-0.815486	0.411077	0.00361996	LOC108168478	NA	NA
51.2703	-0.869303	0.438236	0.00362388	LOC102635786	NA	NA
38.3096	-0.843426	0.426535	0.00370651	Sfn	stratifin	55948
6.87364	-3.28132	1.66475	0.0037543	4430402I18Rik	RIKEN cDNA 4430402I18 gene	381218
9.83118	-4.97868	2.52685	0.00376635	Naalad2	N-acetylated alpha-linked acidic dipeptidase 2	72560
47.4911	-0.755066	0.383609	0.0037945	Ica1	islet cell autoantigen 1	15893
150.837	-1.26958	0.64578	0.00381874	Tmem170	transmembrane protein 170	66817
113.977	-0.670051	0.341051	0.00382684	Sirt5	sirtuin 5	68346
42.0285	-0.759747	0.386916	0.00383902	Gm40869	predicted gene, 40869	105245408
22.9106	-0.96153	0.490193	0.00387969	Gm40491	predicted gene, 40491	105244973
9.70626	-1.77231	0.904184	0.003896	6430531B16Rik	NA	NA
125.902	-0.689957	0.352186	0.00391234	Gm39272	predicted gene, 39272	105243315
40.0164	-0.728319	0.37276	0.00395335	Muc20	mucin 20	224116
28.4706	-0.914918	0.468426	0.00396162	LOC108169115	NA	NA
58.1969	-0.972375	0.498502	0.00397407	Gm33335	predicted gene, 33335	102636200
72.0078	-0.69206	0.355188	0.00400321	Gm7072	predicted gene 7072	631624
91.5987	-0.724317	0.373789	0.00412931	Zfp882	zinc finger protein 882	382019
85.6226	-0.635675	0.3287	0.00417623	Elmo3	engulfment and cell motility 3	234683
124.779	-0.719354	0.372001	0.0041805	Atp1b1	ATPase, Na+/K+ transporting, beta 1 polypeptide	11931
37.8973	-0.730168	0.377794	0.00419333	Mir7058	microRNA 7058	102466797
65.0331	-0.924904	0.478684	0.00420189	Nudt17	nudix (nucleoside diphosphate linked moiety X)-type motif 17	78373
26.9933	-1.20881	0.625643	0.00420617	Cldn10	claudin 10	58187
37.9936	-0.843027	0.436337	0.00421046	Gm42085	predicted gene, 42085	105246880
149.458	-0.619673	0.320903	0.00422332	Zfp943	zinc finger prtoein 943	74670
12.0646	-3.25373	1.68521	0.00422761	Ccdc168	NA	NA
1946.16	-0.67941	0.351933	0.0042319	Mcmbp	minichromosome maintenance complex binding protein	210711
76.5468	-0.600128	0.311688	0.00425788	Gm16364	predicted gene 16364	100504626
62.9649	-0.691027	0.359824	0.00431892	Gm42307	predicted gene, 42307	105247156
33.561	-0.855313	0.447637	0.00442042	Sfmbt2	Scm-like with four mbt domains 2	353282
108.854	-0.618134	0.323802	0.00443828	AW011738	expressed sequence AW011738	100382
106.509	-0.596314	0.313303	0.00449231	Carns1	carnosine synthase 1	107239
16.6107	-1.51384	0.796112	0.00451947	1700019J19Rik	RIKEN cDNA 1700019J19 gene	76412
4.59379	-5.40385	2.84684	0.0045558	Mcpt8	mast cell protease 8	17231
72.9853	-0.761964	0.403632	0.00467535	Tet1	tet methylcytosine dioxygenase 1	52463
8.36318	-2.08225	1.10481	0.00470334	Gm30314	predicted gene, 30314	102632168
810.04	-0.903517	0.479502	0.00470801	Lrrc8a	leucine rich repeat containing 8A VRAC subunit A	241296
13.5738	-1.55128	0.825738	0.00475037	Gm3414	predicted gene 3414	100041576
43.428	-0.714137	0.381551	0.00485502	Gm10851	predicted gene 10851	100038528
21.214	-0.884604	0.475199	0.00494678	9530034E10Rik	RIKEN cDNA 9530034E10 gene	78615
59.8392	-1.00313	0.539877	0.00499577	Akap5	A kinase (PRKA) anchor protein 5	238276
64.7213	-0.616761	0.334142	0.00511006	Gbp11	guanylate binding protein 11	634650
59.0394	-1.07155	0.582074	0.00518076	LOC102634078	uncharacterized LOC102634078	102634078
26.1078	-0.949318	0.516682	0.00522148	Dbp	D site albumin promoter binding protein	13170
13.7907	-1.85476	1.01028	0.00525211	Cntnap1	contactin associated protein-like 1	53321
7.82187	-4.68473	2.55542	0.00527775	She	src homology 2 domain-containing transforming protein E	214547
35.7487	-1.23076	0.671374	0.00528288	Gm5124	nucleolar and coiled-body phosphoprotein 1 pseudogene	331392
30.5015	-0.821469	0.449252	0.00536015	Mss51	MSS51 mitochondrial translational activator	74843
40.3559	-0.867835	0.475955	0.00538621	Raver2	ribonucleoprotein, PTB-binding 2	242570
71.16	-0.795156	0.436793	0.00543859	Ralgps1	Ral GEF with PH domain and SH3 binding motif 1	241308
105.908	-1.78655	0.982062	0.00545963	Gm26583	predicted gene, 26583	328166
70.9124	-0.753872	0.414481	0.00547015	Akap17b	A kinase (PRKA) anchor protein 17B	338351
20.7695	-0.767454	0.422252	0.00548598	Znf41-ps	ZNF41, pseudogene	70005
36.4826	-0.640462	0.352504	0.00550708	Gm12596	predicted gene 12596	101055769
51.0901	-1.2524	0.691402	0.00557609	Zscan18	zinc finger and SCAN domain containing 18	232875
37.6226	-1.13015	0.624059	0.00558142	Tmem231	transmembrane protein 231	234740
28.9384	-0.66421	0.36903	0.00572135	Gm42306	predicted gene, 42306	105247155
11.4758	-1.71993	0.958098	0.00579239	Phf11c	PHD finger protein 11C	628705
66.3885	-0.736634	0.411095	0.00586372	Tbc1d32	TBC1 domain family, member 32	544696
23.9112	-0.662358	0.37102	0.00596878	Man2c1os	mannosidase, alpha, class 2C, member 1, opposite strand	76794
50.3689	-1.10046	0.616525	0.00597434	Msc	musculin	17681
14.3908	-1.38093	0.774064	0.00597992	Gm4419	predicted gene 4419	100043407
2041.8	-0.612623	0.344136	0.0060581	Gsk3b	glycogen synthase kinase 3 beta	56637
62.5991	-1.21346	0.684629	0.00613705	Nrp2	neuropilin 2	18187
97.5748	-0.643761	0.36368	0.00617691	Gm36681	predicted gene, 36681	102640667
6.15699	-3.41254	1.93094	0.00625122	Mapk8ip2	mitogen-activated protein kinase 8 interacting protein 2	60597
19.1597	-1.1931	0.675362	0.0062684	Gm31292	predicted gene, 31292	102633476
53.8138	-0.714322	0.40478	0.00629708	Gm21885	predicted gene, 21885	102639132
26.5809	-0.877406	0.49836	0.00636631	Gm38457	predicted gene, 38457	102634072
27.6703	-0.917025	0.521169	0.00637788	Zdhhc1	zinc finger, DHHC domain containing 1	70796
47.6808	-0.750592	0.427093	0.00643586	LOC108168795	NA	NA
49.2058	-0.608717	0.346418	0.00644167	Gm34079	predicted gene, 34079	102637206
42.7314	-0.761347	0.433588	0.00644749	Gm36430	predicted gene, 36430	102640341
97.4207	-0.611071	0.348025	0.00645913	Foxo4	forkhead box O4	54601
94.5262	-0.745741	0.425887	0.00652341	C1galt1	core 1 synthase, glycoprotein-N-acetylgalactosamine 3-beta-galactosyltransferase, 1	94192
99.8367	-0.614523	0.351142	0.00652929	Zfp867	zinc finger protein 867	237775
34.8415	-1.16169	0.66446	0.00654695	Zfp759	zinc finger protein 759	268670
18.9042	-1.27261	0.729048	0.0065943	Stc2	stanniocalcin 2	20856
22.7684	-0.677301	0.388202	0.00662393	Rnu5g	RNA, U5G small nuclear	97418
23.1234	-0.827499	0.474448	0.00662987	Oscp1	organic solute carrier partner 1	230751
22.0841	-0.837579	0.480518	0.00664176	Bloc1s6os	biogenesis of lysosomal organelles complex-1, subunit 6, pallidin, opposite strand	75915
49.2583	-0.641052	0.368156	0.00668937	Neil2	nei like 2 (E. coli)	382913
53.0466	-0.600275	0.345263	0.00673124	Ccdc148	coiled-coil domain containing 148	227933
73.0761	-1.94156	1.12718	0.00704693	Drc1	dynein regulatory complex subunit 1	381738
58.7583	-0.77509	0.451216	0.0071269	Gm39214	predicted gene, 39214	105243241
37.6824	-1.39235	0.811448	0.00713927	Kcnip3	Kv channel interacting protein 3, calsenilin	56461
70.8278	-0.657238	0.383425	0.00717033	Gm36027	predicted gene, 36027	102639801
10.1157	-1.72157	1.0063	0.00720782	Gm41343	predicted gene, 41343	105245974
49.6116	-0.642511	0.375828	0.00722035	BC049715	cDNA sequence BC049715	320135
27.9595	-1.7925	1.05055	0.00732085	Gm33224	predicted gene, 33224	102636042
7.48922	-3.1517	1.84988	0.00740894	Kctd14	potassium channel tetramerisation domain containing 14	233529
30.2308	-0.792735	0.46554	0.00745931	Tmem91	transmembrane protein 91	320208
18.4553	-0.715696	0.42047	0.00747191	4930522P08Rik	RIKEN cDNA 4930522P08 gene	78183
912.777	-0.651484	0.383063	0.00748454	Rbm26	RNA binding motif protein 26	74213
6.99065	-3.17045	1.86558	0.0074972	LOC108168382	NA	NA
110.936	-0.657214	0.387058	0.00752257	Mef2c	myocyte enhancer factor 2C	17260
49.9291	-0.696098	0.411015	0.00761819	Klrc3	killer cell lectin-like receptor subfamily C, member 3	58179
54.7431	-0.610558	0.362401	0.0077725	Tbc1d16	TBC1 domain family, member 16	207592
58.9617	-0.786313	0.468267	0.00786371	Gm41098	predicted gene, 41098	105245681
58.6142	-1.03775	0.618739	0.00788336	Capn3	calpain 3	12335
15.0471	-0.925219	0.552675	0.00793611	Gm38883	predicted gene, 38883	105242751
12.6279	-1.36558	0.816006	0.00794932	Gm13572	predicted gene 13572	102636022
10.5581	-1.49265	0.893759	0.00802871	Gm30012	predicted gene, 30012	102631751
7.59426	-1.65858	0.994749	0.008082	BB557941	expressed sequence BB557941	767815
12.7247	-1.61036	0.968246	0.00816897	Rnu1a1	U1a1 small nuclear RNA	19842
10.0663	-1.31982	0.793895	0.00818239	Gm40582	predicted gene, 40582	105245082
7.63674	-2.09399	1.25997	0.00820923	Ncmap	noncompact myelin associated protein	230822
5.23555	-4.40008	2.65253	0.00828328	Opn1sw	opsin 1 (cone pigments), short-wave-sensitive (color blindness, tritan)	12057
35.1355	-0.922766	0.556347	0.00829002	Gm15834	predicted gene 15834	100504455
69.9512	-0.704168	0.424612	0.00829676	Mlycd	malonyl-CoA decarboxylase	56690
61.7373	-0.619538	0.374188	0.00834408	Zfp383	zinc finger protein 383	73729
19.9971	-1.02843	0.621393	0.00836441	Gm39761	predicted gene, 39761	105244087
19.1922	-0.760903	0.461594	0.0084735	Gm35677	predicted gene, 35677	102639343
58.237	-0.826878	0.50249	0.00850101	Gm35290	predicted gene, 35290	102638814
59.4367	-0.623228	0.379057	0.00854931	Lmbrd2	LMBR1 domain containing 2	320506
40.2682	-0.719873	0.43831	0.00858388	Kctd6	potassium channel tetramerisation domain containing 6	71393
12.2861	-0.967232	0.589111	0.00859081	Snhg9	small nucleolar RNA host gene 9	73474
174.961	-1.14759	0.700571	0.00866028	Art4	ADP-ribosyltransferase 4	109978
32.4305	-0.687661	0.419802	0.00866725	Pam	peptidylglycine alpha-amidating monooxygenase	18484
13.6022	-1.63737	1.00044	0.00870207	Gm40496	predicted gene, 40496	105244978
42.2901	-0.595331	0.363814	0.008723	Gm15545	predicted gene 15545	100502630
57.6235	-0.726824	0.445251	0.0087791	Gm40402	predicted gene, 40402	105244871
11.9	-1.48136	0.911311	0.00891361	Oacyl	O-acyltransferase like	319888
33.4666	-0.60008	0.369223	0.00892071	Gm6402	ribosomal protein S17 pseudogene	623169
32.9569	-0.781111	0.482842	0.00905667	LOC108167700	NA	NA
7.4849	-1.79247	1.10816	0.00906387	Gm36839	predicted gene, 36839	102640879
23.4541	-1.43044	0.884691	0.00907107	Gm15523	predicted gene 15523	102632708
4.58373	-4.65273	2.87982	0.00909271	Pax5	paired box 5	18507
31.6325	-1.14656	0.709705	0.00909992	Tnfrsf23	tumor necrosis factor receptor superfamily, member 23	79201
56.286	-0.679095	0.422559	0.00928156	B3gat2	beta-1,3-glucuronyltransferase 2 (glucuronosyltransferase S)	280645
10.7859	-1.43656	0.8949	0.00931815	LOC102640359	NA	NA
53.9232	-0.899437	0.560772	0.00936949	LOC108168254	NA	NA
22.2047	-1.1801	0.737149	0.00942102	Cd46	CD46 antigen, complement regulatory protein	17221
9.31221	-2.18067	1.36369	0.00946534	Gm33905	predicted gene, 33905	102636983
17.4102	-1.76427	1.10367	0.0095023	Nrip3	nuclear receptor interacting protein 3	78593
33.422	-0.673083	0.422524	0.00965813	4930594C11Rik	G1 to S phase transition pseudogene	77633
47.1605	-0.673335	0.422956	0.00968047	Vipr2	vasoactive intestinal peptide receptor 2	22355
70.3254	-0.890599	0.561228	0.00982249	Abca1	ATP-binding cassette, sub-family A (ABC1), member 1	11303
41.7125	-0.692941	0.438984	0.0100037	Mcts2	malignant T cell amplified sequence 2	66405
34.0775	-0.87463	0.554417	0.0100493	Gm16794	predicted gene, 16794	100504734
65.6734	-0.674011	0.427829	0.0101026	Gm36527	predicted gene, 36527	102640476
4.4485	-2.57709	1.63652	0.0101102	Gm30066	NA	NA
20.1498	-0.776234	0.493873	0.0101791	Zfp808	zinc finger protein 808	630579
37.0616	-0.82164	0.526004	0.0104031	F420014N23Rik	RIKEN cDNA F420014N23 gene	100038591
10.2881	-1.20766	0.774071	0.0104499	LOC102634716	NA	NA
38.7934	-0.822919	0.52799	0.0104811	Ryr1	ryanodine receptor 1, skeletal muscle	20190
77.5414	-0.61692	0.397667	0.0106542	Zfp712	zinc finger protein 712	78251
27.3645	-0.757865	0.490148	0.0107256	Snord99	small nucleolar RNA, C/D box 99	100217437
13.228	-0.772006	0.500578	0.0108455	Mir5104	microRNA 5104	100628581
16.1302	-0.913118	0.592284	0.0108935	LOC108169175	uncharacterized LOC108169175	108169175
8.35666	-1.52167	0.987084	0.0109015	LOC108168343	NA	NA
10.0615	-1.51393	0.982376	0.0109176	Gm39009	predicted gene, 39009	105242937
53.485	-0.831808	0.5402	0.0109816	Il15	interleukin 15	16168
5.39759	-1.81994	1.18205	0.0109896	Scube1	signal peptide, CUB domain, EGF-like 1	64706
19.7664	-1.98438	1.29181	0.0110459	Chrnb2	cholinergic receptor, nicotinic, beta polypeptide 2 (neuronal)	11444
114.285	-0.745501	0.485958	0.0110863	Gm39860	predicted gene, 39860	105244212
41.0926	-0.894703	0.584524	0.0111593	Gm41620	predicted gene, 41620	105246318
22.2286	-0.678734	0.443758	0.0111919	Mamdc4	MAM domain containing 4	381352
45.1927	-0.801007	0.526049	0.0113477	Kifc2	kinesin family member C2	16581
37.1456	-0.649014	0.427916	0.0114963	Fam161a	family with sequence similarity 161, member A	73873
47.4366	-0.836887	0.553487	0.0115963	Lmntd2	lamin tail domain containing 2	72000
28.9239	-1.00098	0.662737	0.0116465	Gm39878	predicted gene, 39878	105244231
32.2002	-0.761655	0.504793	0.0116633	9430060I03Rik	RIKEN cDNA 9430060I03 gene	100037260
87.4592	-0.677808	0.449542	0.0116885	Chic1	cysteine-rich hydrophobic domain 1	12212
23.1281	-0.716708	0.475442	0.0117054	C130040N14Rik	RIKEN cDNA C130040N14 gene	619324
23.8759	-0.608768	0.403983	0.0117138	LOC108168233	NA	NA
17.3365	-0.827281	0.549665	0.0117729	Gm34483	predicted gene, 34483	102637752
9.61626	-1.4833	0.986384	0.0117982	Ccdc39	coiled-coil domain containing 39	51938
13.8732	-1.05583	0.702481	0.0118321	Gm31269	predicted gene, 31269	102633445
21.4488	-0.775777	0.517516	0.0119425	Gm32474	predicted gene, 32474	102635037
15.4104	-1.00336	0.672523	0.012105	Gm34455	predicted gene, 34455	102637715
524.716	-0.621823	0.417034	0.0121394	Slc39a1	solute carrier family 39 (zinc transporter), member 1	30791
14.5624	-0.869853	0.584928	0.012269	4933440N22Rik	RIKEN cDNA 4933440N22 gene	74471
6.67468	-1.8492	1.24447	0.0123123	Gm3924	predicted gene 3924	100042603
30.5447	-0.634068	0.42762	0.0124338	Gm36208	predicted gene, 36208	102640039
40.9969	-0.596089	0.402504	0.0125121	Cfap126	cilia and flagella associated protein 126	75472
1428.57	-0.697724	0.474182	0.0127574	Arglu1	arginine and glutamate rich 1	234023
24.0694	-0.895493	0.609919	0.012837	Pik3c2b	phosphatidylinositol-4-phosphate 3-kinase catalytic subunit type 2 beta	240752
11.5646	-1.67805	1.14871	0.0130682	Gm38440	predicted gene, 38440	102631806
20.671	-1.24589	0.853017	0.0130861	Dnajc28	DnaJ heat shock protein family (Hsp40) member C28	246738
18.4658	-1.44722	0.992944	0.0131489	Gm34917	predicted gene, 34917	102638326
118.73	-0.593875	0.407767	0.0131579	Gm14085	NA	NA
24.2444	-1.33612	0.918451	0.013185	Gm36851	predicted gene, 36851	102640893
26.2099	-1.11446	0.768198	0.0133483	Plag1	pleiomorphic adenoma gene 1	56711
19.1861	-0.98381	0.684545	0.0137339	Gm13807	predicted gene 13807	639658
46.1083	-0.623949	0.434261	0.0137432	Gm29733	predicted gene, 29733	101055854
23.8919	-0.749317	0.52159	0.0137524	Gm15423	predicted gene 15423	102640747
38.4569	-1.02299	0.714138	0.013873	Ankrd7	ankyrin repeat domain 7	75196
511.74	-0.766256	0.538978	0.0141173	Lyrm4	LYR motif containing 4	380840
13.3542	-1.12179	0.789473	0.0141363	B930059L03Rik	RIKEN cDNA B930059L03 gene	319786
50.3802	-0.656943	0.463143	0.0141932	Rasl12	RAS-like, family 12	70784
10.973	-0.929759	0.656953	0.0142886	Rbp7	retinol binding protein 7, cellular	63954
45.4158	-0.950086	0.671678	0.0143173	Kcnc1	potassium voltage gated channel, Shaw-related subfamily, member 1	16502
26.9973	-0.965622	0.683716	0.0143843	Gm15760	mitochondrial ribosomal protein S18B pseudogene	100042948
22.6373	-0.679503	0.481388	0.0144035	Gm11201	predicted gene 11201	790910
39.3793	-0.634301	0.450772	0.0145959	Fam220a	family with sequence similarity 220, member A	67238
8.18632	-1.61627	1.15224	0.0148469	Gm36570	predicted gene, 36570	102640531
35.3911	-0.608905	0.434389	0.0149049	Gm32904	predicted gene, 32904	102635614
23.3487	-0.643255	0.462445	0.0151683	Gm33325	predicted gene, 33325	102636188
31.5979	-0.773857	0.559242	0.0153663	Kcnip2	Kv channel-interacting protein 2	80906
20.5189	-0.786117	0.568979	0.0154359	Vwa3b	von Willebrand factor A domain containing 3B	70853
18.8141	-0.920378	0.66696	0.0154558	Ccdc78	coiled-coil domain containing 78	381077
64.8163	-0.592044	0.429281	0.0154658	4931406H21Rik	RIKEN cDNA 4931406H21 gene	77592
52.2085	-0.589441	0.427627	0.0154959	Gm42372	predicted gene, 42372	105247240
15.5536	-0.931974	0.676943	0.0155661	Nccrp1	non-specific cytotoxic cell receptor protein 1 homolog (zebrafish)	233038
9.00561	-1.62014	1.17709	0.0155761	Mfsd2b	major facilitator superfamily domain containing 2B	432628
18.1943	-0.944878	0.695102	0.0160839	1700039M10Rik	RIKEN cDNA 1700039M10 gene	67518
58.2227	-0.60943	0.449424	0.0161868	Paqr3	progestin and adipoQ receptor family member III	231474
47.2227	-0.638484	0.472233	0.0163215	Gm15559	predicted gene 15559	100504049
35.859	-0.904772	0.672262	0.0165299	Zbtb3	zinc finger and BTB domain containing 3	75291
18.6963	-1.34946	1.00997	0.0168249	4831440E17Rik	RIKEN cDNA 4831440E17 gene	320965
11.4307	-0.954666	0.718799	0.0170913	Zfp97	zinc finger protein 97	22759
17.3128	-1.10492	0.831987	0.0171127	LOC108167760	NA	NA
64.3552	-0.665148	0.501006	0.0171448	Plcb4	phospholipase C, beta 4	18798
18.1181	-1.09691	0.828626	0.017263	Gm39526	predicted gene, 39526	105243704
15.8442	-0.696331	0.526329	0.0173061	Gm15471	predicted gene 15471	100503157
40.5151	-0.617039	0.467125	0.0173709	Gm31222	predicted gene, 31222	102633387
25.4035	-0.730541	0.553103	0.0173817	Fam3b	family with sequence similarity 3, member B	52793
16.7175	-0.726826	0.552128	0.0175117	4930512H18Rik	RIKEN cDNA 4930512H18 gene	75111
19.2436	-0.776429	0.594034	0.0177643	Sarm1	sterile alpha and HEAT/Armadillo motif containing 1	237868
24.6164	-0.67494	0.517724	0.017919	Gm2573	predicted gene 2573	100040052
18.8987	-0.685662	0.526616	0.0179523	3110083C13Rik	RIKEN cDNA 3110083C13 gene	73208
19.4318	-1.03843	0.802135	0.0182532	Plekha8	pleckstrin homology domain containing, family A (phosphoinositide binding specific) member 8	231999
6.54793	-1.30772	1.02207	0.0187957	Gm34717	predicted gene, 34717	102638064
11.0493	-1.61037	1.26482	0.0190933	Zfp704	zinc finger protein 704	170753
27.164	-0.586383	0.461933	0.0191624	1700109H08Rik	RIKEN cDNA 1700109H08 gene	77036
25.5227	-0.684061	0.544506	0.0195473	Egfl8	EGF-like domain 8	81701
12.1099	-0.670915	0.535734	0.0196417	Gm13387	predicted gene 13387	329358
26.3439	-1.12663	0.900819	0.0197248	Gm38529	predicted gene, 38529	102641068
14.5856	-0.7953	0.637679	0.0199388	Gm14023	predicted gene 14023	100503468
16.4504	-0.605314	0.486811	0.0200939	0610038B21Rik	RIKEN cDNA 0610038B21 gene	70345
13.7812	-0.935518	0.756713	0.0203941	Lrrn4	leucine rich repeat neuronal 4	320974
20.6761	-0.79346	0.642831	0.0204906	Serpind1	serine (or cysteine) peptidase inhibitor, clade D, member 1	15160
19.2355	-0.633254	0.51388	0.0205872	Bcas3os1	breast carcinoma amplified sequence 3, opposite strand 1	71489
67.4686	-0.601968	0.495046	0.0211739	LOC108168412	NA	NA
22.4691	-0.909395	0.748102	0.0211986	Mmp11	matrix metallopeptidase 11	17385
16.1786	-0.626995	0.517565	0.0214093	Gm39872	predicted gene, 39872	105244225
23.2728	-0.606821	0.501385	0.0214714	Gm11998	predicted gene 11998	102631513
7.9017	-1.0108	0.838325	0.0216708	Gm28068	predicted gene 28068	102636152
24.4004	-0.587619	0.488681	0.0218832	Tbc1d22bos	TBC1 domain family, member 22B, opposite strand	74092
18.3937	-0.641739	0.535718	0.0220836	Gm33315	predicted gene, 33315	102636175
16.4114	-0.622605	0.520251	0.0221591	Kcnj13	potassium inwardly-rectifying channel, subfamily J, member 13	100040591
69.7519	-0.63358	0.532336	0.0224373	Gm39355	predicted gene, 39355	105243429
9.03186	-1.36695	1.15018	0.0225009	Asah2	N-acylsphingosine amidohydrolase 2	54447
30.5977	-0.85742	0.723914	0.0226412	Cxadr	coxsackie virus and adenovirus receptor	13052
22.3479	-0.771777	0.654704	0.022885	Pdzd2	PDZ domain containing 2	68070
11.8165	-1.05228	0.894005	0.0229622	Gm31684	predicted gene, 31684	102633994
11.4946	-0.785446	0.672604	0.0234422	Clic3	chloride intracellular channel 3	69454
16.643	-0.769326	0.665913	0.0238486	LOC102633000	NA	NA
22.7153	-0.683911	0.592438	0.0238883	Gm20036	predicted gene, 20036	100504056
15.7401	-0.648614	0.562093	0.0239281	Hecw2	HECT, C2 and WW domain containing E3 ubiquitin protein ligase 2	329152
11.0168	-0.721364	0.627934	0.0242073	C230037L18Rik	RIKEN cDNA C230037L18 gene	100532730
20.1859	-0.99551	0.868889	0.0245007	Gm34407	predicted gene, 34407	102637648
6.87364	-1.27224	1.1113	0.024634	AV039307	expressed sequence AV039307	100502700
19.1487	-0.587296	0.513593	0.0247006	Gm31532	predicted gene, 31532	102633791
18.7777	-0.59476	0.520469	0.024754	Gm36223	predicted gene, 36223	102640066
158.296	-0.833991	0.732828	0.0249014	F630111L10Rik	RIKEN cDNA F630111L10 gene	320463
8.85243	-0.781564	0.688456	0.0250763	Gm41094	predicted gene, 41094	105245677
12.5489	-0.74388	0.656123	0.0251437	Cp	ceruloplasmin	12870
14.0006	-0.896241	0.791074	0.0251842	Gm31871	predicted gene, 31871	102634239
32.9723	-0.767203	0.6787	0.0253328	Fer1l5	fer-1-like 5 (C. elegans)	100534273
30.8012	-0.921476	0.821223	0.0258217	Ovgp1	oviductal glycoprotein 1	12659
12.6539	-0.605272	0.542083	0.0260407	Gm12191	ribosomal protein L30 pseudogene	666899
7.83319	-1.73849	1.55928	0.0261094	Fam171b	family with sequence similarity 171, member B	241520
9.83975	-0.947403	0.851581	0.0263021	Far2	fatty acyl CoA reductase 2	330450
17.779	-0.673725	0.605832	0.0264259	LOC102637792	uncharacterized LOC102637792	102637792
24.1284	-0.640901	0.57924	0.0266331	Prkar2b	protein kinase, cAMP dependent regulatory, type II beta	19088
15.6976	-0.673627	0.611318	0.026966	Gm33457	predicted gene, 33457	102636372
7.00203	-0.935975	0.850847	0.0270911	Gm11517	ubiquitin A-52 residue ribosomal protein fusion product 1 pseudogene	629750
24.1642	-0.588572	0.536551	0.0272445	Gm32581	predicted gene, 32581	102635178
9.23495	-0.908782	0.828466	0.0272585	Src	Rous sarcoma oncogene	20779
20.9611	-0.680849	0.62223	0.0274263	LOC105242891	NA	NA
21.6981	-0.649175	0.593834	0.0274963	Gm39491	predicted gene, 39491	105243653
8.69964	-0.968036	0.886535	0.0275384	Gm36559	predicted gene, 36559	102640518
9.26608	-0.964468	0.883315	0.0275524	Gm15411	predicted gene 15411	100039964
8.22697	-1.10848	1.0153	0.0275664	1810012K16Rik	RIKEN cDNA 1810012K16 gene	69108
17.6607	-0.61885	0.569398	0.02796	Ccdc85c	coiled-coil domain containing 85C	668158
17.4266	-1.10672	1.02742	0.0286226	Gm19522	predicted gene, 19522	100503040
9.123	-1.07735	1.00206	0.028821	D130007C19Rik	RIKEN cDNA D130007C19 gene	442805
14.2969	-1.67103	1.55665	0.0289345	Pxdc1	PX domain containing 1	66895
14.1707	-0.781127	0.727897	0.0289487	Ccdc63	coiled-coil domain containing 63	330188
16.7918	-0.68886	0.6465	0.0293056	Muc4	mucin 4	140474
11.1798	-0.793121	0.745068	0.0293916	LOC108167423	NA	NA
16.4096	-0.650696	0.619049	0.0301267	Gm34220	predicted gene, 34220	102637400
17.3496	-1.30011	1.24177	0.0304614	Gm38709	predicted gene, 38709	105242444
6.91812	-1.41617	1.35355	0.0305633	Snora43	small nucleolar RNA, H/ACA box 43	100306955
25.1938	-0.676102	0.648147	0.0308111	Gm35587	predicted gene, 35587	102639228
18.9074	-0.650307	0.62746	0.031206	Gm34632	predicted gene, 34632	102637946
21.9952	-0.948984	0.916563	0.0312648	Gm31566	predicted gene, 31566	102633836
14.7824	-0.843696	0.818048	0.0315592	Tnnt3	troponin T3, skeletal, fast	21957
12.3499	-1.1045	1.08608	0.0324216	Gm38712	predicted gene, 38712	105242447
10.7201	-0.792474	0.781791	0.0326464	Gm20219	NA	NA
8.89945	-0.605705	0.600925	0.0329472	2310047D07Rik	RIKEN cDNA 2310047D07 gene	69657
13.7826	-0.995182	0.988679	0.0330227	Gm11944	predicted gene 11944	100302648
18.2817	-0.707092	0.703039	0.0330982	Gm30513	predicted gene, 30513	102632441
15.3398	-1.10753	1.10852	0.0333565	Gm13420	predicted gene 13420	433415
6.02166	-2.01058	2.01451	0.0334175	4933407L21Rik	RIKEN cDNA 4933407L21 gene	71141
24.7097	-0.596815	0.60041	0.033647	Stox1	storkhead box 1	216021
13.0928	-0.674449	0.681323	0.0340152	1700029M03Rik	RIKEN cDNA 1700029M03 gene	69476
9.31235	-0.819601	0.829322	0.0340921	Gm33044	predicted gene, 33044	102635796
25.4652	-0.773665	0.788734	0.0346169	LOC108169177	NA	NA
7.27187	-0.971533	0.996193	0.0350045	Gm40321	predicted gene, 40321	105244769
10.5693	-1.08872	1.1305	0.0357708	Gm14403	predicted gene 14403	433520
13.9825	-0.639737	0.665817	0.0360069	Gpx2-ps1	glutathione peroxidase 2, pseudogene 1	14777
31.2382	-0.826906	0.860764	0.0360699	F830016B08Rik	RIKEN cDNA F830016B08 gene	240328
9.77806	-0.632157	0.65849	0.0361643	A930038B10Rik	RIKEN cDNA A930038B10 gene	320323
13.1479	-1.50334	1.57918	0.0366387	Amigo2	adhesion molecule with Ig like domain 2	105827
14.9902	-1.38961	1.46337	0.0368292	Bbs7	Bardet-Biedl syndrome 7 (human)	71492
16.4883	-0.611998	0.649519	0.0373711	Ccr4	chemokine (C-C motif) receptor 4	12773
14.4435	-0.738691	0.787243	0.0376914	E030042O20Rik	RIKEN cDNA E030042O20 gene	320474
9.9234	-1.0039	1.08363	0.0385941	Lrp11	low density lipoprotein receptor-related protein 11	237253
12.0314	-0.61886	0.669336	0.0387237	LOC105244059	uncharacterized LOC105244059	105244059
10.4767	-0.722222	0.792669	0.0395067	Gm16069	predicted gene 16069	102636781
18.4777	-0.640336	0.707926	0.0397872	Gm31320	predicted gene, 31320	102633510
7.74936	-0.879752	0.973272	0.0398038	Gm34894	predicted gene, 34894	102638298
8.60902	-0.626596	0.693777	0.0398535	E530011L22Rik	RIKEN cDNA E530011L22 gene	320301
7.10429	-0.815358	0.907425	0.0401361	Mir7-1	microRNA 7-1	723902
11.1606	-1.3	1.46426	0.041055	Armc2	armadillo repeat containing 2	213402
6.9148	-0.7791	0.883111	0.0414251	Gm30254	predicted gene, 30254	102632089
5.2704	-1.17033	1.32988	0.0415772	Gm34147	predicted gene, 34147	102637300
5.64783	-0.701965	0.80508	0.0422382	Gm28042	predicted gene, 28042	102238433
11.4704	-0.646448	0.74867	0.0427675	Gm41598	predicted gene, 41598	105246294
9.54685	-0.667413	0.798536	0.0450921	5830444B04Rik	RIKEN cDNA 5830444B04 gene	641454
10.6834	-0.674573	0.813468	0.0457225	Pde6b	phosphodiesterase 6B, cGMP, rod receptor, beta polypeptide	18587
8.14492	-0.72953	0.887963	0.0465143	Fam65c	NA	NA
13.648	-0.706486	0.862263	0.0468139	Trpc1	transient receptor potential cation channel, subfamily C, member 1	22063
8.67109	-0.865033	1.05726	0.0468668	Gm28874	predicted gene 28874	102640216
8.58432	-0.7247	0.88657	0.0469374	Gm11457	predicted gene 11457	105244354
7.43324	-1.20319	1.51759	0.0492358	Gm14009	predicted gene 14009	102639741
8.51369	-0.620684	0.787782	0.0497203	Gm39424	predicted gene, 39424	105243530
5.96829	-0.59304	0.752877	0.0497922	G530011O06Rik	RIKEN cDNA G530011O06 gene	654820

## Sheet: down_in_K23_cf_Kin_b16
baseMean	log2FoldChange	lfcSE	svalue	SYMBOL	GENENAME	ENTREZID
9611.72	1.78204	0.0658474	6.69092e-162	Ccl3	chemokine (C-C motif) ligand 3	20302
2249.78	2.62984	0.0976016	1.14363e-160	Cd200	CD200 antigen	17470
1507.87	2.01083	0.0818246	2.34255e-134	H2-T10	histocompatibility 2, T region locus 10	15024
30057.9	2.00344	0.0978313	1.86098e-94	H2-Ab1	histocompatibility 2, class II antigen A, beta 1	14961
3100.1	2.20994	0.109863	2.55074e-91	Plbd1	phospholipase B domain containing 1	66857
12344.4	1.69115	0.085088	2.5836e-89	H2-Aa	histocompatibility 2, class II antigen A, alpha	14960
326.236	4.44688	0.22858	9.55831e-86	Izumo1r	IZUMO1 receptor, JUNO	64931
790.428	2.35954	0.122034	9.96958e-85	Mt1	metallothionein 1	17748
540.692	5.86688	0.30417	3.04456e-84	Gbp2b	guanylate binding protein 2b	14468
1353.54	2.64255	0.139822	4.76845e-81	Oxsr1	oxidative-stress responsive 1	108737
11456.6	0.860677	0.0460661	1.73018e-79	Ctsb	cathepsin B	13030
219.71	4.50281	0.243507	5.91995e-78	Unc13b	unc-13 homolog B	22249
480.3	3.81813	0.206522	1.15425e-77	Dusp4	dual specificity phosphatase 4	319520
1395.05	1.6172	0.0875048	1.73883e-77	Klre1	killer cell lectin-like receptor family E member 1	243655
5040.32	1.77459	0.0963738	3.796e-77	Ifi27l2a	interferon, alpha-inducible protein 27 like 2A	76933
680.652	2.31388	0.129963	1.26453e-72	Prelid2	PRELI domain containing 2	77619
1035.16	1.89034	0.106627	5.89333e-72	C1qb	complement component 1, q subcomponent, beta polypeptide	12260
14001.8	1.29686	0.0738756	1.03659e-70	Prf1	perforin 1 (pore forming protein)	18646
8689.54	1.63236	0.0968532	1.63897e-65	H2-Eb1	histocompatibility 2, class II antigen E beta	14969
172.031	5.203	0.310348	8.68002e-65	Atp6v0c-ps2	ATPase, H+ transporting, lysosomal V0 subunit C, pseudogene 2	100039636
58182.1	1.37673	0.0853133	2.1192e-60	Cd74	CD74 antigen (invariant polypeptide of major histocompatibility complex, class II antigen-associated)	16149
28760.1	1.3359	0.0827926	4.16868e-60	Ccl4	chemokine (C-C motif) ligand 4	20303
27578.7	1.09463	0.0701124	8.99053e-57	Gzmb	granzyme B	14939
2206.87	1.60726	0.104473	2.89887e-55	Zbtb32	zinc finger and BTB domain containing 32	58206
2759.63	1.15106	0.0767545	1.64879e-52	Tigit	T cell immunoreceptor with Ig and ITIM domains	100043314
4469.7	1.41176	0.0958704	9.7046e-51	Havcr2	hepatitis A virus cellular receptor 2	171285
365.636	2.74414	0.186685	2.24943e-50	Cyth3	cytohesin 3	19159
250.667	2.79754	0.19161	7.5684e-50	Gm156	NA	NA
182.448	3.68337	0.253836	1.8186e-49	Rpl34-ps1	ribosomal protein L34, pseudogene 1	619547
1156.61	2.07021	0.142998	4.6758e-49	Dct	dopachrome tautomerase	13190
4813.43	1.22149	0.0846203	7.6404e-49	Serpinb9	serine (or cysteine) peptidase inhibitor, clade B, member 9	20723
120.871	3.43605	0.246407	7.4783e-46	BC002163	NA	NA
6765.35	1.95068	0.140913	1.98476e-45	Rgs16	regulator of G-protein signaling 16	19734
462.336	3.6025	0.261422	6.3339e-45	Slc17a6	solute carrier family 17 (sodium-dependent inorganic phosphate cotransporter), member 6	140919
167.711	7.27433	0.54441	9.75728e-43	Platr11	pluripotency associated transcript 11	102635911
488.793	3.17507	0.23967	7.24711e-42	Klri2	killer cell lectin-like receptor family I member 2	320407
619.444	1.42234	0.108809	4.69353e-41	Ccr8	chemokine (C-C motif) receptor 8	12776
552.977	2.42563	0.18572	8.68644e-41	Ptprs	protein tyrosine phosphatase, receptor type, S	19280
1450.29	1.76481	0.135886	1.90121e-40	Gm19585	predicted gene, 19585	100503190
647.179	2.66227	0.20639	7.79934e-40	Spry1	sprouty RTK signaling antagonist 1	24063
627.656	2.05814	0.160549	2.30822e-39	Serpinb9b	serine (or cysteine) peptidase inhibitor, clade B, member 9b	20706
526.432	2.02282	0.158509	4.09284e-39	Cd14	CD14 antigen	12475
4177.69	1.67877	0.132207	9.97259e-39	Lgals3	lectin, galactose binding, soluble 3	16854
1986.11	1.42591	0.113069	2.17738e-38	Ubash3b	ubiquitin associated and SH3 domain containing, B	72828
4634.9	0.701179	0.0557495	3.95332e-38	Apobec3	apolipoprotein B mRNA editing enzyme, catalytic polypeptide 3	80287
3868.74	0.90288	0.0717938	5.71404e-38	Rps8	ribosomal protein S8	20116
501.567	2.11961	0.170216	1.41147e-37	Lxn	latexin	17035
623.701	2.41798	0.196834	1.15985e-36	Tgfbi	transforming growth factor, beta induced	21810
616.607	1.55924	0.127476	3.52944e-36	Kif15	kinesin family member 15	209737
604.495	2.34368	0.192623	7.54641e-36	Alcam	activated leukocyte cell adhesion molecule	11658
1192.48	1.7838	0.148074	2.29641e-35	Tnfrsf4	tumor necrosis factor receptor superfamily, member 4	22163
999.028	1.9842	0.167999	2.8625e-34	Cramp1l	cramped chromatin regulator homolog 1	57354
10595.2	0.9578	0.0811201	4.75847e-34	Gm2a	GM2 ganglioside activator protein	14667
169.037	2.67761	0.227675	1.03391e-33	Mt2	metallothionein 2	17750
3015.34	1.97493	0.168401	1.88441e-33	Irf8	interferon regulatory factor 8	15900
70.0791	5.04388	0.431141	2.52383e-33	Slc13a3	solute carrier family 13 (sodium-dependent dicarboxylate transporter), member 3	114644
13522.4	0.757759	0.0648744	3.30921e-33	Lgals1	lectin, galactose binding, soluble 1	16852
2867.09	0.8253	0.0709449	4.67697e-33	Mif	macrophage migration inhibitory factor (glycosylation-inhibiting factor)	17319
339.227	1.78883	0.153942	6.24192e-33	Gpnmb	glycoprotein (transmembrane) nmb	93695
83.3964	3.7718	0.326546	1.14349e-32	Siglecf	sialic acid binding Ig-like lectin F	233186
349.712	2.10152	0.182579	1.69595e-32	Bri3bp	Bri3 binding protein	76809
295.873	1.50715	0.131678	3.97023e-32	Srgap3	SLIT-ROBO Rho GTPase activating protein 3	259302
401.389	2.07996	0.18344	1.09672e-31	Ephx1	epoxide hydrolase 1, microsomal	13849
451.708	1.24255	0.111379	6.84624e-31	Ccl1	chemokine (C-C motif) ligand 1	20290
48.1582	4.47746	0.401856	1.02238e-30	Hist1h4m	NA	NA
968.138	2.29638	0.206731	1.88505e-30	Pim1	proviral integration site 1	18712
1472.2	1.00414	0.0906107	3.11541e-30	Glo1	glyoxalase 1	109801
4260.52	0.749624	0.068162	4.73653e-30	Tox	thymocyte selection-associated high mobility group box	252838
857.786	1.06506	0.0977227	1.90259e-29	Bcl2a1d	B cell leukemia/lymphoma 2 related protein A1d	12047
79.1886	6.5202	0.598972	2.94071e-29	Crabp2	cellular retinoic acid binding protein II	12904
686.788	1.18523	0.110448	7.75139e-29	Tyrobp	TYRO protein tyrosine kinase binding protein	22177
654.566	1.74464	0.163373	1.62415e-28	Napsa	napsin A aspartic peptidase	16541
696.663	1.93237	0.181213	2.18705e-28	Phactr2	phosphatase and actin regulator 2	215789
1816.27	1.52994	0.143825	2.92572e-28	Nr4a2	nuclear receptor subfamily 4, group A, member 2	18227
1403.59	0.94187	0.0886045	3.71578e-28	Eno1b	enolase 1B, retrotransposed	433182
1778.93	1.06787	0.100587	5.49815e-28	Hilpda	hypoxia inducible lipid droplet associated	69573
1098.89	0.940573	0.0888543	6.73584e-28	Serpine2	serine (or cysteine) peptidase inhibitor, clade E, member 2	20720
459.183	4.1815	0.396353	1.00675e-27	Gpm6b	glycoprotein m6b	14758
1008.27	1.15738	0.110772	1.85823e-27	Tmem242	transmembrane protein 242	70544
355.357	1.75214	0.167768	2.39971e-27	Pmel	premelanosome protein	20431
86.7182	3.59978	0.34508	3.60016e-27	5830417I10Rik	gon-4-like pseudogene	100302730
234.617	2.20571	0.213755	9.99926e-27	D630039A03Rik	RIKEN cDNA D630039A03 gene	242484
240.728	1.90254	0.185427	1.3478e-26	Perp	PERP, TP53 apoptosis effector	64058
419.554	1.66925	0.162697	1.69261e-26	Arg1	arginase, liver	11846
348.244	1.53539	0.149879	2.4817e-26	Rgs8	regulator of G-protein signaling 8	67792
375.127	1.60712	0.157142	2.95186e-26	Eif4ebp1	eukaryotic translation initiation factor 4E binding protein 1	13685
3257.01	1.21545	0.118998	4.00246e-26	Lyz2	lysozyme 2	17105
268.171	3.40017	0.333541	5.75026e-26	Nab2	Ngfi-A binding protein 2	17937
592.525	1.34867	0.132358	6.40398e-26	Stx11	syntaxin 11	74732
1353.36	1.11051	0.109008	7.06537e-26	Lgmn	legumain	19141
392.765	1.49612	0.146979	7.78033e-26	Hk2	hexokinase 2	15277
2472.6	1.07092	0.105579	8.82095e-26	Litaf	LPS-induced TN factor	56722
93.7274	4.46053	0.441805	1.05188e-25	A530010L16Rik	RIKEN cDNA A530010L16 gene	382036
447.344	1.53783	0.15288	1.29947e-25	C1qa	complement component 1, q subcomponent, alpha polypeptide	12259
825.407	1.44427	0.143715	1.5697e-25	Sdcbp2	syndecan binding protein (syntenin) 2	228765
49.43	3.88006	0.386587	1.87509e-25	Bdh2	3-hydroxybutyrate dehydrogenase, type 2	69772
4078.64	1.09727	0.109919	2.7671e-25	Ssr1	signal sequence receptor, alpha	107513
626.162	1.43432	0.143742	3.30794e-25	Bnip3	BCL2/adenovirus E1B interacting protein 3	12176
84.491	3.31018	0.336205	8.85216e-25	Emilin2	elastin microfibril interfacer 2	246707
2685.24	1.32877	0.135243	1.34268e-24	Serpinb6b	serine (or cysteine) peptidase inhibitor, clade B, member 6b	20708
456.274	1.61913	0.165592	2.06693e-24	Ccl9	chemokine (C-C motif) ligand 9	20308
374.651	1.71164	0.175295	2.50275e-24	Slc37a2	solute carrier family 37 (glycerol-3-phosphate transporter), member 2	56857
2902.24	0.760766	0.0789595	4.9505e-24	Gpr65	G-protein coupled receptor 65	14744
3166.79	1.42318	0.148513	1.33936e-23	Hif1a	hypoxia inducible factor 1, alpha subunit	15251
1375.07	0.877541	0.0922127	2.39584e-23	LOC102631912	NA	NA
851.329	1.21359	0.1277	2.91748e-23	Ube2c	ubiquitin-conjugating enzyme E2C	68612
2903.3	0.858066	0.0902903	3.43397e-23	Rps28	ribosomal protein S28	54127
419.77	1.62372	0.171525	4.84611e-23	Matk	megakaryocyte-associated tyrosine kinase	17179
451.901	1.86611	0.197336	5.64192e-23	Twsg1	twisted gastrulation BMP signaling modulator 1	65960
437.841	1.48022	0.156545	6.43693e-23	Fhl2	four and a half LIM domains 2	14200
24604.1	0.679945	0.0719317	7.24685e-23	Aldoa	aldolase A, fructose-bisphosphate	11674
365.252	2.30883	0.246496	1.02482e-22	Csf1	colony stimulating factor 1 (macrophage)	12977
496.701	1.19013	0.128095	2.08723e-22	Lta	lymphotoxin A	16992
4987.49	1.13818	0.122673	2.89891e-22	Xcl1	chemokine (C motif) ligand 1	16963
132.388	8.95269	0.971036	4.49002e-22	Gm9855	NA	NA
356.474	1.21201	0.131753	5.33992e-22	Cd63	CD63 antigen	12512
514.271	4.58936	0.500796	7.49311e-22	Gdpd3	glycerophosphodiester phosphodiesterase domain containing 3	68616
688.56	1.4585	0.159774	1.20115e-21	Eno3	enolase 3, beta muscle	13808
839.669	1.48853	0.163219	1.37216e-21	Endod1	endonuclease domain containing 1	71946
203.065	2.83229	0.310714	1.54883e-21	Depdc1b	DEP domain containing 1B	218581
856.051	0.907905	0.099674	1.73545e-21	Nusap1	nucleolar and spindle associated protein 1	108907
1664.54	0.671839	0.0739795	2.40409e-21	Tuba1b	tubulin, alpha 1B	22143
753.725	1.43916	0.158516	2.64341e-21	H2-DMb1	histocompatibility 2, class II, locus Mb1	14999
521.719	1.89936	0.209443	2.90539e-21	Fam46c	NA	NA
4814.47	0.797013	0.0886361	3.44162e-21	Tpi1	triosephosphate isomerase 1	21991
775.468	1.67526	0.18805	6.6772e-21	Ccl7	chemokine (C-C motif) ligand 7	20306
757.218	1.45552	0.163946	9.47901e-21	Mmd	monocyte to macrophage differentiation-associated	67468
145.577	2.85382	0.321507	1.09587e-20	Slc9b2	solute carrier family 9, subfamily B (NHA2, cation proton antiporter 2), member 2	97086
159.276	2.72001	0.307523	1.47361e-20	Cfb	complement factor B	14962
2938.34	0.647828	0.0733446	2.08645e-20	Rpl31	ribosomal protein L31	114641
50.7484	4.05456	0.461071	2.38781e-20	Sema7a	sema domain, immunoglobulin domain (Ig), and GPI membrane anchor, (semaphorin) 7A	20361
745.713	1.25922	0.143272	2.7e-20	Irf4	interferon regulatory factor 4	16364
3720.48	0.710841	0.0809678	3.67516e-20	Rpl21	ribosomal protein L21	19933
20652.9	0.597196	0.0682143	4.4861e-20	Pkm	pyruvate kinase, muscle	18746
1154.97	1.51429	0.173111	4.9217e-20	Rexo2	RNA exonuclease 2	104444
2951.17	1.02165	0.117012	5.42434e-20	Samsn1	SAM domain, SH3 domain and nuclear localization signals, 1	67742
444.393	1.6663	0.191674	6.12871e-20	Smpdl3b	sphingomyelin phosphodiesterase, acid-like 3B	100340
2527.52	0.784159	0.0903122	6.89828e-20	Entpd1	ectonucleoside triphosphate diphosphohydrolase 1	12495
599.668	1.08662	0.125297	7.73724e-20	Svbp	small vasohibin binding protein	69216
5302	0.783289	0.0909909	1.68864e-19	Fkbp1a	FK506 binding protein 1a	14225
168.597	1.69639	0.197473	2.15104e-19	Fcgr1	Fc receptor, IgG, high affinity I	14129
919.067	1.17925	0.137316	2.31571e-19	Abcb9	ATP-binding cassette, sub-family B (MDR/TAP), member 9	56325
2033.88	0.937998	0.109375	2.49787e-19	Dut	deoxyuridine triphosphatase	110074
294.05	1.63242	0.191641	3.19754e-19	Cxcl9	chemokine (C-X-C motif) ligand 9	17329
56.7946	6.38033	0.750458	3.54254e-19	Hmga1-rs1	NA	NA
1574.81	0.598419	0.0710529	5.84567e-19	Tomm7	translocase of outer mitochondrial membrane 7	66169
1397.99	0.94636	0.112433	7.23499e-19	Arsb	arylsulfatase B	11881
541.898	1.73959	0.20799	9.16813e-19	Phlda1	pleckstrin homology like domain, family A, member 1	21664
772.934	1.33636	0.160454	1.65768e-18	Smpd4	sphingomyelin phosphodiesterase 4	77626
134.481	3.1156	0.374829	1.82148e-18	Dusp16	dual specificity phosphatase 16	70686
249.668	1.84436	0.222202	2.17533e-18	Styk1	serine/threonine/tyrosine kinase 1	243659
1696.19	0.712296	0.0858681	2.36107e-18	Slc29a1	solute carrier family 29 (nucleoside transporters), member 1	63959
2416.77	0.664372	0.0802297	2.57024e-18	Snx5	sorting nexin 5	69178
2836.63	0.682904	0.0829284	3.37405e-18	Hint1	histidine triad nucleotide binding protein 1	15254
887.541	1.27936	0.155705	4.05379e-18	Dnah8	dynein, axonemal, heavy chain 8	13417
597.092	0.979466	0.119334	4.79324e-18	Siva1	SIVA1, apoptosis-inducing factor	30954
309.391	2.74074	0.335469	6.24801e-18	Slamf8	SLAM family member 8	74748
458.8	0.990411	0.121347	8.33434e-18	Gldc	glycine decarboxylase	104174
1465.42	0.817383	0.100311	8.92882e-18	Ndufa11	NADH:ubiquinone oxidoreductase subunit A11	69875
12204.1	0.665607	0.0817707	9.56463e-18	Anxa2	annexin A2	12306
313.867	1.6712	0.207876	2.08495e-17	Prr5l	proline rich 5 like	72446
1372.76	0.661536	0.0822876	2.22439e-17	Tgif1	TGFB-induced factor homeobox 1	21815
727.172	0.947221	0.117895	2.36881e-17	Ifitm3	interferon induced transmembrane protein 3	66141
49.4799	3.34955	0.417322	2.67182e-17	Atp2b2	ATPase, Ca++ transporting, plasma membrane 2	11941
241.74	1.67643	0.209391	2.85221e-17	Ly86	lymphocyte antigen 86	17084
107.872	1.95481	0.24619	4.13231e-17	Ptgds	prostaglandin D2 synthase (brain)	19215
3014.44	0.763193	0.0961811	4.75956e-17	Lbh	limb-bud and heart	77889
768.496	0.86281	0.108917	6.11809e-17	Snapc5	small nuclear RNA activating complex, polypeptide 5	330959
1196.41	0.756606	0.0955187	6.46166e-17	Kpna2	karyopherin (importin) alpha 2	16647
890.155	1.63461	0.20653	6.82216e-17	Cx3cr1	chemokine (C-X3-C motif) receptor 1	13051
1922.18	0.75942	0.0961371	7.23002e-17	Hspa4	heat shock protein 4	15525
4083.39	0.870434	0.110246	7.64928e-17	Ccr7	chemokine (C-C motif) receptor 7	12775
123.742	3.72608	0.474421	1.1363e-16	C1qc	complement component 1, q subcomponent, C chain	12262
940.349	1.01777	0.129752	1.25838e-16	Sgpl1	sphingosine phosphate lyase 1	20397
1730.1	0.905235	0.115425	1.31992e-16	Srsf6	serine and arginine-rich splicing factor 6	67996
1361.99	1.15205	0.146948	1.38256e-16	LOC108168162	NA	NA
1225.29	1.86842	0.238663	1.64394e-16	Dnajb11	DnaJ heat shock protein family (Hsp40) member B11	67838
66.6463	4.83318	0.617923	1.71494e-16	Rasgef1a	RasGEF domain family, member 1A	70727
413.483	1.13472	0.145568	1.95991e-16	C3ar1	complement component 3a receptor 1	12267
571.903	1.69446	0.217753	2.05721e-16	Gadd45b	growth arrest and DNA-damage-inducible 45 beta	17873
1545.1	0.729681	0.0938446	2.15905e-16	Rad21	RAD21 cohesin complex component	19357
396.082	1.99673	0.257974	2.66856e-16	Ifi205	interferon activated gene 205	226695
508.507	1.05446	0.136335	3.20948e-16	Mrps6	mitochondrial ribosomal protein S6	121022
2973.92	0.658792	0.0853105	3.3601e-16	Pgk1	phosphoglycerate kinase 1	18655
651.144	1.46001	0.189194	3.51657e-16	Ccl2	chemokine (C-C motif) ligand 2	20296
832.461	0.808092	0.104796	3.68004e-16	Aurkb	aurora kinase B	20877
367.813	1.41464	0.183482	3.84417e-16	Ccl12	chemokine (C-C motif) ligand 12	20293
270.889	1.86047	0.241414	4.0121e-16	Tg	thyroglobulin	21819
1413.44	1.13255	0.14716	4.19443e-16	Cd81	CD81 antigen	12520
2987.17	0.627252	0.0815697	4.38538e-16	Cox17	cytochrome c oxidase assembly protein 17, copper chaperone	12856
1751.33	0.639234	0.0832994	5.01677e-16	Sec61g	SEC61, gamma subunit	20335
13121.4	0.799135	0.104431	5.51283e-16	Ifng	interferon gamma	15978
6922.29	0.627128	0.0820303	5.7801e-16	Sdf4	stromal cell derived factor 4	20318
2577.58	0.595406	0.0779978	6.07212e-16	Dynlrb1	dynein light chain roadblock-type 1	67068
1930.3	0.61007	0.0802708	7.33414e-16	Plscr1	phospholipid scramblase 1	22038
1483	0.90878	0.11974	8.515e-16	Stmn1	stathmin 1	16765
1080.56	0.906072	0.119437	9.32788e-16	Fcer1g	Fc receptor, IgE, high affinity I, gamma polypeptide	14127
176.58	1.83281	0.242325	1.02293e-15	Mtx2	metaxin 2	53375
1735.19	0.834716	0.11052	1.12623e-15	Rpl39	ribosomal protein L39	67248
697.553	1.71427	0.227715	1.19015e-15	Pole4	polymerase (DNA-directed), epsilon 4 (p12 subunit)	66979
1548.04	0.934597	0.124496	1.46835e-15	Adss	adenylosuccinate synthetase, non muscle	11566
381.242	1.55819	0.207833	1.54811e-15	Impa2	inositol monophosphatase 2	114663
1023.58	0.80569	0.10776	2.15389e-15	Fam162a	family with sequence similarity 162, member A	70186
455.983	1.60494	0.2147	2.24529e-15	Cxcl16	chemokine (C-X-C motif) ligand 16	66102
425.975	1.78126	0.239018	2.3545e-15	Slc16a3	solute carrier family 16 (monocarboxylic acid transporters), member 3	80879
497.242	1.04674	0.140705	2.70903e-15	Cfp	complement factor properdin	18636
153.713	1.60132	0.215357	2.83143e-15	Il10	interleukin 10	16153
87.4916	2.48707	0.335205	3.23633e-15	Exph5	exophilin 5	320051
297.177	1.61254	0.217957	3.39766e-15	Penk	preproenkephalin	18619
341.754	2.18412	0.296376	4.1178e-15	Zeb2	zinc finger E-box binding homeobox 2	24136
1606.25	0.665612	0.0905698	5.0107e-15	Map2k3	mitogen-activated protein kinase kinase 3	26397
766.31	1.05682	0.144418	5.54694e-15	Alox5ap	arachidonate 5-lipoxygenase activating protein	11690
1089.23	1.06337	0.145326	5.83673e-15	Lat2	linker for activation of T cells family, member 2	56743
1304.54	0.648507	0.0887157	6.14172e-15	Nup93	nucleoporin 93	71805
73.4607	2.15505	0.29524	6.47141e-15	Gm35109	predicted gene, 35109	102638578
183.503	1.8005	0.246817	6.81107e-15	Pla2g7	phospholipase A2, group VII (platelet-activating factor acetylhydrolase, plasma)	27226
426.324	1.85846	0.255373	7.19807e-15	Prmt3	protein arginine N-methyltransferase 3	71974
833.159	0.935633	0.128793	8.03283e-15	Cdk1	cyclin-dependent kinase 1	12534
1305.75	1.3077	0.180144	8.47218e-15	Atp1a1	ATPase, Na+/K+ transporting, alpha 1 polypeptide	11928
283.997	1.47249	0.203096	9.84222e-15	Chaf1a	chromatin assembly factor 1, subunit A (p150)	27221
195.89	1.91667	0.264623	1.07978e-14	Il1b	interleukin 1 beta	16176
2001.54	0.968524	0.133736	1.17679e-14	Rbpj	recombination signal binding protein for immunoglobulin kappa J region	19664
500.595	0.928991	0.128474	1.22946e-14	Tagap1	T cell activation GTPase activating protein 1	380608
2922.44	1.13625	0.157486	1.39487e-14	Bsg	basigin	12215
735.799	1.47613	0.204788	1.4566e-14	Elk3	ELK3, member of ETS oncogene family	13713
14302.7	0.956392	0.132941	1.71423e-14	Ndfip1	Nedd4 family interacting protein 1	65113
126.864	2.09883	0.291926	1.78387e-14	Sdc3	syndecan 3	20970
1319.2	0.997706	0.13912	2.01669e-14	Etf1	eukaryotic translation termination factor 1	225363
1219.18	0.798354	0.111435	2.26119e-14	Atp5k	ATP synthase, H+ transporting, mitochondrial F1F0 complex, subunit E	11958
6857.14	0.597748	0.0836775	2.62888e-14	Gdi2	guanosine diphosphate (GDP) dissociation inhibitor 2	14569
38.5013	6.95686	0.975069	2.82535e-14	LOC101055995	NA	NA
187.172	2.16164	0.303015	2.92645e-14	Chchd10	coiled-coil-helix-coiled-coil-helix domain containing 10	103172
2244.5	0.984872	0.138137	3.03035e-14	Prelid1	PRELI domain containing 1	66494
147.401	1.45455	0.204978	3.28686e-14	Ecm1	extracellular matrix protein 1	13601
3485.59	0.861248	0.121439	3.42365e-14	Ddost	dolichyl-di-phosphooligosaccharide-protein glycotransferase	13200
362.445	1.40659	0.198652	3.71243e-14	Fcgr2b	Fc receptor, IgG, low affinity IIb	14130
1605.22	0.610197	0.0862464	3.86609e-14	Phgdh	3-phosphoglycerate dehydrogenase	236539
2521.68	1.17545	0.166417	4.03334e-14	Mpeg1	macrophage expressed gene 1	17476
1787.69	0.90356	0.127978	4.36956e-14	Gltp	glycolipid transfer protein	56356
984.633	0.726878	0.102963	4.53938e-14	Tpx2	TPX2, microtubule-associated	72119
251.912	1.05396	0.149314	4.70959e-14	Itgb3bp	integrin beta 3 binding protein (beta3-endonexin)	67733
34.1735	4.99614	0.709495	5.41892e-14	Foxp3	forkhead box P3	20371
648.711	1.23873	0.176025	6.18663e-14	Aif1	allograft inflammatory factor 1	11629
224.867	1.89478	0.26959	6.59765e-14	Fn1	fibronectin 1	14268
3630.09	0.978658	0.139298	6.8067e-14	Rps29	ribosomal protein S29	20090
78.7306	3.6717	0.522885	7.02079e-14	Tpmt	thiopurine methyltransferase	22017
861.647	0.825785	0.117639	7.45212e-14	Rfc3	replication factor C (activator 1) 3	69263
61.9063	2.67394	0.38163	8.36107e-14	LOC108168936	NA	NA
505.059	1.90415	0.272621	9.14405e-14	Psmd3	proteasome (prosome, macropain) 26S subunit, non-ATPase, 3	22123
2465.16	0.627162	0.0900724	9.46628e-14	Atp5e	ATP synthase, H+ transporting, mitochondrial F1 complex, epsilon subunit	67126
355.559	1.0578	0.152156	9.81429e-14	Hist1h2bj	NA	NA
59.7258	3.05085	0.439347	1.08837e-13	Mafb	v-maf musculoaponeurotic fibrosarcoma oncogene family, protein B (avian)	16658
4567.34	0.595163	0.0858571	1.1676e-13	Txn1	thioredoxin 1	22166
90.3186	1.7026	0.246302	1.25716e-13	Angptl2	angiopoietin-like 2	26360
35.0151	2.99424	0.433416	1.30382e-13	Hist2h2aa1	NA	NA
1320.76	1.13715	0.165536	1.54104e-13	Glud1	glutamate dehydrogenase 1	14661
111.514	1.66022	0.2423	1.61042e-13	Clec4a3	C-type lectin domain family 4, member a3	73149
254.719	1.6071	0.234908	1.68502e-13	Tyrp1	tyrosinase-related protein 1	22178
736.12	0.949105	0.138962	1.84414e-13	Cdkn1a	cyclin-dependent kinase inhibitor 1A (P21)	12575
727.298	0.884567	0.12953	1.9248e-13	Plp2	proteolipid protein 2	18824
55.5692	3.98045	0.582876	2.00518e-13	Spint1	serine protease inhibitor, Kunitz type 1	20732
912.27	0.615411	0.0901203	2.08537e-13	Plin2	perilipin 2	11520
833.965	1.23535	0.18127	2.25469e-13	Lmnb1	lamin B1	16906
187.728	2.02473	0.297215	2.34404e-13	Ramp1	receptor (calcitonin) activity modifying protein 1	51801
1271.3	0.852773	0.12528	2.52785e-13	Ccnb2	cyclin B2	12442
359.041	1.27434	0.187517	2.72106e-13	Ndc1	NDC1 transmembrane nucleoporin	72787
522.886	1.45842	0.214755	2.82343e-13	Incenp	inner centromere protein	16319
1413.98	1.08575	0.160208	3.04005e-13	Cenpa	centromere protein A	12615
435.231	1.24449	0.183952	3.27899e-13	Vcpkmt	valosin containing protein lysine (K) methyltransferase	207965
3255.23	0.948703	0.140238	3.40046e-13	Ranbp1	RAN binding protein 1	19385
267.106	1.76281	0.261291	3.79046e-13	Csf2ra	colony stimulating factor 2 receptor, alpha, low-affinity (granulocyte-macrophage)	12982
633.31	1.39463	0.207401	4.24466e-13	Ccna2	cyclin A2	12428
249.028	1.31206	0.195267	4.40923e-13	Sv2c	synaptic vesicle glycoprotein 2c	75209
1457.85	1.23405	0.183844	4.74695e-13	Rtn3	reticulon 3	20168
183.147	1.41884	0.21171	5.29112e-13	Tnip3	TNFAIP3 interacting protein 3	414084
3684.51	0.59614	0.0890181	5.48027e-13	Cox8a	cytochrome c oxidase subunit 8A	12868
5402.74	2.28094	0.341126	5.87484e-13	Lag3	lymphocyte-activation gene 3	16768
960.898	0.625052	0.0934817	6.07656e-13	Gtf2e2	general transcription factor II E, polypeptide 2 (beta subunit)	68153
85.8951	2.08187	0.311372	6.27789e-13	Socs4	suppressor of cytokine signaling 4	67296
1251.31	0.685098	0.102528	6.48442e-13	Med7	mediator complex subunit 7	66213
763.387	1.03016	0.154204	6.69254e-13	Fosl2	fos-like antigen 2	14284
451.103	1.05623	0.158365	6.91682e-13	Fam213a	NA	NA
934.096	1.04714	0.157022	7.14166e-13	Cd9	CD9 antigen	12527
72.0051	1.9242	0.289714	9.37132e-13	Nrgn	neurogranin	64011
46.4835	2.86744	0.431865	9.90117e-13	Mpzl2	myelin protein zero-like 2	14012
240.146	1.83272	0.276146	1.01722e-12	Creb3l2	cAMP responsive element binding protein 3-like 2	208647
292.014	1.83487	0.276473	1.04423e-12	Neu3	neuraminidase 3	50877
288.524	1.01444	0.152959	1.07206e-12	Pf4	platelet factor 4	56744
136.912	1.72103	0.259596	1.12832e-12	Ptms	parathymosin	69202
1290.21	0.65814	0.0992982	1.1567e-12	Acadl	acyl-Coenzyme A dehydrogenase, long-chain	11363
225.129	1.62968	0.246742	1.25484e-12	Adamts14	a disintegrin-like and metallopeptidase (reprolysin type) with thrombospondin type 1 motif, 14	237360
678.581	1.04266	0.157872	1.321e-12	Fbxw11	F-box and WD-40 domain protein 11	103583
745.251	1.04933	0.158885	1.35393e-12	Rel	reticuloendotheliosis oncogene	19696
152.163	1.83044	0.277461	1.45605e-12	Ap3s1	adaptor-related protein complex 3, sigma 1 subunit	11777
1557.33	0.745122	0.112952	1.49035e-12	Zc3h15	zinc finger CCCH-type containing 15	69082
3313.91	0.985099	0.149403	1.52533e-12	Tmem123	transmembrane protein 123	71929
576.406	1.01158	0.153556	1.56172e-12	Ilkap	integrin-linked kinase-associated serine/threonine phosphatase 2C	67444
161.656	1.6948	0.257506	1.63702e-12	Tjp2	tight junction protein 2	21873
431.483	0.943723	0.143421	1.67506e-12	I730030J21Rik	RIKEN cDNA I730030J21 gene	619313
34.3415	6.53327	0.992916	1.71302e-12	LOC102638183	NA	NA
86.6744	2.4517	0.373388	1.87399e-12	Clec4e	C-type lectin domain family 4, member e	56619
1825.53	0.590722	0.0900266	1.91657e-12	Dap	death-associated protein	223453
618.532	1.51503	0.230995	1.9599e-12	Ehd4	EH-domain containing 4	98878
123.928	1.59086	0.243225	2.00906e-12	Mlana	melan-A	77836
96.1636	2.7116	0.41465	2.10733e-12	Zc3h12c	zinc finger CCCH type containing 12C	244871
1080.87	0.920197	0.140756	2.20637e-12	Ppme1	protein phosphatase methylesterase 1	72590
646.499	1.22047	0.186739	2.25645e-12	Pdk3	pyruvate dehydrogenase kinase, isoenzyme 3	236900
2298.46	0.939671	0.143996	2.3101e-12	S100a11	S100 calcium binding protein A11	20195
723.772	1.69396	0.259669	2.36437e-12	Mlf2	myeloid leukemia factor 2	30853
329.879	1.79031	0.274499	2.41902e-12	Med30	mediator complex subunit 30	69790
59.5691	8.35843	1.28359	2.53604e-12	Hist1h2al	NA	NA
1365.06	0.84469	0.129838	2.59687e-12	P4ha1	procollagen-proline, 2-oxoglutarate 4-dioxygenase (proline 4-hydroxylase), alpha 1 polypeptide	18451
1412.57	0.704502	0.108668	2.92882e-12	Tacc3	transforming, acidic coiled-coil containing protein 3	21335
455.308	1.04699	0.161504	2.999e-12	Ndc80	NDC80 kinetochore complex component	67052
2306.05	1.07611	0.166306	3.29835e-12	Snx3	sorting nexin 3	54198
296.864	1.72515	0.267403	3.46455e-12	Ccnd1	cyclin D1	12443
285.422	1.28339	0.199463	3.65332e-12	Ccl8	chemokine (C-C motif) ligand 8	20307
503.559	0.980522	0.152649	3.85887e-12	Pgam1	phosphoglycerate mutase 1	18648
11260.4	0.673759	0.105267	4.20518e-12	Pdcd1	programmed cell death 1	18566
1465.9	0.883674	0.138691	5.0172e-12	C1qbp	complement component 1, q subcomponent binding protein	12261
885.804	1.07424	0.168963	5.31902e-12	Mrfap1	Morf4 family associated protein 1	67568
803.14	0.923616	0.14562	5.49205e-12	Tspan32	tetraspanin 32	27027
69.3679	7.91686	1.24989	5.67487e-12	Gm8210	60S ribosomal protein L29	666642
344.759	1.22218	0.193278	6.05861e-12	Clec12a	C-type lectin domain family 12, member a	232413
25.8994	4.6085	0.728913	6.25458e-12	Cxcl13	chemokine (C-X-C motif) ligand 13	55985
698.434	0.728781	0.115536	6.87308e-12	Ugp2	UDP-glucose pyrophosphorylase 2	216558
1725.63	1.12707	0.178974	7.55049e-12	Ptpn1	protein tyrosine phosphatase, non-receptor type 1	19246
4922.66	0.638511	0.101399	7.7782e-12	Klrd1	killer cell lectin-like receptor, subfamily D, member 1	16643
166.412	1.14374	0.1817	8.00889e-12	C230024C17Rik	RIKEN cDNA C230024C17 gene	329271
55.4885	2.75001	0.438526	9.53289e-12	Ptpn5	protein tyrosine phosphatase, non-receptor type 5	19259
1415.3	1.37473	0.219541	9.81482e-12	Cmtm7	CKLF-like MARVEL transmembrane domain containing 7	102545
787.053	1.39184	0.22271	1.04105e-11	Unc119b	unc-119 lipid binding chaperone B	106840
1680.36	0.712306	0.113999	1.07163e-11	Gapdh	glyceraldehyde-3-phosphate dehydrogenase	14433
212.983	1.04678	0.167959	1.1702e-11	Ndrg1	N-myc downstream regulated gene 1	17988
367.239	1.48176	0.237756	1.20387e-11	Tifab	TRAF-interacting protein with forkhead-associated domain, family member B	212937
973.202	0.61861	0.0997416	1.35389e-11	Psmb5	proteasome (prosome, macropain) subunit, beta type 5	19173
821.858	1.26489	0.204031	1.43622e-11	H2afx	NA	NA
1356.73	1.10873	0.178861	1.47745e-11	Kif11	kinesin family member 11	16551
106.295	1.57201	0.253726	1.51942e-11	LOC102632770	NA	NA
346.833	1.01882	0.164482	1.56172e-11	Kifc1	kinesin family member C1	100502766
873.789	1.55551	0.25141	1.64927e-11	Sdf2l1	stromal cell-derived factor 2-like 1	64136
194.261	1.93473	0.312774	1.6936e-11	Chn2	chimerin 2	69993
185.816	2.30496	0.373119	1.74029e-11	Eva1b	eva-1 homolog B (C. elegans)	230752
275.674	1.04681	0.169514	1.78751e-11	Gcsh	glycine cleavage system protein H (aminomethyl carrier)	68133
391.465	0.970462	0.157571	1.88866e-11	Bcat1	branched chain aminotransferase 1, cytosolic	12035
2937.03	0.910154	0.148055	2.00043e-11	Ywhah	tyrosine 3-monooxygenase/tryptophan 5-monooxygenase activation protein, eta polypeptide	22629
160.279	1.43	0.232938	2.23253e-11	Jazf1	JAZF zinc finger 1	231986
638.067	1.393	0.22726	2.53385e-11	Akirin1	akirin 1	68050
2384.8	0.960113	0.156655	2.59558e-11	Il10ra	interleukin 10 receptor, alpha	16154
739.05	1.06476	0.173836	2.72054e-11	Rad51	RAD51 recombinase	19361
921.474	0.795456	0.129943	2.78476e-11	Prc1	protein regulator of cytokinesis 1	233406
102.361	2.04308	0.336014	3.01355e-11	Fcgr4	Fc receptor, IgG, low affinity IV	246256
27.9209	7.78135	1.28222	3.35982e-11	Hal	histidine ammonia lyase	15109
504.399	0.928615	0.153135	3.63369e-11	Fcgr3	Fc receptor, IgG, low affinity III	14131
241.936	0.944294	0.155921	4.10407e-11	Zfp827	zinc finger protein 827	622675
2791.83	0.67995	0.112355	4.20122e-11	Cops6	COP9 signalosome subunit 6	26893
1234.61	0.799363	0.132152	4.30001e-11	Mrpl15	mitochondrial ribosomal protein L15	27395
2629.32	0.594083	0.0984011	4.61003e-11	Tceb2	NA	NA
1657.23	0.767948	0.127341	5.03991e-11	Bax	BCL2-associated X protein	12028
1331.25	0.940869	0.156048	5.25882e-11	Ap2s1	adaptor-related protein complex 2, sigma 1 subunit	232910
6429.74	0.654015	0.108494	5.36884e-11	Rps26	ribosomal protein S26	27370
40993.2	0.717481	0.119108	5.48176e-11	Pfn1	profilin 1	18643
77.8718	2.04859	0.340245	5.71037e-11	Mtss1	MTSS I-BAR domain containing 1	211401
33.2519	3.45174	0.573456	5.82577e-11	LOC101056073	NA	NA
669.91	0.780646	0.129759	6.05828e-11	Stx7	syntaxin 7	53331
182.753	2.23472	0.37162	6.17715e-11	Hacd2	3-hydroxyacyl-CoA dehydratase 2	70757
1978.58	0.663951	0.110496	6.41865e-11	St13	suppression of tumorigenicity 13	70356
56.4579	3.8111	0.634741	6.54398e-11	Galnt9	polypeptide N-acetylgalactosaminyltransferase 9	231605
1055.19	0.642544	0.10707	6.67147e-11	Tk1	thymidine kinase 1	21877
1260.9	14.0114	2.33508	6.79925e-11	Eif2s3y	eukaryotic translation initiation factor 2, subunit 3, structural gene Y-linked	26908
1098.62	0.732454	0.122107	6.92834e-11	Tfg	Trk-fused gene	21787
333.346	1.16968	0.195055	7.05858e-11	Nr4a3	nuclear receptor subfamily 4, group A, member 3	18124
691.281	1.014	0.169438	7.4713e-11	Itfg1	integrin alpha FG-GAP repeat containing 1	71927
336.705	1.35594	0.226589	7.61121e-11	Sh3bp2	SH3-domain binding protein 2	24055
766.747	0.672601	0.112543	7.75802e-11	Arl1	ADP-ribosylation factor-like 1	104303
994.811	0.761925	0.127657	8.05828e-11	Sh3glb1	SH3-domain GRB2-like B1 (endophilin)	54673
213.941	1.45894	0.244828	8.22149e-11	H6pd	hexose-6-phosphate dehydrogenase (glucose 1-dehydrogenase)	100198
105.053	2.11878	0.355576	8.38455e-11	Arhgef9	CDC42 guanine nucleotide exchange factor (GEF) 9	236915
717.931	1.3844	0.232422	8.71369e-11	Rab7b	RAB7B, member RAS oncogene family	226421
20.1971	4.99276	0.839094	9.05127e-11	Glp1r	glucagon-like peptide 1 receptor	14652
1453.97	13.7498	2.31099	9.22187e-11	Ddx3y	DEAD box helicase 3, Y-linked	26900
226.324	1.73112	0.291548	1.00982e-10	Nubp1	nucleotide binding protein 1	26425
3009.43	1.12215	0.189058	1.02825e-10	Lman2	lectin, mannose-binding 2	66890
697.234	0.742383	0.125389	1.0485e-10	Spc25	SPC25, NDC80 kinetochore complex component, homolog (S. cerevisiae)	66442
952.965	0.640133	0.10823	1.06951e-10	Pno1	partner of NOB1 homolog	66249
6427.59	0.594601	0.100563	1.09071e-10	Nfkbia	nuclear factor of kappa light polypeptide gene enhancer in B cells inhibitor, alpha	18035
2351.4	0.651365	0.110224	1.13379e-10	Rps17	ribosomal protein S17	20068
249.361	1.03892	0.175911	1.17738e-10	Fgr	FGR proto-oncogene, Src family tyrosine kinase	14191
25.6429	3.15068	0.533647	1.19951e-10	Acod1	aconitate decarboxylase 1	16365
1015.77	1.08547	0.183861	1.22163e-10	Rnpep	arginyl aminopeptidase (aminopeptidase B)	215615
144.723	1.18839	0.201333	1.24385e-10	Cdh23	cadherin 23 (otocadherin)	22295
269.796	1.96906	0.333631	1.26612e-10	Csf1r	colony stimulating factor 1 receptor	12978
8840.61	0.624669	0.105846	1.28836e-10	Rpl41	ribosomal protein L41	67945
184.953	1.64239	0.278302	1.31057e-10	Maf	avian musculoaponeurotic fibrosarcoma oncogene homolog	17132
121.39	1.66406	0.28228	1.37897e-10	Sac3d1	SAC3 domain containing 1	66406
2808.81	0.676035	0.114754	1.4484e-10	Rpl38	ribosomal protein L38	67671
441.207	1.20581	0.204785	1.47218e-10	Rnase6	ribonuclease, RNase A family, 6	78416
688.297	0.722733	0.122801	1.49634e-10	Plk1	polo like kinase 1	18817
1012.78	0.617827	0.105178	1.57075e-10	Mad2l2	MAD2 mitotic arrest deficient-like 2	71890
532.801	0.778851	0.132596	1.59653e-10	Cdca3	cell division cycle associated 3	14793
184.515	1.3783	0.234709	1.62249e-10	Il1rn	interleukin 1 receptor antagonist	16181
637.117	1.0014	0.170595	1.64877e-10	Guk1	guanylate kinase 1	14923
61.0541	2.40192	0.409334	1.67536e-10	Rnd3	Rho family GTPase 3	74194
2633.29	0.597006	0.101821	1.75662e-10	Erp44	endoplasmic reticulum protein 44	76299
590.778	0.736103	0.125608	1.78427e-10	Lsm12	LSM12 homolog	268490
30.3201	2.93154	0.500492	1.84011e-10	Ly6i	lymphocyte antigen 6 complex, locus I	57248
1426.95	1.12619	0.1923	1.86825e-10	Tmem30a	transmembrane protein 30A	69981
29.1666	3.2072	0.54791	1.89686e-10	Serpinb1b	serine (or cysteine) peptidase inhibitor, clade B, member 1b	282663
1651.01	0.867572	0.148238	1.92556e-10	9530068E07Rik	RIKEN cDNA 9530068E07 gene	213673
107.036	2.36319	0.404915	1.98914e-10	Plxdc2	plexin domain containing 2	67448
369.789	1.03899	0.178376	2.08972e-10	Vhl	von Hippel-Lindau tumor suppressor	22346
2126.6	0.682139	0.117154	2.12405e-10	Manf	mesencephalic astrocyte-derived neurotrophic factor	74840
979.461	0.982172	0.168868	2.26485e-10	Hpf1	histone PARylation factor 1	72612
58.1019	3.17434	0.546815	2.33841e-10	Bloc1s4	biogenesis of lysosomal organelles complex-1, subunit 4, cappuccino	117197
1273.48	0.840112	0.144826	2.45315e-10	Naa50	N(alpha)-acetyltransferase 50, NatE catalytic subunit	72117
83.6216	2.04676	0.353332	2.53313e-10	Lrrc25	leucine rich repeat containing 25	211228
42.2792	2.50359	0.432234	2.57363e-10	1700019D03Rik	RIKEN cDNA 1700019D03 gene	67080
433.616	0.90296	0.155907	2.61418e-10	Dlgap5	DLG associated protein 5	218977
91.6235	2.35757	0.40785	2.7005e-10	Setbp1	SET binding protein 1	240427
1122.23	0.855964	0.148277	2.87953e-10	Rfc5	replication factor C (activator 1) 5	72151
2993.82	1.07785	0.187061	3.01908e-10	Apoe	apolipoprotein E	11816
950.504	0.892732	0.155111	3.06894e-10	Rap1a	RAS-related protein 1a	109905
537.166	0.997196	0.173272	3.16851e-10	Ptger2	prostaglandin E receptor 2 (subtype EP2)	19217
764.036	0.96621	0.167923	3.26805e-10	Galk1	galactokinase 1	14635
757.702	0.619533	0.107681	3.31795e-10	Fkbp2	FK506 binding protein 2	14227
617.917	0.742659	0.129112	3.36816e-10	Yif1b	Yip1 interacting factor homolog B (S. cerevisiae)	77254
545.061	0.98178	0.170754	3.46935e-10	Plk4	polo like kinase 4	20873
338.288	1.17864	0.205009	3.5201e-10	Trf	transferrin	22041
732.349	1.05269	0.183197	3.5717e-10	Scd2	stearoyl-Coenzyme A desaturase 2	20250
19.2046	3.52848	0.614121	3.62339e-10	Gm10698	transmembrane emp24 domain trafficking protein 2 pseudogene	100862175
136.705	1.68981	0.294171	3.67538e-10	App	amyloid beta (A4) precursor protein	11820
1361.95	0.733209	0.127808	3.78306e-10	Cks1b	CDC28 protein kinase 1b	54124
669.664	0.812686	0.141705	3.83782e-10	Ctsh	cathepsin H	13036
347.486	1.27907	0.22337	3.95082e-10	Yeats4	YEATS domain containing 4	64050
1930.06	0.648554	0.113576	4.30679e-10	Ndufb6	NADH:ubiquinone oxidoreductase subunit B6	230075
196.945	1.26444	0.221434	4.36956e-10	Msr1	macrophage scavenger receptor 1	20288
77.3329	2.77181	0.485678	4.43345e-10	Marcksl1	MARCKS-like 1	17357
24.6655	5.6534	0.990721	4.49749e-10	Gm25380	NA	NA
347.892	0.822546	0.144329	4.75912e-10	Tsen2	tRNA splicing endonuclease subunit 2	381802
563.686	1.40542	0.246787	4.96011e-10	Ogfr	opioid growth factor receptor	72075
49.3316	3.0598	0.537367	5.09552e-10	LOC102634683	NA	NA
244.647	1.28189	0.225349	5.16557e-10	Ppm1m	protein phosphatase 1M	67905
312.963	1.55656	0.27455	5.53665e-10	Fbl	fibrillarin	14113
1100.09	0.646347	0.114055	5.61581e-10	Pld4	phospholipase D family, member 4	104759
2235.17	0.746582	0.131882	5.77906e-10	Gem	GTP binding protein (gene overexpressed in skeletal muscle)	14579
256.052	1.33035	0.235144	5.94413e-10	Myo1e	myosin IE	71602
917.746	1.25285	0.22186	6.2894e-10	Elmo2	engulfment and cell motility 2	140579
1263.22	0.846196	0.14996	6.46941e-10	Itgav	integrin alpha V	16410
1387.5	1.67174	0.296454	6.65159e-10	Tbx21	T-box 21	57765
3385.27	1.12854	0.20032	6.83772e-10	Vps37b	vacuolar protein sorting 37B	330192
247.175	1.70351	0.30286	7.03462e-10	Mboat7	membrane bound O-acyltransferase domain containing 7	77582
506.649	1.23195	0.219097	7.2342e-10	Rala	v-ral simian leukemia viral oncogene A (ras related)	56044
205.594	1.26974	0.226199	7.44113e-10	C5ar1	complement component 5a receptor 1	12273
1437.48	0.607631	0.108301	7.5486e-10	2700094K13Rik	NA	NA
1396.08	0.844217	0.150726	7.76952e-10	Birc5	baculoviral IAP repeat-containing 5	11799
499.865	0.665371	0.119209	8.60752e-10	Cdca5	cell division cycle associated 5	67849
203.259	0.949015	0.170209	9.24623e-10	Vamp5	vesicle-associated membrane protein 5	53620
246.684	1.37773	0.247118	9.37563e-10	Ifngr2	interferon gamma receptor 2	15980
179.815	1.31404	0.235805	9.6358e-10	Mettl9	methyltransferase like 9	59052
461.363	4.46378	0.801442	1.00312e-09	Flt3	FMS-like tyrosine kinase 3	14255
10377.3	0.748949	0.134884	1.11472e-09	Stat3	signal transducer and activator of transcription 3	20848
649.451	0.811694	0.146615	1.17682e-09	Cfap20	cilia and flagella associated protein 20	14894
195.992	1.1794	0.213111	1.20879e-09	Tmem176b	transmembrane protein 176B	65963
1292	0.663639	0.120032	1.22528e-09	Dcaf12	DDB1 and CUL4 associated factor 12	68970
1745.46	0.679763	0.123121	1.25954e-09	Nfkbiz	nuclear factor of kappa light polypeptide gene enhancer in B cells inhibitor, zeta	80859
144.415	2.00139	0.362575	1.27685e-09	Gpr35	G protein-coupled receptor 35	64095
1522.18	0.613038	0.111154	1.34705e-09	2700060E02Rik	NA	NA
134.676	1.33279	0.242191	1.42181e-09	Fbxo30	F-box protein 30	71865
208.116	2.11997	0.385279	1.4595e-09	Rab28	RAB28, member RAS oncogene family	100972
768.841	0.629129	0.114343	1.49714e-09	Tfdp1	transcription factor Dp 1	21781
94.7413	4.93938	0.898169	1.51622e-09	Trim16	tripartite motif-containing 16	94092
1839.59	0.588047	0.106949	1.55449e-09	Cox7c	cytochrome c oxidase subunit 7C	12867
47.6228	2.37718	0.433009	1.63198e-09	Osr2	odd-skipped related 2	107587
21.454	4.04818	0.737423	1.65195e-09	Chil3	chitinase-like 3	12655
312.558	1.44005	0.262427	1.67214e-09	Cry1	cryptochrome 1 (photolyase-like)	12952
3424.45	0.755468	0.13782	1.71344e-09	Cblb	Casitas B-lineage lymphoma b	208650
1013.44	0.768546	0.140256	1.73449e-09	Mthfd1l	methylenetetrahydrofolate dehydrogenase (NADP+ dependent) 1-like	270685
701.937	1.41413	0.258407	1.7993e-09	Lrrk1	leucine-rich repeat kinase 1	233328
423.726	0.677365	0.123795	1.82122e-09	Sult2b1	sulfotransferase family, cytosolic, 2B, member 1	54200
1687.7	0.586095	0.107188	1.8436e-09	Slc2a1	solute carrier family 2 (facilitated glucose transporter), member 1	20525
784.586	0.593412	0.108589	1.86636e-09	Fbxo5	F-box protein 5	67141
461.117	0.744562	0.136315	1.93519e-09	Prdm1	PR domain containing 1, with ZNF domain	12142
531.472	12.7638	2.34109	2.05351e-09	Uty	ubiquitously transcribed tetratricopeptide repeat containing, Y-linked	22290
1009.64	0.631425	0.115937	2.12756e-09	Cdca8	cell division cycle associated 8	52276
612.575	1.08386	0.199171	2.1531e-09	Pgls	6-phosphogluconolactonase	66171
241.348	1.83118	0.33658	2.20439e-09	Pim3	proviral integration site 3	223775
349.925	1.80742	0.332774	2.30906e-09	Rbm47	RNA binding motif protein 47	245945
204.652	1.40306	0.258622	2.39128e-09	Trib1	tribbles pseudokinase 1	211770
639.787	1.0157	0.187849	2.45207e-09	Lrch1	leucine-rich repeats and calponin homology (CH) domain containing 1	380916
481.834	0.910338	0.168365	2.48287e-09	Slc7a1	solute carrier family 7 (cationic amino acid transporter, y+ system), member 1	11987
2601.45	0.64353	0.119069	2.54506e-09	Nr4a1	nuclear receptor subfamily 4, group A, member 1	15370
49.6738	2.38171	0.440679	2.5761e-09	Cxxc5	CXXC finger 5	67393
459.962	1.57245	0.290975	2.60719e-09	Micu2	mitochondrial calcium uptake 2	68514
1506.02	0.656585	0.121531	2.66958e-09	Cd83	CD83 antigen	12522
719.35	1.10079	0.204024	2.76676e-09	Dlat	dihydrolipoamide S-acetyltransferase (E2 component of pyruvate dehydrogenase complex)	235339
788.258	1.19714	0.222064	2.83251e-09	Polr2m	polymerase (RNA) II (DNA directed) polypeptide M	28015
1168.21	0.744907	0.138217	2.8992e-09	Coro2a	coronin, actin binding protein 2A	107684
455.806	0.769726	0.143051	3.03616e-09	Fam110a	family with sequence similarity 110, member A	73847
968.304	0.650421	0.120883	3.07098e-09	Ndufb2	NADH:ubiquinone oxidoreductase subunit B2	68198
879.613	0.781151	0.145327	3.14204e-09	Nek6	NIMA (never in mitosis gene a)-related expressed kinase 6	59126
507.984	1.02903	0.191521	3.28579e-09	Sdccag3	NA	NA
177.468	1.67656	0.312079	3.35785e-09	Fam20a	family with sequence similarity 20, member A	208659
939.183	0.855127	0.159201	3.394e-09	Nfkbib	nuclear factor of kappa light polypeptide gene enhancer in B cells inhibitor, beta	18036
569.583	1.59658	0.297252	3.43012e-09	Tomm40	translocase of outer mitochondrial membrane 40	53333
296.295	1.14398	0.213844	3.65889e-09	Ms4a4a	membrane-spanning 4-domains, subfamily A, member 4A	666907
616.178	0.876779	0.164053	3.78356e-09	Dnajc2	DnaJ heat shock protein family (Hsp40) member C2	22791
316.478	1.71304	0.320868	3.86875e-09	Gm36181	predicted gene, 36181	102640002
1654.35	0.589178	0.110727	4.09696e-09	Sin3b	transcriptional regulator, SIN3B (yeast)	20467
5671.65	0.896115	0.168546	4.24028e-09	Plek	pleckstrin	56193
58.0423	1.69143	0.318196	4.337e-09	Gm29721	predicted gene, 29721	101055745
77.1717	1.69019	0.318354	4.38718e-09	Gm39972	predicted gene, 39972	105244343
3779.46	0.660593	0.124462	4.48814e-09	Ctla4	cytotoxic T-lymphocyte-associated protein 4	12477
1588.68	0.714172	0.134642	4.59054e-09	Qrich1	glutamine-rich 1	69232
159.469	1.63641	0.30861	4.64223e-09	Ccr1	chemokine (C-C motif) receptor 1	12768
878.553	0.909608	0.171587	4.69424e-09	Mrpl54	mitochondrial ribosomal protein L54	66047
58.0993	1.78531	0.33685	4.7465e-09	Oit3	oncoprotein induced transcript 3	18302
215.762	1.36191	0.257012	4.79897e-09	Csf2rb	colony stimulating factor 2 receptor, beta, low-affinity (granulocyte-macrophage)	12983
8094.42	0.603542	0.1143	5.18408e-09	Ucp2	uncoupling protein 2 (mitochondrial, proton carrier)	22228
526.017	1.05701	0.200486	5.30445e-09	Bola3	bolA-like 3 (E. coli)	78653
576.3	0.682203	0.12944	5.36544e-09	Cnep1r1	CTD nuclear envelope phosphatase 1 regulatory subunit 1	382030
204.731	1.15943	0.220028	5.48768e-09	Abhd12	abhydrolase domain containing 12	76192
718.646	0.802533	0.152389	5.61137e-09	Papd4	NA	NA
81.8878	1.24861	0.237408	5.67585e-09	A930015D03Rik	RIKEN cDNA A930015D03 gene	77810
96.8622	1.89809	0.361014	5.80561e-09	Tbxas1	thromboxane A synthase 1, platelet	21391
536.867	0.894163	0.170256	5.93739e-09	Ak3	adenylate kinase 3	56248
127.418	2.1998	0.418953	6.00459e-09	Cd40	CD40 antigen	21939
505.363	1.23685	0.235832	6.14154e-09	Slc48a1	solute carrier family 48 (heme transporter), member 1	67739
193.33	1.98705	0.378986	6.21142e-09	Thbs1	thrombospondin 1	21825
551.305	1.1448	0.218401	6.4215e-09	Klc1	kinesin light chain 1	16593
584.823	0.86687	0.165478	6.49271e-09	Tm2d1	TM2 domain containing 1	94043
530.284	0.860039	0.16431	6.63673e-09	Lmna	lamin A	16905
1803.02	0.840268	0.160716	6.71195e-09	Elavl1	ELAV (embryonic lethal, abnormal vision)-like 1 (Hu antigen R)	15568
134.172	1.52642	0.292244	7.01732e-09	Fam174a	family with sequence similarity 174, member A	67698
971.694	0.698697	0.134035	7.568e-09	Wbp5	NA	NA
664.477	0.868258	0.166685	7.73134e-09	Cdca7	cell division cycle associated 7	66953
1050.99	0.631176	0.121577	8.41858e-09	Ndufab1	NADH:ubiquinone oxidoreductase subunit AB1	70316
289.913	0.887317	0.170937	8.50842e-09	Mdfic	MyoD family inhibitor domain containing	16543
142.39	1.69478	0.326558	8.77834e-09	Sdhaf1	succinate dehydrogenase complex assembly factor 1	68332
1575.81	0.766419	0.147681	8.86816e-09	Rnf19a	ring finger protein 19A	30945
341.972	0.876853	0.169243	9.05635e-09	Mapkapk2	MAP kinase-activated protein kinase 2	17164
453.631	0.881957	0.170414	9.15344e-09	H2-T-ps	histocompatibility 2, T region locus, pseudogene	667803
476.227	0.813086	0.157126	9.25072e-09	Ppic	peptidylprolyl isomerase C	19038
1209.13	1.50621	0.291417	9.64674e-09	Xbp1	X-box binding protein 1	22433
126.998	1.28656	0.249163	9.95238e-09	Chmp4b	charged multivesicular body protein 4B	75608
66.9503	1.64254	0.318145	1.00551e-08	Tnfsf11	tumor necrosis factor (ligand) superfamily, member 11	21943
281.249	1.51331	0.293509	1.03687e-08	Il1r2	interleukin 1 receptor, type II	16178
15129.1	0.596392	0.116066	1.12475e-08	Arpc2	actin related protein 2/3 complex, subunit 2	76709
1631.41	0.6047	0.117786	1.15997e-08	Got2	glutamatic-oxaloacetic transaminase 2, mitochondrial	14719
401.889	0.632025	0.123167	1.17197e-08	Diaph3	diaphanous related formin 3	56419
525.306	1.06659	0.207912	1.20807e-08	Ero1l	NA	NA
1268.53	1.18109	0.230323	1.24435e-08	Phb2	prohibitin 2	12034
613.807	0.718761	0.140315	1.25682e-08	Memo1	mediator of cell motility 1	76890
90.8858	2.24355	0.438502	1.35747e-08	Hist1h2ag	NA	NA
913.747	0.799056	0.156428	1.3968e-08	Plaa	phospholipase A2, activating protein	18786
342.817	1.31344	0.257387	1.47758e-08	Fam207a	family with sequence similarity 207, member A	108707
3243.1	0.706254	0.138443	1.49123e-08	2810417H13Rik	NA	NA
5255.81	0.777777	0.152815	1.57708e-08	Mcm6	minichromosome maintenance complex component 6	17219
368.506	1.09993	0.21613	1.59154e-08	Mrpl3	mitochondrial ribosomal protein L3	94062
63.3399	1.96003	0.385313	1.60618e-08	Gstt1	glutathione S-transferase, theta 1	14871
31.2077	2.84639	0.561998	1.68422e-08	Areg	amphiregulin	11839
86.7163	2.10937	0.41736	1.80184e-08	Gm34828	predicted gene, 34828	102638215
1306.18	1.54187	0.305661	1.89074e-08	Eif3f	eukaryotic translation initiation factor 3, subunit F	66085
1030.4	0.811306	0.160933	1.9274e-08	Ube2d2a	ubiquitin-conjugating enzyme E2D 2A	56550
535.41	1.17062	0.232268	1.94589e-08	Rbm17	RNA binding motif protein 17	76938
558.497	0.670538	0.133484	2.02494e-08	Rrbp1	ribosome binding protein 1	81910
191.414	1.30091	0.259525	2.08826e-08	Mastl	microtubule associated serine/threonine kinase-like	67121
419.916	11.5372	2.30372	2.1101e-08	Kdm5d	lysine (K)-specific demethylase 5D	20592
1234.74	0.765372	0.153004	2.15486e-08	B3gnt2	UDP-GlcNAc:betaGal beta-1,3-N-acetylglucosaminyltransferase 2	53625
387.422	0.941331	0.188957	2.30096e-08	Col4a3bp	NA	NA
1342.34	0.689587	0.138498	2.3512e-08	Chst12	carbohydrate sulfotransferase 12	59031
443.343	0.893071	0.179422	2.40186e-08	Hes6	hairy and enhancer of split 6	55927
285.503	1.0361	0.208253	2.47845e-08	Lrrc59	leucine rich repeat containing 59	98238
31.7336	3.23898	0.652227	2.63481e-08	Tyr	tyrosinase	22173
51.8461	2.3002	0.46344	2.7153e-08	Plxnd1	plexin D1	67784
224.366	1.4366	0.289597	2.82355e-08	Rnaset2a	ribonuclease T2A	100037283
270.318	1.89172	0.38186	2.93533e-08	Fscn1	fascin actin-bundling protein 1	14086
463.067	0.837514	0.169095	2.96344e-08	Auh	AU RNA binding protein/enoyl-coenzyme A hydratase	11992
536.81	0.632426	0.127901	3.07879e-08	Ppdpf	pancreatic progenitor cell differentiation and proliferation factor	66496
325.016	0.893692	0.18096	3.28591e-08	Fxn	frataxin	14297
1555.51	1.01738	0.206125	3.31624e-08	Cyc1	cytochrome c-1	66445
355.02	0.924853	0.18743	3.34674e-08	Msi2	musashi RNA-binding protein 2	76626
1891.34	0.608052	0.12348	3.47275e-08	Ms4a4c	membrane-spanning 4-domains, subfamily A, member 4C	64380
432.192	1.16973	0.237557	3.50481e-08	Atf3	activating transcription factor 3	11910
1732.66	0.662773	0.134804	3.69994e-08	Fmnl1	formin-like 1	57778
1424.86	0.760191	0.154636	3.76613e-08	Gorasp2	golgi reassembly stacking protein 2	70231
237.415	1.79787	0.365754	3.79926e-08	Pid1	phosphotyrosine interaction domain containing 1	98496
892.69	0.667813	0.135929	3.86622e-08	Mphosph6	M phase phosphoprotein 6	68533
1119.51	0.627863	0.127886	3.9003e-08	Hdac3	histone deacetylase 3	15183
31.8376	2.48432	0.506019	3.93432e-08	C3	complement component 3	12266
922.888	0.811276	0.165382	4.00322e-08	Ncaph	non-SMC condensin I complex, subunit H	215387
18.0997	2.53441	0.517265	4.07374e-08	Lgals7	lectin, galactose binding, soluble 7	16858
82.2607	2.09831	0.429209	4.256e-08	Tmie	transmembrane inner ear	20776
1015.56	0.742256	0.151961	4.37073e-08	Lman1	lectin, mannose-binding, 1	70361
520.359	1.21272	0.248566	4.48715e-08	Nipal3	NIPA-like domain containing 3	74552
159.316	1.03121	0.211376	4.52653e-08	Tubb2a	tubulin, beta 2A class IIA	22151
1505.08	0.799257	0.163888	4.56622e-08	Mob1a	MOB kinase activator 1A	232157
62.6741	1.50873	0.309695	4.76754e-08	Reep2	receptor accessory protein 2	225362
289.618	1.1896	0.244223	4.84863e-08	F13a1	coagulation factor XIII, A1 subunit	74145
37.9887	2.33865	0.480678	5.01269e-08	Gpld1	glycosylphosphatidylinositol specific phospholipase D1	14756
216.986	0.83618	0.171953	5.0967e-08	Camta1	calmodulin binding transcription activator 1	100072
328.874	1.00079	0.206001	5.18221e-08	Ube2j2	ubiquitin-conjugating enzyme E2J 2	140499
1045.67	0.654634	0.135004	5.4492e-08	Ms4a6d	membrane-spanning 4-domains, subfamily A, member 6D	68774
263.784	1.39098	0.287112	5.63087e-08	Hck	hemopoietic cell kinase	15162
2232.52	0.721292	0.149104	5.81784e-08	Cox5b	cytochrome c oxidase subunit 5B	12859
324.426	1.39449	0.288342	5.91227e-08	Plk2	polo like kinase 2	20620
543.694	2.21099	0.457266	5.95975e-08	Wdfy4	WD repeat and FYVE domain containing 4	545030
305.11	1.19025	0.24637	6.15137e-08	Dhrs3	dehydrogenase/reductase (SDR family) member 3	20148
226.626	1.95284	0.405012	6.44994e-08	H1f0	H1.0 linker histone	14958
64.4502	1.15734	0.240113	6.50071e-08	Snora73b	small nucleolar RNA, H/ACA box 73b	100306945
232.243	1.12957	0.234498	6.60338e-08	Trip13	thyroid hormone receptor interactor 13	69716
477.678	1.46981	0.305134	6.65476e-08	Ext2	exostosin glycosyltransferase 2	14043
1133.34	0.645175	0.134211	6.81599e-08	Zcrb1	zinc finger CCHC-type and RNA binding motif 1	67197
3083.62	0.628721	0.130854	6.92495e-08	Papola	poly (A) polymerase alpha	18789
11.9231	3.53317	0.735479	7.03411e-08	Tox2	TOX high mobility group box family member 2	269389
109.172	1.54385	0.321635	7.30958e-08	B4galt4	UDP-Gal:betaGlcNAc beta 1,4-galactosyltransferase, polypeptide 4	56375
67.873	2.19696	0.458128	7.47738e-08	Xrcc6bp1	NA	NA
140.081	1.24168	0.259174	7.64824e-08	Ticrr	TOPBP1-interacting checkpoint and replication regulator	77011
95.4359	1.84954	0.386657	7.94231e-08	Ssbp4	single stranded DNA binding protein 4	76900
20.4984	2.78298	0.58198	8.06186e-08	Tmsb15b1	thymosin beta 15b1	666244
416.051	0.898437	0.187967	8.12241e-08	Emc8	ER membrane protein complex subunit 8	18117
129.891	1.17659	0.246689	8.49859e-08	Fam83d	family with sequence similarity 83, member D	71878
285.789	1.03154	0.216426	8.69083e-08	Neb	nebulin	17996
176.328	2.03431	0.427159	8.88556e-08	Tgm2	transglutaminase 2, C polypeptide	21817
429.076	0.62827	0.132008	9.01813e-08	Fam117b	family with sequence similarity 117, member B	72750
448.345	0.706754	0.148618	9.21803e-08	Mrto4	mRNA turnover 4, ribosome maturation factor	69902
128.084	1.84041	0.387295	9.28663e-08	Acvrl1	activin A receptor, type II-like 1	11482
611.315	1.10047	0.231622	9.35543e-08	Mrps24	mitochondrial ribosomal protein S24	64660
537.111	0.914874	0.19263	9.56269e-08	Eea1	early endosome antigen 1	216238
602.759	1.11417	0.234597	9.63177e-08	Marc2	NA	NA
293.923	1.24562	0.262365	9.70137e-08	Lmtk2	lemur tyrosine kinase 2	231876
1002.86	0.925537	0.195226	9.916e-08	2210016F16Rik	RIKEN cDNA 2210016F16 gene	70153
408.074	1.11188	0.234555	9.98798e-08	Arf5	ADP-ribosylation factor 5	11844
1174.74	0.848159	0.179075	1.02064e-07	Racgap1	Rac GTPase-activating protein 1	26934
1121.62	0.742121	0.156901	1.05073e-07	Prkcsh	protein kinase C substrate 80K-H	19089
492.487	0.912378	0.192948	1.05831e-07	Rhot1	ras homolog family member T1	59040
941.996	0.772383	0.163571	1.08958e-07	Rac1	Rac family small GTPase 1	19353
54.9535	1.89572	0.401513	1.0974e-07	Inppl1	inositol polyphosphate phosphatase-like 1	16332
568.519	0.700133	0.148314	1.11306e-07	Rabep1	rabaptin, RAB GTPase binding effector protein 1	54189
458.376	0.885952	0.18799	1.1609e-07	Gadd45g	growth arrest and DNA-damage-inducible 45 gamma	23882
182.608	1.18648	0.251989	1.17746e-07	Ero1lb	NA	NA
562.046	0.85589	0.182174	1.23678e-07	Trim8	tripartite motif-containing 8	93679
1261.82	0.951167	0.202489	1.24546e-07	H2afv	NA	NA
233.013	2.39916	0.51096	1.27164e-07	Iscu	iron-sulfur cluster assembly enzyme	66383
550.946	0.755107	0.160975	1.29828e-07	Smyd5	SET and MYND domain containing 5	232187
139.204	1.9814	0.423328	1.33466e-07	Tifa	TRAF-interacting protein with forkhead-associated domain	211550
971.347	0.946588	0.202287	1.34408e-07	Rilpl2	Rab interacting lysosomal protein-like 2	80291
271.815	0.793141	0.169527	1.35352e-07	Nipa2	non imprinted in Prader-Willi/Angelman syndrome 2 homolog (human)	93790
1751.19	0.859607	0.183861	1.36312e-07	Strap	serine/threonine kinase receptor associated protein	20901
106.204	1.5932	0.3408	1.37273e-07	Nsmf	NMDA receptor synaptonuclear signaling and neuronal migration factor	56876
139.439	1.39568	0.298744	1.38248e-07	Samd10	sterile alpha motif domain containing 10	229011
62.2302	1.75728	0.376161	1.39223e-07	Zfp593	zinc finger protein 593	68040
84.9582	1.97159	0.422195	1.41187e-07	Kctd13	potassium channel tetramerisation domain containing 13	233877
1241.13	0.955283	0.204626	1.43159e-07	Nudc	nudC nuclear distribution protein	18221
782.439	0.657746	0.140917	1.45132e-07	Naa40	N(alpha)-acetyltransferase 40, NatD catalytic subunit	70999
504.638	0.684336	0.146739	1.48112e-07	Rcn3	reticulocalbin 3, EF-hand calcium binding domain	52377
30.9522	3.34946	0.718672	1.49131e-07	Fbxw10	F-box and WD-40 domain protein 10	213980
3544.4	0.70994	0.15241	1.51186e-07	Cox6a1	cytochrome c oxidase subunit 6A1	12861
594.084	0.833613	0.179006	1.52222e-07	Gnb4	guanine nucleotide binding protein (G protein), beta 4	14696
327.439	1.12359	0.24154	1.58522e-07	Btbd19	BTB (POZ) domain containing 19	78611
201.435	1.3561	0.291792	1.61739e-07	Crlf2	cytokine receptor-like factor 2	57914
52.5436	1.52294	0.32772	1.62816e-07	Syngr1	synaptogyrin 1	20972
830.075	0.702323	0.15118	1.64977e-07	Raf1	v-raf-leukemia viral oncogene 1	110157
386.856	1.14139	0.246476	1.72872e-07	Fam195b	NA	NA
54.5946	2.33105	0.503479	1.75195e-07	Gm36417	predicted gene, 36417	102640320
946.597	1.07307	0.231857	1.76366e-07	Tmed2	transmembrane p24 trafficking protein 2	56334
802.87	0.585915	0.127147	1.89871e-07	Nxt1	NTF2-related export protein 1	56488
198.151	1.49809	0.325236	1.92445e-07	Rrs1	ribosome biogenesis regulator 1	59014
286.657	0.944782	0.205219	1.93752e-07	Desi1	desumoylating isopeptidase 1	28075
211.094	0.798326	0.173553	1.97709e-07	Ska1	spindle and kinetochore associated complex subunit 1	66468
49.9093	1.78879	0.389169	2.03063e-07	Dgcr6	DiGeorge syndrome critical region gene 6	13353
176.5	1.73782	0.378532	2.04447e-07	Thap11	THAP domain containing 11	59016
139.315	1.15765	0.252298	2.0723e-07	Pdgfb	platelet derived growth factor, B polypeptide	18591
29.0129	1.90614	0.416325	2.1298e-07	Mt3	metallothionein 3	17751
456.991	0.770214	0.168411	2.20379e-07	Kif2c	kinesin family member 2C	73804
312.425	0.650582	0.14237	2.23397e-07	Kif20a	kinesin family member 20A	19348
713.938	0.622443	0.136435	2.31124e-07	Mrpl57	mitochondrial ribosomal protein L57	67840
206.45	0.941377	0.206596	2.34349e-07	Erlin1	ER lipid raft associated 1	226144
159.137	0.934179	0.20526	2.45787e-07	Troap	trophinin associated protein	78733
96.0747	1.1304	0.248661	2.50812e-07	Mgst3	microsomal glutathione S-transferase 3	66447
359.187	0.764683	0.168244	2.55854e-07	Uck2	uridine-cytidine kinase 2	80914
984.137	0.637598	0.14033	2.57548e-07	Tomm20	translocase of outer mitochondrial membrane 20	67952
902.943	0.987324	0.21743	2.62653e-07	Smdt1	single-pass membrane protein with aspartate rich tail 1	69029
330.435	0.994325	0.219096	2.64384e-07	Slc35f6	solute carrier family 35, member F6	74919
3495.75	0.750149	0.16542	2.76574e-07	Sqstm1	sequestosome 1	18412
375.68	1.09053	0.241172	2.92713e-07	Gemin7	gem nuclear organelle associated protein 7	69731
718.133	0.832986	0.18424	2.96407e-07	Ykt6	YKT6 v-SNARE homolog (S. cerevisiae)	56418
288.59	1.43736	0.317916	2.98253e-07	Nek2	NIMA (never in mitosis gene a)-related expressed kinase 2	18005
262.987	0.965521	0.21359	3.01946e-07	Neil3	nei like 3 (E. coli)	234258
324.664	0.591688	0.131084	3.03856e-07	Cmtm3	CKLF-like MARVEL transmembrane domain containing 3	68119
491.85	0.731084	0.162043	3.07708e-07	Cdc45	cell division cycle 45	12544
499.98	0.830338	0.184047	3.09634e-07	Rab32	RAB32, member RAS oncogene family	67844
206.651	1.51914	0.336958	3.15475e-07	Get4	golgi to ER traffic protein 4	67604
389.696	1.07295	0.238194	3.19419e-07	Axl	AXL receptor tyrosine kinase	26362
810.857	0.968614	0.215082	3.21412e-07	Ccl6	chemokine (C-C motif) ligand 6	20305
122.073	1.7896	0.397892	3.27515e-07	Batf3	basic leucine zipper transcription factor, ATF-like 3	381319
716.756	0.756131	0.168116	3.29558e-07	Spc24	SPC24, NDC80 kinetochore complex component, homolog (S. cerevisiae)	67629
9.33907	5.34953	1.18979	3.31614e-07	Actbl2	actin, beta-like 2	238880
283.547	0.773247	0.172016	3.33678e-07	Ckap2	cytoskeleton associated protein 2	80986
422.672	0.836233	0.18608	3.35753e-07	Pde12	phosphodiesterase 12	211948
799.385	0.673871	0.150041	3.39925e-07	Smim3	small integral membrane protein 3	106878
159.803	1.61098	0.358703	3.42022e-07	Trp53rka	transformation related protein 53 regulating kinase A	381406
79.4977	2.99384	0.666625	3.44117e-07	Spi1	spleen focus forming virus (SFFV) proviral integration oncogene	20375
106.751	1.19308	0.265755	3.46228e-07	Tmco6	transmembrane and coiled-coil domains 6	71983
53.4572	2.28969	0.510427	3.5262e-07	Zmynd15	zinc finger, MYND-type containing 15	574428
425.488	1.18285	0.263747	3.56915e-07	Hccs	holocytochrome c synthetase	15159
721.343	0.790061	0.176206	3.59072e-07	Ccnb1	cyclin B1	268697
514.4	0.697239	0.155593	3.61255e-07	4930579G24Rik	RIKEN cDNA 4930579G24 gene	75939
458.977	0.754435	0.168466	3.63468e-07	Ube2t	ubiquitin-conjugating enzyme E2T	67196
282.006	0.683122	0.153073	3.81815e-07	Mios	meiosis regulator for oocyte development	252875
168.902	1.15678	0.259558	3.91489e-07	Pitpnm2	phosphatidylinositol transfer protein, membrane-associated 2	19679
197.475	0.737056	0.165533	4.01299e-07	Fam64a	NA	NA
2294.97	0.68897	0.154745	4.03774e-07	Psmb4	proteasome (prosome, macropain) subunit, beta type 4	19172
959.8	1.07231	0.241122	4.13813e-07	Was	Wiskott-Aldrich syndrome	22376
572.846	0.594205	0.133698	4.21459e-07	Lzic	leucine zipper and CTNNBIP1 domain containing	69151
1800.62	0.607482	0.136737	4.26585e-07	Crem	cAMP responsive element modulator	12916
51.8115	1.58899	0.357967	4.36923e-07	Zbed3	zinc finger, BED type containing 3	72114
251.352	1.2505	0.281724	4.42133e-07	Slc11a1	solute carrier family 11 (proton-coupled divalent metal ion transporters), member 1	18173
253.098	0.762688	0.171895	4.4997e-07	Ptrhd1	peptidyl-tRNA hydrolase domain containing 1	69709
276.183	0.750284	0.16916	4.52606e-07	Tmem106a	transmembrane protein 106A	217203
632.22	0.698285	0.157601	4.63266e-07	Tbc1d23	TBC1 domain family, member 23	67581
702.648	0.802672	0.181177	4.65954e-07	Atp2c1	ATPase, Ca++-sequestering	235574
16.7961	3.74581	0.845599	4.68646e-07	Sort1	sortilin 1	20661
968.033	1.08629	0.245667	4.82322e-07	Adipor1	adiponectin receptor 1	72674
3462.03	0.596898	0.135299	5.05097e-07	Rab1b	RAB1B, member RAS oncogene family	76308
544.326	0.845924	0.191749	5.08e-07	Xpot	exportin, tRNA (nuclear export receptor for tRNAs)	73192
1535.59	0.766363	0.173893	5.31472e-07	Dek	DEK proto-oncogene (DNA binding)	110052
106.582	1.17836	0.267743	5.52343e-07	Slamf9	SLAM family member 9	98365
225.956	1.16191	0.264097	5.5537e-07	Fam104a	family with sequence similarity 104, member A	28081
823.31	0.648377	0.147569	5.61591e-07	Usp38	ubiquitin specific peptidase 38	74841
466.335	0.7151	0.162813	5.67832e-07	Nufip1	nuclear fragile X mental retardation protein interacting protein 1	27275
458.216	0.810778	0.184691	5.70993e-07	Rtca	RNA 3'-terminal phosphate cyclase	66368
275.887	1.09891	0.250589	5.83751e-07	Dhx32	DEAH (Asp-Glu-Ala-His) box polypeptide 32	101437
317.182	0.623394	0.142155	5.86967e-07	Traip	TRAF-interacting protein	22036
43.1783	1.91258	0.43641	5.9348e-07	Cyr61	NA	NA
23.9579	2.59794	0.59289	5.96742e-07	Nenf	neuron derived neurotrophic factor	66208
174.488	1.07176	0.245079	6.13351e-07	Rdh14	retinol dehydrogenase 14 (all-trans and 9-cis)	105014
845.897	0.686863	0.157085	6.16746e-07	Nol7	nucleolar protein 7	70078
108.204	1.31935	0.301767	6.20145e-07	Hist1h2ae	NA	NA
309.956	0.879209	0.201253	6.23599e-07	Noa1	nitric oxide associated 1	56412
29.9127	2.66948	0.611063	6.2705e-07	Tmem238	transmembrane protein 238	664968
182.347	0.745481	0.170664	6.30505e-07	1700097N02Rik	RIKEN cDNA 1700097N02 gene	67522
171.34	1.2474	0.285864	6.4452e-07	Gpr180	G protein-coupled receptor 180	58245
603.874	1.01207	0.232149	6.62225e-07	Rfk	riboflavin kinase	54391
100.708	1.1242	0.257946	6.65813e-07	Il3ra	interleukin 3 receptor, alpha chain	16188
315.71	1.25767	0.288714	6.7304e-07	Sys1	SYS1 Golgi-localized integral membrane protein homolog (S. cerevisiae)	66460
1155.37	0.672954	0.154567	6.83975e-07	Asnsd1	asparagine synthetase domain containing 1	70396
611.135	0.685582	0.157583	6.98694e-07	Ndfip2	Nedd4 family interacting protein 2	76273
731.422	0.585872	0.134778	7.06175e-07	Traf5	TNF receptor-associated factor 5	22033
314.471	0.832536	0.191611	7.13734e-07	Fbxo34	F-box protein 34	78938
1492.2	0.701237	0.161495	7.17562e-07	Mff	mitochondrial fission factor	75734
200.716	0.746001	0.17186	7.21414e-07	Rps15a-ps6	ribosomal protein S15A, pseudogene 6	100042173
407.325	0.632702	0.145996	7.33239e-07	Faap20	Fanconi anemia core complex associated protein 20	67513
577.717	1.01272	0.233899	7.453e-07	Padi2	peptidyl arginine deiminase, type II	18600
171.866	1.23313	0.285045	7.61588e-07	Pdf	peptide deformylase (mitochondrial)	68023
194.36	0.907462	0.209998	7.65782e-07	Gas2	growth arrest specific 2	14453
156.897	1.13817	0.263453	7.69993e-07	Fam199x	family with sequence similarity 199, X-linked	245622
142.309	0.989823	0.229748	7.9588e-07	Lrr1	leucine rich repeat protein 1	69706
561.329	0.643262	0.149669	8.23117e-07	Eaf1	ELL associated factor 1	74427
1590.92	0.590599	0.137626	8.51376e-07	Lyst	lysosomal trafficking regulator	17101
302.882	0.903572	0.210614	8.60933e-07	Emp1	epithelial membrane protein 1	13730
500.265	0.925535	0.216556	9.25442e-07	Gsto1	glutathione S-transferase omega 1	14873
260.821	0.958362	0.224322	9.35695e-07	Scyl2	SCY1-like 2 (S. cerevisiae)	213326
49.9101	1.34777	0.315867	9.66866e-07	9030025P20Rik	RIKEN cDNA 9030025P20 gene	100041574
136.9	1.12889	0.264615	9.72112e-07	Gm30699	predicted gene, 30699	102632694
299.451	0.81431	0.190898	9.77365e-07	Oaz2	ornithine decarboxylase antizyme 2	18247
557.012	0.650215	0.152475	9.87918e-07	Dok1	docking protein 1	13448
1663.8	0.64194	0.150707	1.00397e-06	Rhof	ras homolog family member F (in filopodia)	23912
371.704	0.859797	0.20211	1.0205e-06	Snip1	Smad nuclear interacting protein 1	76793
1044.86	0.911996	0.21466	1.03727e-06	Vars	valyl-tRNA synthetase	22321
442.787	0.898941	0.211648	1.04294e-06	Wipi2	WD repeat domain, phosphoinositide interacting 2	74781
10.2363	2.98902	0.70397	1.05432e-06	LOC102640520	NA	NA
154.084	1.02931	0.24244	1.06002e-06	Ubald2	UBA-like domain containing 2	319370
350.063	1.14906	0.270877	1.06582e-06	Stub1	STIP1 homology and U-Box containing protein 1	56424
97.369	1.32565	0.312864	1.07762e-06	Nfkbil1	nuclear factor of kappa light polypeptide gene enhancer in B cells inhibitor like 1	18038
386.492	0.950177	0.22434	1.10141e-06	Pspc1	paraspeckle protein 1	66645
472.983	0.8899	0.210398	1.13727e-06	Minpp1	multiple inositol polyphosphate histidine phosphatase 1	17330
166.418	1.24985	0.295541	1.14336e-06	Snx9	sorting nexin 9	66616
271.849	0.758871	0.179484	1.14947e-06	Prcp	prolylcarboxypeptidase (angiotensinase C)	72461
279.132	0.961778	0.227744	1.16184e-06	Ppp2r5d	protein phosphatase 2, regulatory subunit B', delta	21770
752.056	0.692608	0.164364	1.20677e-06	Tcerg1	transcription elongation regulator 1 (CA150)	56070
390.193	1.02709	0.243982	1.2264e-06	Slc35b2	solute carrier family 35, member B2	73836
148.299	0.776841	0.184925	1.28664e-06	Adap1	ArfGAP with dual PH domains 1	231821
773.647	0.585982	0.139578	1.30036e-06	Magohb	mago homolog B, exon junction complex core component	66441
271.417	0.77451	0.184544	1.30728e-06	Cenph	centromere protein H	26886
2863.8	0.618621	0.147483	1.32125e-06	Eif4h	eukaryotic translation initiation factor 4H	22384
117.03	1.24338	0.296436	1.32824e-06	Tmcc3	transmembrane and coiled coil domains 3	319880
2033.88	0.739917	0.176414	1.33522e-06	Calm3	calmodulin 3	12315
513.233	0.6333	0.151117	1.37741e-06	Gabarapl1	gamma-aminobutyric acid (GABA) A receptor-associated protein-like 1	57436
479.445	0.975264	0.23313	1.39197e-06	Hibadh	3-hydroxyisobutyrate dehydrogenase	58875
70.0826	1.05095	0.251351	1.41392e-06	Dynlt1b	dynein light chain Tctex-type 1B	21648
376.909	0.770709	0.184442	1.45083e-06	Trnau1ap	tRNA selenocysteine 1 associated protein 1	71787
37.2763	3.21113	0.768722	1.45827e-06	Alpk1	alpha-kinase 1	71481
836.122	0.622897	0.149152	1.47319e-06	Anp32b	acidic (leucine-rich) nuclear phosphoprotein 32 family, member B	67628
904.88	0.916644	0.21964	1.48826e-06	Rae1	ribonucleic acid export 1	66679
561.275	0.655755	0.157135	1.49581e-06	Dctpp1	dCTP pyrophosphatase 1	66422
1624.36	0.752863	0.180424	1.50337e-06	Sacm1l	SAC1 suppressor of actin mutations 1-like (yeast)	83493
229.623	0.962294	0.230758	1.51102e-06	Exoc6b	exocyst complex component 6B	75914
137.518	0.897816	0.215369	1.51871e-06	Fabp5	fatty acid binding protein 5, epidermal	16592
201.887	1.66366	0.399389	1.53424e-06	Cbfa2t3	CBFA2/RUNX1 translocation partner 3	12398
51.6584	1.92793	0.463145	1.55781e-06	1810011H11Rik	NA	NA
322.643	1.0198	0.245542	1.59841e-06	Glrx2	glutaredoxin 2 (thioltransferase)	69367
70.8955	1.37771	0.331848	1.60667e-06	Crtap	cartilage associated protein	56693
444.137	0.890506	0.214581	1.61498e-06	Map2k2	mitogen-activated protein kinase kinase 2	26396
523.247	0.760903	0.183495	1.67345e-06	Irf5	interferon regulatory factor 5	27056
660.822	1.04823	0.252868	1.69024e-06	Nsun2	NOL1/NOP2/Sun domain family member 2	28114
61.5251	1.50274	0.362626	1.71554e-06	Etv5	ets variant 5	104156
206.248	0.863222	0.208479	1.74952e-06	Osm	oncostatin M	18413
702.673	1.57283	0.38011	1.78386e-06	Letm1	leucine zipper-EF-hand containing transmembrane protein 1	56384
349.767	0.732592	0.177159	1.80989e-06	Tex2	testis expressed gene 2	21763
333.645	0.926531	0.22414	1.82736e-06	Myadm	myeloid-associated differentiation marker	50918
1291.55	0.793644	0.192049	1.85366e-06	Ptpn18	protein tyrosine phosphatase, non-receptor type 18	19253
670.077	0.655487	0.158618	1.86243e-06	Ankrd46	ankyrin repeat domain 46	68839
324.031	0.835084	0.202149	1.88003e-06	Slc43a3	solute carrier family 43, member 3	58207
230.269	0.929251	0.22539	1.93357e-06	Rab11fip1	RAB11 family interacting protein 1 (class I)	75767
419.699	0.917377	0.222736	1.95202e-06	Prkca	protein kinase C, alpha	18750
1167.19	0.652687	0.158594	1.98948e-06	Nrd1	nardilysin, N-arginine dibasic convertase, NRD convertase 1	230598
432.354	1.05651	0.256785	2.00829e-06	Scap	SREBF chaperone	235623
475.998	0.586896	0.143006	2.0758e-06	Mpv17l2	MPV17 mitochondrial membrane protein-like 2	234384
221.42	1.21373	0.295769	2.08562e-06	Gtdc1	glycosyltransferase-like domain containing 1	227835
46.0612	2.75118	0.67119	2.13534e-06	Tmem259	transmembrane protein 259	216157
1482.05	0.713656	0.174198	2.15547e-06	Adora2a	adenosine A2a receptor	11540
578.19	0.72842	0.177835	2.18569e-06	Vopp1	vesicular, overexpressed in cancer, prosurvival protein 1	232023
191.892	1.09454	0.267528	2.21644e-06	Txnrd2	thioredoxin reductase 2	26462
483.788	0.749622	0.183311	2.23705e-06	Ubiad1	UbiA prenyltransferase domain containing 1	71707
682.185	0.760465	0.186033	2.27855e-06	Vps4a	vacuolar protein sorting 4A	116733
1058.6	0.644083	0.157574	2.28893e-06	Ost4	oligosaccharyltransferase complex subunit 4 (non-catalytic)	67695
349.19	0.61924	0.151643	2.30996e-06	E2f4	E2F transcription factor 4	104394
1361.35	0.652492	0.159895	2.32065e-06	Unc93b1	unc-93 homolog B1, TLR signaling regulator	54445
10.5767	3.5687	0.875601	2.39594e-06	Trim47	tripartite motif-containing 47	217333
364.589	1.24709	0.306064	2.42863e-06	March1	NA	NA
201.287	0.96408	0.237044	2.46232e-06	Ankrd37	ankyrin repeat domain 37	654824
426.144	0.655522	0.161572	2.4856e-06	Gatm	glycine amidinotransferase (L-arginine:glycine amidinotransferase)	67092
69.7587	1.5588	0.384271	2.5092e-06	Upk1a	uroplakin 1A	109637
1314.74	0.773975	0.190815	2.521e-06	Bend4	BEN domain containing 4	666938
1419.43	0.752218	0.185488	2.53283e-06	Uhrf1	ubiquitin-like, containing PHD and RING finger domains, 1	18140
453.998	0.721338	0.177874	2.54465e-06	Itpk1	inositol 1,3,4-triphosphate 5/6 kinase	217837
576.715	1.12565	0.278057	2.58079e-06	Eri1	exoribonuclease 1	67276
50.4837	2.60958	0.645311	2.60563e-06	S1pr5	sphingosine-1-phosphate receptor 5	94226
683.421	0.707536	0.17508	2.65549e-06	Ccrl2	chemokine (C-C motif) receptor-like 2	54199
457.885	1.70471	0.422093	2.70579e-06	Rbm42	RNA binding motif protein 42	68035
242.997	0.840651	0.208337	2.73126e-06	Krtcap3	keratinocyte associated protein 3	69815
499.399	0.732255	0.181572	2.74419e-06	Gde1	glycerophosphodiester phosphodiesterase 1	56209
485.918	0.745001	0.184778	2.79594e-06	Fam126a	family with sequence similarity 126, member A	84652
71.3032	1.66936	0.414341	2.8221e-06	Gar1	GAR1 ribonucleoprotein	68147
1529.6	0.645587	0.160522	2.88915e-06	Thumpd1	THUMP domain containing 1	233802
446.554	0.637538	0.158682	2.94343e-06	Runx1	runt related transcription factor 1	12394
10.9509	2.94893	0.734014	2.9571e-06	LOC108167374	NA	NA
410.165	0.761681	0.189673	2.99821e-06	Trappc6a	trafficking protein particle complex 6A	67091
4094.01	0.588892	0.14665	3.01196e-06	Serp1	stress-associated endoplasmic reticulum protein 1	28146
1327.26	0.620782	0.15492	3.09634e-06	Arl14ep	ADP-ribosylation factor-like 14 effector protein	212772
386.109	1.28076	0.319627	3.11054e-06	Usp39	ubiquitin specific peptidase 39	28035
155.731	1.12242	0.280171	3.12479e-06	Slc39a14	solute carrier family 39 (zinc transporter), member 14	213053
39.754	3.36451	0.840841	3.22518e-06	Scand1	SCAN domain-containing 1	19018
1183.51	0.607662	0.151876	3.25412e-06	Exosc3	exosome component 3	66362
150.975	0.917021	0.229288	3.26868e-06	Lad1	ladinin	16763
863.28	0.638105	0.159603	3.28332e-06	Creg1	cellular repressor of E1A-stimulated genes 1	433375
135.613	1.58636	0.39682	3.29797e-06	Cyp4f18	cytochrome P450, family 4, subfamily f, polypeptide 18	72054
648.135	0.606182	0.151914	3.35742e-06	Mrps10	mitochondrial ribosomal protein S10	64657
216.814	0.960932	0.240977	3.47862e-06	Frmd4a	FERM domain containing 4A	209630
855.267	0.768278	0.192665	3.49377e-06	Tmem134	transmembrane protein 134	66990
604.166	0.69303	0.173797	3.50892e-06	Faim	Fas apoptotic inhibitory molecule	23873
445.164	0.729853	0.183201	3.55494e-06	Slc35b3	solute carrier family 35, member B3	108652
184.793	0.949373	0.238633	3.63262e-06	Bag3	BCL2-associated athanogene 3	29810
4293.52	0.600434	0.151029	3.68016e-06	Limd2	LIM domain containing 2	67803
317.453	0.599219	0.150743	3.69603e-06	5430416N02Rik	RIKEN cDNA 5430416N02 gene	100503199
71.0541	1.4943	0.375936	3.7119e-06	Adap2	ArfGAP with dual PH domains 2	216991
253.289	0.638527	0.16086	3.77634e-06	Cpsf4	cleavage and polyadenylation specific factor 4	54188
1043.81	0.835834	0.210771	3.82568e-06	Dgat1	diacylglycerol O-acyltransferase 1	13350
442.244	0.806623	0.203498	3.8917e-06	Rcc1	regulator of chromosome condensation 1	100088
782.599	0.750058	0.189431	4.00814e-06	Mrps30	mitochondrial ribosomal protein S30	59054
1193.16	0.710467	0.179641	4.04195e-06	Med15	mediator complex subunit 15	94112
140.65	1.71462	0.43356	4.05902e-06	Eps8	epidermal growth factor receptor pathway substrate 8	13860
1794.42	1.59797	0.404117	4.07612e-06	Rps2	ribosomal protein S2	16898
452.197	0.79657	0.20172	4.11086e-06	Flnb	filamin, beta	286940
74.9619	1.24969	0.316645	4.14615e-06	Klra3	killer cell lectin-like receptor, subfamily A, member 3	16634
854.843	0.996168	0.252491	4.16389e-06	Dda1	DET1 and DDB1 associated 1	66498
16.7749	2.38022	0.603295	4.1816e-06	Gm9733	predicted gene 9733	751864
303.09	0.592445	0.150366	4.23581e-06	Cdkn3	cyclin-dependent kinase inhibitor 3	72391
22.8001	2.08462	0.529742	4.30888e-06	Gm5150	predicted gene 5150	381484
335.686	1.0203	0.259287	4.32732e-06	Tusc3	tumor suppressor candidate 3	80286
13.3077	4.00204	1.01738	4.34586e-06	Bmp7	bone morphogenetic protein 7	12162
325.752	0.617812	0.157148	4.42028e-06	Hivep1	human immunodeficiency virus type I enhancer binding protein 1	110521
334.303	1.11224	0.282969	4.45766e-06	Kat2a	K(lysine) acetyltransferase 2A	14534
1074.6	0.743485	0.189177	4.49504e-06	Fam3c	family with sequence similarity 3, member C	27999
20.6602	4.06434	1.0349	4.57049e-06	Tnfaip2	tumor necrosis factor, alpha-induced protein 2	21928
468.518	2.38179	0.606505	4.58936e-06	Lsm4	LSM4 homolog, U6 small nuclear RNA and mRNA degradation associated	50783
212.954	2.93166	0.746546	4.60822e-06	Il12b	interleukin 12b	16160
16585.5	0.63453	0.161632	4.62717e-06	Il2rb	interleukin 2 receptor, beta chain	16185
175.71	1.35386	0.345131	4.68443e-06	Plbd2	phospholipase B domain containing 2	71772
987.444	0.686939	0.175208	4.74221e-06	Timm50	translocase of inner mitochondrial membrane 50	66525
1772.67	0.714254	0.18238	4.76188e-06	Mfsd14a	major facilitator superfamily domain containing 14A	15247
231.814	1.23239	0.314995	4.80161e-06	Orc1	origin recognition complex, subunit 1	18392
705.86	0.932094	0.238584	4.90288e-06	Ciita	class II transactivator	12265
765.996	0.705487	0.180746	4.9854e-06	Cand1	cullin associated and neddylation disassociated 1	71902
18.012	2.41244	0.618566	5.02721e-06	Npm3-ps1	nucleoplasmin 3, pseudogene 1	108176
237.805	0.653285	0.167835	5.19739e-06	Pafah1b3	platelet-activating factor acetylhydrolase, isoform 1b, subunit 3	18476
71.1329	1.35403	0.348159	5.26261e-06	Lipo3	lipase, member O3	381236
861.244	0.617404	0.158879	5.35017e-06	Acaa1a	acetyl-Coenzyme A acyltransferase 1A	113868
739.649	0.804554	0.207577	5.70614e-06	Afg3l2	AFG3-like AAA ATPase 2	69597
244.425	1.12777	0.29121	5.77499e-06	Pde6d	phosphodiesterase 6D, cGMP-specific, rod, delta	18582
385.601	0.751554	0.194176	5.79818e-06	Gins2	GINS complex subunit 2 (Psf2 homolog)	272551
414.222	0.712146	0.184477	6.12887e-06	Btbd10	BTB (POZ) domain containing 10	68815
525.53	0.633257	0.164202	6.29767e-06	Spint2	serine protease inhibitor, Kunitz type 2	20733
133.426	1.29305	0.335376	6.32199e-06	Igsf6	immunoglobulin superfamily, member 6	80719
730.841	0.669596	0.174064	6.52128e-06	Hjurp	Holliday junction recognition protein	381280
399.434	0.788798	0.205083	6.54644e-06	Mcm10	minichromosome maintenance 10 replication initiation factor	70024
1043.56	0.660092	0.17176	6.62235e-06	Ndel1	nudE neurodevelopment protein 1 like 1	83431
232.397	0.97589	0.254094	6.69899e-06	Slc15a4	solute carrier family 15, member 4	100561
290.721	1.45163	0.37803	6.75038e-06	Tmem214	transmembrane protein 214	68796
909.481	1.32998	0.346463	6.82754e-06	Ppp4c	protein phosphatase 4, catalytic subunit	56420
252.009	0.768041	0.200106	6.85336e-06	Synj2	synaptojanin 2	20975
197.765	0.776284	0.202432	6.98331e-06	Prdx4	peroxiredoxin 4	53381
107.02	1.01462	0.265242	7.223e-06	Lst1	leukocyte specific transcript 1	16988
183.232	0.908899	0.237773	7.25034e-06	Hist1h2bc	NA	NA
1703.28	0.653976	0.171228	7.33292e-06	Clta	clathrin, light polypeptide (Lca)	12757
429.894	0.60257	0.157831	7.38841e-06	Ddt	D-dopachrome tautomerase	13202
689.459	0.665866	0.174417	7.41622e-06	Ttc13	tetratricopeptide repeat domain 13	234875
602.22	0.691998	0.18144	7.50075e-06	Cep85	centrosomal protein 85	70012
103.769	0.930806	0.244353	7.70058e-06	4930417O13Rik	RIKEN cDNA 4930417O13 gene	73870
261.922	0.766293	0.202272	8.29501e-06	D1Ertd622e	NA	NA
423.984	0.846866	0.223968	8.51464e-06	Cep55	centrosomal protein 55	74107
92.3018	1.10705	0.293351	8.77163e-06	Pou2f2	POU domain, class 2, transcription factor 2	18987
2017.12	0.785376	0.208214	8.80441e-06	Ppp3r1	protein phosphatase 3, regulatory subunit B, alpha isoform (calcineurin B, type I)	19058
33.6646	2.01115	0.533198	8.83718e-06	Vash1	vasohibin 1	238328
335.348	0.723356	0.19199	8.96947e-06	Tmbim1	transmembrane BAX inhibitor motif containing 1	69660
35.2965	1.64834	0.43752	9.00273e-06	Ppp1r35	protein phosphatase 1, regulatory subunit 35	69871
772.542	0.754452	0.200517	9.10391e-06	Zpr1	ZPR1 zinc finger	22687
617.496	0.707402	0.188237	9.20738e-06	Anapc2	anaphase promoting complex subunit 2	99152
177.128	1.1691	0.311132	9.24194e-06	Rasgef1b	RasGEF domain family, member 1B	320292
209.305	0.886091	0.236263	9.3827e-06	Gstcd	glutathione S-transferase, C-terminal domain containing	67553
517.928	0.658989	0.175735	9.4183e-06	Thoc3	THO complex 3	73666
111.936	1.81088	0.483011	9.45399e-06	Mrc1	mannose receptor, C type 1	17533
127.773	1.0831	0.289111	9.59757e-06	Cnn3	calponin 3, acidic	71994
1593.97	0.612949	0.163711	9.74241e-06	Snrnp40	small nuclear ribonucleoprotein 40 (U5)	66585
339.473	0.625481	0.167105	9.81509e-06	Acer3	alkaline ceramidase 3	66190
344.79	0.968742	0.259132	9.99796e-06	Ung	uracil DNA glycosylase	22256
67.8367	1.19697	0.320591	1.01103e-05	Stab1	stabilin 1	192187
31.6657	1.5347	0.411228	1.01859e-05	Bco1	beta-carotene oxygenase 1	63857
521.28	0.770772	0.206755	1.0339e-05	Tmem183a	transmembrane protein 183A	57439
583.408	0.631235	0.169333	1.03774e-05	Rcn1	reticulocalbin 1	19672
153.924	0.913727	0.245439	1.05334e-05	Ifi204	interferon activated gene 204	15951
33.0939	1.76302	0.47369	1.06117e-05	Sap30	sin3 associated polypeptide	60406
142.634	1.59432	0.428371	1.06508e-05	Lrrk2	leucine-rich repeat kinase 2	66725
444.634	0.766967	0.206075	1.069e-05	0610012G03Rik	RIKEN cDNA 0610012G03 gene	106264
57.1346	1.06143	0.285205	1.07291e-05	Ehd2	EH-domain containing 2	259300
478.145	0.644432	0.173195	1.07683e-05	Atf1	activating transcription factor 1	11908
379.637	0.767916	0.206648	1.1045e-05	Dhx29	DEAH (Asp-Glu-Ala-His) box polypeptide 29	218629
726.104	0.73507	0.19805	1.1166e-05	Ehd1	EH-domain containing 1	13660
433.952	0.822149	0.221722	1.13286e-05	Gm11802	predicted gene 11802	102636258
230.474	1.22751	0.331309	1.15348e-05	BC028528	cDNA sequence BC028528	229600
24.8419	2.52725	0.682625	1.17012e-05	Lyz1	lysozyme 1	17110
13.6891	2.99636	0.809631	1.17432e-05	1500004A13Rik	RIKEN cDNA 1500004A13 gene	319830
176.668	0.867335	0.234408	1.18271e-05	Rps19bp1	ribosomal protein S19 binding protein 1	66538
24.7873	9.33854	2.52472	1.18694e-05	Gm35082	predicted gene, 35082	102638545
285.054	0.675892	0.182951	1.1998e-05	Mycbp	MYC binding protein	56309
114.729	1.44025	0.389974	1.20842e-05	Acbd6	acyl-Coenzyme A binding domain containing 6	72482
30.1359	2.08491	0.564601	1.21274e-05	Gm33363	predicted gene, 33363	102636241
2095.26	0.648489	0.175669	1.21707e-05	Uba2	ubiquitin-like modifier activating enzyme 2	50995
420.032	0.723359	0.196117	1.24323e-05	Zdhhc3	zinc finger, DHHC domain containing 3	69035
27.6698	2.5989	0.705196	1.24766e-05	Sostdc1	sclerostin domain containing 1	66042
154.379	1.03259	0.281078	1.29742e-05	Emc10	ER membrane protein complex subunit 10	69683
46.0478	1.88451	0.513277	1.31135e-05	Gm34150	predicted gene, 34150	102637304
50.1605	1.93411	0.52741	1.33016e-05	Clec10a	C-type lectin domain family 10, member A	17312
638.385	0.728209	0.198711	1.33969e-05	Gramd4	GRAM domain containing 4	223752
32.3405	2.47742	0.676812	1.34939e-05	Met	met proto-oncogene	17295
552.565	0.599524	0.163926	1.35918e-05	Comt	catechol-O-methyltransferase	12846
701.252	0.778478	0.213034	1.3691e-05	Mvp	major vault protein	78388
31.411	1.55628	0.426114	1.38405e-05	Hist1h2ab	NA	NA
365.975	0.820615	0.224746	1.39405e-05	C330027C09Rik	NA	NA
271.65	0.962412	0.263642	1.39907e-05	Agfg2	ArfGAP with FG repeats 2	231801
19.9225	1.84614	0.505845	1.40911e-05	Gm5801	ubiquitin-conjugating enzyme E2, J2 homolog pseudogene	545056
1079.37	0.847328	0.23287	1.45001e-05	Csrnp1	cysteine-serine-rich nuclear protein 1	215418
264.249	0.644273	0.177352	1.46588e-05	Gtse1	G two S phase expressed protein 1	29870
591.544	0.664384	0.182958	1.482e-05	Ccne1	cyclin E1	12447
150.562	0.915889	0.252226	1.48738e-05	Ppfibp1	PTPRF interacting protein, binding protein 1 (liprin beta 1)	67533
486.311	0.794039	0.218723	1.49816e-05	Tpd52	tumor protein D52	21985
239.565	1.24154	0.342497	1.51453e-05	Sapcd2	suppressor APC domain containing 2	72080
353.634	0.943381	0.260283	1.52004e-05	Prkrir	NA	NA
216.413	0.834863	0.23041	1.52557e-05	Bhlhb9	basic helix-loop-helix domain containing, class B9	70237
156.757	0.75656	0.208868	1.53666e-05	Nfatc2ip	nuclear factor of activated T cells, cytoplasmic, calcineurin dependent 2 interacting protein	18020
220.177	0.709163	0.196238	1.55939e-05	Tnfsf13b	tumor necrosis factor (ligand) superfamily, member 13b	24099
329.7	0.999655	0.27697	1.58244e-05	Cog1	component of oligomeric golgi complex 1	16834
672.442	1.40799	0.390202	1.59994e-05	Raly	hnRNP-associated with lethal yellow	19383
239.152	1.08463	0.300656	1.61162e-05	Fiz1	Flt3 interacting zinc finger protein 1	23877
60.0346	1.14531	0.317533	1.62332e-05	Hist1h2ai	NA	NA
202.071	0.989775	0.274449	1.62919e-05	Fzr1	fizzy and cell division cycle 20 related 1	56371
83.169	1.44122	0.399998	1.64695e-05	Tfpt	TCF3 (E2A) fusion partner	69714
516.682	0.81068	0.225112	1.67668e-05	Reep4	receptor accessory protein 4	72549
44.1676	1.22737	0.341042	1.70654e-05	Gm15473	predicted gene 15473	100504308
138.797	1.32827	0.369142	1.71254e-05	Tmem201	transmembrane protein 201	230917
473.983	0.702895	0.195453	1.7246e-05	Cinp	cyclin-dependent kinase 2 interacting protein	67236
11.4965	2.47446	0.688379	1.74882e-05	Hist1h2ao	NA	NA
171.538	1.90883	0.531486	1.77322e-05	Cyp27a1	cytochrome P450, family 27, subfamily a, polypeptide 1	104086
465.984	0.646932	0.180137	1.77934e-05	Ptch1	patched 1	19206
6.97289	4.14959	1.15859	1.83551e-05	LOC108168986	NA	NA
581.44	0.642932	0.179819	1.88676e-05	Vps26b	VPS26 retromer complex component B	69091
50.8507	1.1286	0.316154	1.93905e-05	Gm21188	predicted gene, 21188	100861753
187.227	1.3658	0.383167	1.98554e-05	Pirb	paired Ig-like receptor B	18733
2588.78	0.589359	0.165531	1.99234e-05	Arcn1	archain 1	213827
60.6837	0.877834	0.246589	1.99915e-05	Sp3os	trans-acting transcription factor 3, opposite strand	100503849
317.998	0.825485	0.23195	2.00598e-05	Agpat1	1-acylglycerol-3-phosphate O-acyltransferase 1 (lysophosphatidic acid acyltransferase, alpha)	55979
230.966	0.76699	0.215762	2.03355e-05	Triobp	TRIO and F-actin binding protein	110253
21.9008	2.62365	0.738878	2.07536e-05	Irs2	insulin receptor substrate 2	384783
14.5953	2.77745	0.782288	2.08239e-05	Arhgef10l	Rho guanine nucleotide exchange factor (GEF) 10-like	72754
72.5305	1.06979	0.301336	2.08941e-05	Mybl2	myeloblastosis oncogene-like 2	17865
19.1365	9.72754	2.74689	2.13943e-05	Scg2	secretogranin II	20254
203.985	0.606739	0.171376	2.16121e-05	Bard1	BRCA1 associated RING domain 1	12021
210.051	0.705571	0.199724	2.22043e-05	Akr7a5	aldo-keto reductase family 7, member A5 (aflatoxin aldehyde reductase)	110198
542.469	0.607602	0.172091	2.23541e-05	Fam89b	family with sequence similarity 89, member B	17826
54.7442	1.12096	0.317536	2.25042e-05	Slc16a11	solute carrier family 16 (monocarboxylic acid transporters), member 11	216867
63.9124	2.30471	0.653717	2.29582e-05	Gpr141	G protein-coupled receptor 141	353346
445.206	0.925981	0.262992	2.33422e-05	Mgat2	mannoside acetylglucosaminyltransferase 2	217664
85.0003	1.81877	0.517049	2.36542e-05	Cdh17	cadherin 17	12557
27.4264	1.86865	0.533231	2.47833e-05	Gdf15	growth differentiation factor 15	23886
183.666	1.62369	0.463369	2.48651e-05	Shtn1	shootin 1	71653
4048.75	0.607718	0.173558	2.50302e-05	Zyx	zyxin	22793
9.60274	2.6053	0.74413	2.51954e-05	Gm36620	predicted gene, 36620	102640592
598.331	0.66558	0.190329	2.54464e-05	Yipf4	Yip1 domain family, member 4	67864
501.204	0.831704	0.238167	2.58708e-05	Colgalt1	collagen beta(1-O)galactosyltransferase 1	234407
187.427	1.32172	0.378541	2.59562e-05	Dusp14	dual specificity phosphatase 14	56405
240.068	0.904117	0.2598	2.69995e-05	Errfi1	ERBB receptor feedback inhibitor 1	74155
55.9763	1.82334	0.523957	2.70882e-05	Ch25h	cholesterol 25-hydroxylase	12642
153.375	0.74488	0.214461	2.75374e-05	Hist1h2bm	NA	NA
311.199	0.586741	0.169151	2.79966e-05	Timm10	translocase of inner mitochondrial membrane 10	30059
173.846	0.802929	0.231505	2.8181e-05	Atp13a2	ATPase type 13A2	74772
146.665	0.626215	0.18064	2.8551e-05	S100a1	S100 calcium binding protein A1	20193
18.7722	2.57889	0.744717	2.87382e-05	Hlx	H2.0-like homeobox	15284
574.348	0.818324	0.236621	2.91186e-05	Exoc5	exocyst complex component 5	105504
719.523	0.598542	0.173099	2.92142e-05	Atp9b	ATPase, class II, type 9B	50771
664.102	0.751731	0.217468	2.93101e-05	Rbm14	RNA binding motif protein 14	56275
48.9138	1.11725	0.32343	2.95992e-05	Rem2	rad and gem related GTP binding protein 2	140743
32.6703	2.08825	0.604637	2.98891e-05	Art3	ADP-ribosyltransferase 3	109979
109.525	0.999709	0.289509	3.00824e-05	Dpep2	dipeptidase 2	319446
178.088	1.08224	0.313596	3.03744e-05	P2ry6	pyrimidinergic receptor P2Y, G-protein coupled, 6	233571
188.524	1.04163	0.301836	3.04717e-05	Polr3h	polymerase (RNA) III (DNA directed) polypeptide H	78929
159.856	0.793514	0.229957	3.06663e-05	Vapb	vesicle-associated membrane protein, associated protein B and C	56491
341.776	0.702606	0.203635	3.07636e-05	Psmg1	proteasome (prosome, macropain) assembly chaperone 1	56088
87.6528	1.23902	0.359657	3.14537e-05	Cd300a	CD300A molecule	217303
489.886	0.821678	0.238621	3.15532e-05	Cadm1	cell adhesion molecule 1	54725
216.532	1.32569	0.385652	3.24575e-05	Cactin	cactin, spliceosome C complex subunit	70312
1326.06	0.712995	0.207429	3.25589e-05	Arhgap9	Rho GTPase activating protein 9	216445
163.703	0.72437	0.210772	3.26603e-05	Crip2	cysteine rich protein 2	68337
803.597	0.591482	0.172225	3.28644e-05	Sf3b4	splicing factor 3b, subunit 4	107701
1080.11	0.798004	0.232436	3.30695e-05	B930095G15Rik	RIKEN cDNA B930095G15 gene	320268
85.0584	1.37355	0.401149	3.34893e-05	Ly6d	lymphocyte antigen 6 complex, locus D	17068
45.5778	1.49254	0.436324	3.39183e-05	Hhex	hematopoietically expressed homeobox	15242
289.011	0.82618	0.242353	3.54507e-05	Scarb1	scavenger receptor class B, member 1	20778
338.976	0.855304	0.251216	3.57888e-05	Egln2	egl-9 family hypoxia-inducible factor 2	112406
89.2093	1.6061	0.47192	3.60159e-05	Plaur	plasminogen activator, urokinase receptor	18793
695.535	0.811879	0.23874	3.64731e-05	Snx20	sorting nexin 20	71607
470.755	0.829146	0.243978	3.69334e-05	Lamp1	lysosomal-associated membrane protein 1	16783
294.966	0.88988	0.261955	3.72805e-05	Pex13	peroxisomal biogenesis factor 13	72129
121.291	0.760655	0.223956	3.73964e-05	Pck2	phosphoenolpyruvate carboxykinase 2 (mitochondrial)	74551
400.925	0.632089	0.186158	3.75127e-05	Pbk	PDZ binding kinase	52033
348.338	0.88567	0.261153	3.79801e-05	Pprc1	peroxisome proliferative activated receptor, gamma, coactivator-related 1	226169
1951.61	0.619138	0.182637	3.83342e-05	Spg21	SPG21, maspardin	27965
90.3666	2.3073	0.680813	3.85711e-05	Rnf144b	ring finger protein 144B	218215
56.1731	1.00309	0.29636	3.89315e-05	Dnajb5	DnaJ heat shock protein family (Hsp40) member B5	56323
230.497	0.889182	0.262717	3.90519e-05	Ubqln4	ubiquilin 4	94232
913.393	0.664729	0.196486	3.9173e-05	Lyar	Ly1 antibody reactive clone	17089
378.301	1.63543	0.485068	4.11363e-05	Gm6377	predicted gene 6377	622976
9.5041	4.68871	1.39426	4.22878e-05	Pkdcc	protein kinase domain containing, cytoplasmic	106522
715.592	0.732107	0.217738	4.2417e-05	Strn	striatin, calmodulin binding protein	268980
329.608	0.607641	0.180848	4.28063e-05	Hmg20b	high mobility group 20B	15353
188.003	1.16583	0.347271	4.35903e-05	Tlr13	toll-like receptor 13	279572
35.7491	1.89389	0.564352	4.38528e-05	Gjb2	gap junction protein, beta 2	14619
13.1723	2.57399	0.768862	4.50554e-05	LOC108167777	NA	NA
12.7273	2.84153	0.849155	4.5462e-05	Hist1h2ah	NA	NA
397.228	0.986752	0.294931	4.55978e-05	St14	suppression of tumorigenicity 14 (colon carcinoma)	19143
98.0878	0.924461	0.276454	4.60064e-05	Slc44a1	solute carrier family 44, member 1	100434
799.395	0.657893	0.196924	4.61444e-05	Slc25a46	solute carrier family 25, member 46	67453
57.29	1.22656	0.367564	4.67004e-05	Igf2bp3	insulin-like growth factor 2 mRNA binding protein 3	140488
528.903	0.744443	0.223304	4.71239e-05	Cybb	cytochrome b-245, beta polypeptide	13058
71.9674	1.64666	0.494107	4.76898e-05	Tlr7	toll-like receptor 7	170743
415.395	0.743373	0.223229	4.82588e-05	Stk39	serine/threonine kinase 39	53416
312.793	0.822786	0.24712	4.8829e-05	Galnt11	polypeptide N-acetylgalactosaminyltransferase 11	231050
52.7178	1.0921	0.328966	5.04212e-05	Ccdc40	coiled-coil domain containing 40	207607
106.286	0.892762	0.269172	5.1604e-05	D430001F17Rik	RIKEN cDNA D430001F17 gene	319403
490.4	0.690136	0.208326	5.20522e-05	Slc16a1	solute carrier family 16 (monocarboxylic acid transporters), member 1	20501
369.42	0.628687	0.189984	5.26568e-05	Cul4a	cullin 4A	99375
93.323	1.60257	0.484389	5.28089e-05	Ppp2r5b	protein phosphatase 2, regulatory subunit B', beta	225849
664	0.601136	0.181733	5.29612e-05	Ggh	gamma-glutamyl hydrolase	14590
646.412	0.626246	0.189561	5.43377e-05	Ptpn11	protein tyrosine phosphatase, non-receptor type 11	19247
57.5823	1.28192	0.38804	5.44916e-05	Atg9b	autophagy related 9B	213948
75.4509	1.07265	0.325835	5.57557e-05	Clec4a2	C-type lectin domain family 4, member a2	26888
43.5507	1.14865	0.349059	5.60769e-05	Fancf	Fanconi anemia, complementation group F	100040608
288.651	0.857084	0.260457	5.62376e-05	Ankrd54	ankyrin repeat domain 54	223690
958.825	0.608663	0.185066	5.67218e-05	Pfdn2	prefoldin 2	18637
76.4372	1.66473	0.50674	5.73739e-05	Tuft1	tuftelin 1	22156
163.665	0.935226	0.285078	5.83604e-05	Clec4a1	C-type lectin domain family 4, member a1	269799
330.93	0.853408	0.260291	5.85273e-05	Rassf4	Ras association (RalGDS/AF-6) domain family member 4	213391
83.081	0.869935	0.265945	5.95402e-05	Adam15	a disintegrin and metallopeptidase domain 15 (metargidin)	11490
126.612	0.980983	0.299925	5.97116e-05	Trmt44	tRNA methyltransferase 44	78890
20.9273	1.38811	0.425127	6.0233e-05	Ugt1a10	UDP glycosyltransferase 1 family, polypeptide A10	394430
187.775	0.822042	0.251774	6.04079e-05	E2f8	E2F transcription factor 8	108961
80.017	1.0585	0.324402	6.09343e-05	Ncf2	neutrophil cytosolic factor 2	17970
86.763	1.1459	0.351225	6.14619e-05	E130308A19Rik	RIKEN cDNA E130308A19 gene	230259
668.806	1.19107	0.365074	6.16377e-05	Rnf187	ring finger protein 187	108660
185.886	0.827105	0.25352	6.18133e-05	Aldh4a1	aldehyde dehydrogenase 4 family, member A1	212647
65.7375	1.18517	0.364038	6.23493e-05	Gnb5	guanine nucleotide binding protein (G protein), beta 5	14697
25.5685	2.28702	0.702859	6.28913e-05	Stk32c	serine/threonine kinase 32C	57740
734.919	1.13709	0.349612	6.30732e-05	Slc25a39	solute carrier family 25, member 39	68066
189.99	1.06157	0.326989	6.39904e-05	Med26	mediator complex subunit 26	70625
204.857	0.94272	0.290458	6.43617e-05	Pop1	processing of precursor 1, ribonuclease P/MRP family, (S. cerevisiae)	67724
14.1616	2.42062	0.746875	6.51109e-05	Creb5	cAMP responsive element binding protein 5	231991
175.502	0.830576	0.256319	6.5866e-05	E2f3	E2F transcription factor 3	13557
169.816	0.728975	0.22507	6.66216e-05	Gfi1	growth factor independent 1 transcription repressor	14581
147.819	0.639896	0.197697	6.7002e-05	F730043M19Rik	RIKEN cDNA F730043M19 gene	320046
585.946	0.702018	0.217188	6.79614e-05	E430025E21Rik	NA	NA
36.0869	1.36926	0.423927	6.93203e-05	Tceal8	transcription elongation factor A (SII)-like 8	66684
426.922	0.725063	0.224805	7.02979e-05	Arhgap11a	Rho GTPase activating protein 11A	228482
56.2728	1.29696	0.402565	7.16853e-05	Prnp	prion protein	19122
120.918	0.850761	0.264304	7.24844e-05	Gpn2	GPN-loop GTPase 2	100210
75.8899	1.10782	0.345136	7.3308e-05	Pxmp2	peroxisomal membrane protein 2	19301
583.64	0.635336	0.198356	7.49843e-05	Tmem70	transmembrane protein 70	70397
65.4854	1.2294	0.384	7.58323e-05	Klra2	killer cell lectin-like receptor, subfamily A, member 2	16633
237.551	0.744314	0.232619	7.66844e-05	Cbx6	chromobox 6	494448
46.8159	1.8218	0.569494	7.71111e-05	Klf9	Kruppel-like factor 9	16601
926.591	0.665411	0.208037	7.73247e-05	Ncapg2	non-SMC condensin II complex, subunit G2	76044
136.415	0.881377	0.275641	7.7753e-05	Leng1	leukocyte receptor cluster (LRC) member 1	69757
96.1917	1.17441	0.367385	7.79678e-05	Fam216a	family with sequence similarity 216, member A	68948
275.548	0.606911	0.18991	7.81831e-05	Fut11	fucosyltransferase 11	73068
73.4879	0.935902	0.29288	7.83985e-05	Trpm1	transient receptor potential cation channel, subfamily M, member 1	17364
119.933	1.08315	0.338992	7.86141e-05	Sirpa	signal-regulatory protein alpha	19261
423.335	0.759251	0.237695	7.90459e-05	Esco2	establishment of sister chromatid cohesion N-acetyltransferase 2	71988
127.142	1.41811	0.444402	8.0134e-05	Ccdc61	coiled-coil domain containing 61	232933
13.6235	2.7833	0.872871	8.12276e-05	Mid2	midline 2	23947
261.392	0.816394	0.256043	8.14468e-05	Cltb	clathrin, light polypeptide (Lcb)	74325
42.1518	1.50766	0.472999	8.18863e-05	Epdr1	ependymin related protein 1 (zebrafish)	105298
231.533	0.748813	0.235117	8.23288e-05	Elac2	elaC ribonuclease Z 2	68626
665.256	0.679308	0.213305	8.25506e-05	Eif2ak1	eukaryotic translation initiation factor 2 alpha kinase 1	15467
267.749	0.98859	0.310596	8.34401e-05	Pithd1	PITH (C-terminal proteasome-interacting domain of thioredoxin-like) domain containing 1	66193
442.963	1.28042	0.402497	8.45561e-05	Map3k11	mitogen-activated protein kinase kinase kinase 11	26403
480.414	0.686163	0.215773	8.50035e-05	Adpgk	ADP-dependent glucokinase	72141
3865.65	0.871812	0.276674	9.34215e-05	Slc1a5	solute carrier family 1 (neutral amino acid transporter), member 5	20514
938.733	0.592241	0.188055	9.41568e-05	Emc6	ER membrane protein complex subunit 6	66048
533.38	0.886265	0.281631	9.51455e-05	Trp53i11	transformation related protein 53 inducible protein 11	277414
212.627	0.957823	0.30443	9.56407e-05	Cyth2	cytohesin 2	19158
352.032	0.700437	0.222698	9.58893e-05	Cdc16	CDC16 cell division cycle 16	69957
245.76	0.657025	0.209017	9.66375e-05	Dubr	Dppa2 upstream binding RNA	68190
151.05	1.381	0.43957	9.68889e-05	Dvl2	dishevelled segment polarity protein 2	13543
232.917	0.665868	0.212037	9.71413e-05	Ier3	immediate early response 3	15937
37.5336	1.99813	0.63764	9.91899e-05	Slc43a1	solute carrier family 43, member 1	72401
91.3036	1.3736	0.439115	0.000101012	Clec7a	C-type lectin domain family 7, member a	56644
52.4153	0.906765	0.290192	0.000102327	2310009B15Rik	RIKEN cDNA 2310009B15 gene	69549
15.3461	7.17705	2.29695	0.000102592	Gm39552	predicted gene, 39552	105243746
211.742	0.858201	0.274788	0.000102858	Mdm1	transformed mouse 3T3 cell double minute 1	17245
3064.92	0.792276	0.253945	0.000103663	Actn4	actinin alpha 4	60595
475.673	0.644536	0.2066	0.000103931	Nuf2	NUF2, NDC80 kinetochore complex component	66977
258.057	0.611335	0.195958	0.0001042	Snx16	sorting nexin 16	74718
316.893	0.691509	0.221712	0.000104469	2310022A10Rik	RIKEN cDNA 2310022A10 gene	66367
426.249	0.734034	0.235607	0.000105283	Sun2	Sad1 and UNC84 domain containing 2	223697
189.888	0.918046	0.294762	0.000105555	Mms22l	MMS22-like, DNA repair protein	212377
33.4653	1.7793	0.572062	0.000106654	Fcrlb	Fc receptor-like B	435653
220.491	0.866062	0.278634	0.000107211	Pex7	peroxisomal biogenesis factor 7	18634
684.738	1.22728	0.394883	0.000107489	Slco4a1	solute carrier organic anion transporter family, member 4a1	108115
356.118	0.602998	0.194223	0.000107771	Ralb	v-ral simian leukemia viral oncogene B	64143
614.937	0.84538	0.272335	0.000108335	Usp19	ubiquitin specific peptidase 19	71472
49.986	0.875838	0.282341	0.000109749	Hist1h2bp	NA	NA
45.3929	2.15401	0.697528	0.000114069	Myof	myoferlin	226101
152.48	1.03767	0.336804	0.000117665	Rasgrp4	RAS guanyl releasing protein 4	233046
143.089	0.78554	0.254973	0.000117966	Gm36220	predicted gene, 36220	102640063
91.6003	0.784173	0.254603	0.000118269	Orai1	ORAI calcium release-activated calcium modulator 1	109305
172.743	0.890822	0.289251	0.000118571	Smyd2	SET and MYND domain containing 2	226830
61.0953	1.07517	0.349563	0.000119794	Hist1h2ak	NA	NA
268.851	0.632768	0.206131	0.000121652	Rbfa	ribosome binding factor A	68731
175.775	0.616506	0.20098	0.000122594	Alg13	asparagine-linked glycosylation 13	67574
15.2844	3.22375	1.05287	0.000123868	Gsta4	glutathione S-transferase, alpha 4	14860
37.9823	7.08152	2.31363	0.000124509	Gpr33	G protein-coupled receptor 33	14762
257.938	0.608605	0.199147	0.000126454	Zbtb2	zinc finger and BTB domain containing 2	381990
705.356	0.707355	0.231492	0.00012678	Bub1b	BUB1B, mitotic checkpoint serine/threonine kinase	12236
202.11	0.920404	0.301457	0.000128411	Tacc2	transforming, acidic coiled-coil containing protein 2	57752
25.1518	2.18778	0.717723	0.000130391	C130050O18Rik	RIKEN cDNA C130050O18 gene	319772
116.351	0.871402	0.286209	0.000131729	Tfdp2	transcription factor Dp 2	211586
577.652	0.72896	0.239685	0.000133421	Gipc1	GIPC PDZ domain containing family, member 1	67903
113.661	0.716899	0.235846	0.00013478	Gm33118	predicted gene, 33118	102635898
120.95	0.764392	0.251482	0.00013512	Gm17745	predicted gene, 17745	432488
123.568	1.29956	0.427628	0.000135801	Ccdc92	coiled-coil domain containing 92	215707
221.808	0.682379	0.224559	0.000136142	Thg1l	tRNA-histidine guanylyltransferase 1-like (S. cerevisiae)	66628
2125.4	0.826482	0.272225	0.00013751	Prkch	protein kinase C, eta	18755
355.53	0.995357	0.328101	0.000138199	Ddit4	DNA-damage-inducible transcript 4	74747
100.651	1.16535	0.384155	0.00013889	Repin1	replication initiator 1	58887
38.3609	1.12281	0.370549	0.000141324	Plau	plasminogen activator, urokinase	18792
84.1108	1.00682	0.332431	0.000141674	Egln3	egl-9 family hypoxia-inducible factor 3	112407
350.015	0.873528	0.288768	0.000143785	Fus	fused in sarcoma	233908
152.921	0.683609	0.226167	0.000145557	Eme1	essential meiotic structure-specific endonuclease 1	268465
253.68	0.732299	0.242327	0.000146268	Slc12a4	solute carrier family 12, member 4	20498
181.415	0.77595	0.257253	0.000148064	Tns1	tensin 1	21961
27.8876	1.69583	0.562254	0.000148426	Lhfpl2	lipoma HMGIC fusion partner-like 2	218454
167.017	1.13148	0.375494	0.000150247	Hsd3b7	hydroxy-delta-5-steroid dehydrogenase, 3 beta- and steroid delta-isomerase 7	101502
178.438	0.661846	0.219725	0.000151344	Ctdnep1	CTD nuclear envelope phosphatase 1	67181
933.875	0.703389	0.233646	0.000152078	Il12rb2	interleukin 12 receptor, beta 2	16162
48.7098	1.68758	0.560846	0.000152448	Serpinf1	serine (or cysteine) peptidase inhibitor, clade F, member 1	20317
258.412	1.10247	0.366416	0.000152817	Tbcc	tubulin-specific chaperone C	72726
519.756	0.61216	0.203505	0.000153926	Chmp2b	charged multivesicular body protein 2B	68942
17.5252	1.98435	0.659963	0.000154298	Gm39701	predicted gene, 39701	105244006
27.1522	1.37868	0.458528	0.00015504	Gm2808	predicted gene 2808	100040500
54.0959	1.08887	0.363153	0.000158804	Mex3b	mex3 RNA binding family member B	108797
322.622	0.706501	0.235754	0.000159949	Klhl25	kelch-like 25	207952
36.8729	1.20653	0.403191	0.000163393	Gm30262	predicted gene, 30262	102632099
503.32	0.65943	0.220806	0.000166126	Flot2	flotillin 2	14252
174.752	0.758052	0.253928	0.000167307	Tm7sf3	transmembrane 7 superfamily member 3	67623
1206.15	0.885523	0.296659	0.0001677	Il2ra	interleukin 2 receptor, alpha chain	16184
364.2	0.585446	0.196468	0.000170474	Hint2	histidine triad nucleotide binding protein 2	68917
147.815	0.723191	0.242706	0.000170874	Mcee	methylmalonyl CoA epimerase	73724
143.96	1.16766	0.392209	0.000172079	Chtf18	CTF18, chromosome transmission fidelity factor 18	214901
131.462	0.737458	0.248247	0.000175339	Pon3	paraoxonase 3	269823
133.589	2.75913	0.929203	0.000175751	Gm40409	predicted gene, 40409	105244881
524.714	0.65874	0.221885	0.000176575	Strip1	striatin interacting protein 1	229707
217.502	0.821451	0.277395	0.00018033	Slc25a1	solute carrier family 25 (mitochondrial carrier, citrate transporter), member 1	13358
12.4836	4.56679	1.54441	0.000182456	Arhgap6	Rho GTPase activating protein 6	11856
55.5528	1.34198	0.453873	0.000182883	Pla2g4a	phospholipase A2, group IVA (cytosolic, calcium-dependent)	18783
231.918	0.607629	0.205516	0.00018331	Wdr81	WD repeat domain 81	192652
646.858	0.673752	0.227911	0.000184165	Cog8	component of oligomeric golgi complex 8	97484
268.555	1.76307	0.59825	0.000191513	Tbc1d8	TBC1 domain family, member 8	54610
98.2514	0.888736	0.302356	0.000195059	Slc25a42	solute carrier family 25, member 42	73095
50.2626	0.998443	0.339836	0.000195957	Clip2	CAP-GLY domain containing linker protein 2	269713
317.307	0.651462	0.222586	0.00020053	Ctsl	cathepsin L	13039
162.08	0.671116	0.229539	0.000202395	Poc1a	POC1 centriolar protein A	70235
17.21	2.20393	0.754108	0.000203335	2210011C24Rik	NA	NA
448.688	0.590279	0.201981	0.000203805	Spag5	sperm associated antigen 5	54141
9.42268	4.68454	1.60325	0.000204277	Hs3st1	heparan sulfate (glucosamine) 3-O-sulfotransferase 1	15476
268.357	0.796563	0.272665	0.000205219	Hfe	homeostatic iron regulator	15216
79.6081	1.62018	0.554698	0.000206162	Tmem160	transmembrane protein 160	69094
217.074	0.627925	0.215014	0.000206634	Cenpm	centromere protein M	66570
41.4307	1.20507	0.412876	0.000207583	Hpse	heparanase	15442
490.497	0.618588	0.211945	0.000208057	Kdelr1	KDEL (Lys-Asp-Glu-Leu) endoplasmic reticulum protein retention receptor 1	68137
388.357	0.601672	0.206194	0.000208532	Cln5	ceroid-lipofuscinosis, neuronal 5	211286
119.196	1.04105	0.356844	0.000209008	Ociad2	OCIA domain containing 2	433904
40.5589	1.3745	0.471356	0.000209486	Kcnq5	potassium voltage-gated channel, subfamily Q, member 5	226922
11.5729	6.7944	2.33199	0.000210927	Acsl3	acyl-CoA synthetase long-chain family member 3	74205
121.659	1.18514	0.406922	0.000212374	Chpf	chondroitin polymerizing factor	74241
237.861	0.681869	0.234125	0.000212856	Plod3	procollagen-lysine, 2-oxoglutarate 5-dioxygenase 3	26433
136.945	0.847057	0.291017	0.000213825	Mast2	microtubule associated serine/threonine kinase 2	17776
138.86	0.632006	0.217303	0.000215774	Mlf1	myeloid leukemia factor 1	17349
69.8464	1.1563	0.397708	0.000217239	Ramp3	receptor (calcitonin) activity modifying protein 3	56089
266.738	0.688988	0.237144	0.000218219	Slc35a3	solute carrier family 35 (UDP-N-acetylglucosamine (UDP-GlcNAc) transporter), member 3	229782
95.727	1.30826	0.450333	0.000218711	B3galt6	UDP-Gal:betaGal beta 1,3-galactosyltransferase, polypeptide 6	117592
38.405	1.03135	0.355289	0.000221667	Zfpm1	zinc finger protein, multitype 1	22761
36.3203	1.52066	0.524748	0.000223667	Camk2n1	calcium/calmodulin-dependent protein kinase II inhibitor 1	66259
1052.31	0.634052	0.218928	0.000225678	Akt2	thymoma viral proto-oncogene 2	11652
244.656	0.611605	0.211464	0.000229728	Snapc2	small nuclear RNA activating complex, polypeptide 2	102209
40.4705	1.78516	0.617683	0.000230751	Gda	guanine deaminase	14544
230.991	0.776469	0.269178	0.000233339	Atad3a	ATPase family, AAA domain containing 3A	108888
20.4845	2.60897	0.905041	0.000235948	Spib	Spi-B transcription factor (Spi-1/PU.1 related)	272382
12.382	2.58554	0.896942	0.00023647	Klra17	killer cell lectin-like receptor, subfamily A, member 17	170733
167.951	0.644045	0.223439	0.000237514	Zc3h12a	zinc finger CCCH type containing 12A	230738
211.269	0.719902	0.249788	0.000238036	Itih5	inter-alpha (globulin) inhibitor H5	209378
171.72	0.665881	0.231409	0.000242241	Ube2m	ubiquitin-conjugating enzyme E2M	22192
12.6817	1.76685	0.614479	0.000244366	Etv4	ets variant 4	18612
67.7274	1.25287	0.437267	0.000249216	Csrp1	cysteine and glycine-rich protein 1	13007
94.5538	2.37493	0.829593	0.000251963	Il1rl1	interleukin 1 receptor-like 1	17082
47.486	1.21058	0.424383	0.000258132	Klc3	kinesin light chain 3	232943
1530.37	0.590003	0.206908	0.000260404	Kcnn4	potassium intermediate/small conductance calcium-activated channel, subfamily N, member 4	16534
119.041	0.658233	0.23092	0.000261543	Depdc1a	DEP domain containing 1a	76131
81.2427	1.61184	0.565589	0.000262114	Irf6	interferon regulatory factor 6	54139
20.6653	2.48351	0.872249	0.000263261	Dgkg	diacylglycerol kinase, gamma	110197
259.975	0.890696	0.312858	0.000264413	Mtmr14	myotubularin related protein 14	97287
276.878	0.586525	0.206138	0.000267295	Cox18	cytochrome c oxidase assembly protein 18	231430
159.793	0.647075	0.227602	0.000269033	Plekho1	pleckstrin homology domain containing, family O member 1	67220
167.222	0.750764	0.264473	0.000272546	Calhm2	calcium homeostasis modulator family member 2	72691
14.0507	2.41822	0.853872	0.000276706	Kcna4	potassium voltage-gated channel, shaker-related subfamily, member 4	16492
28.1929	1.85466	0.656548	0.000282769	Syde1	synapse defective 1, Rho GTPase, homolog 1 (C. elegans)	71709
884.266	0.591129	0.209697	0.000289539	Bak1	BCL2-antagonist/killer 1	12018
294.605	0.663157	0.235274	0.000290159	Rad51ap1	RAD51 associated protein 1	19362
433.747	0.665744	0.236954	0.000299602	Trim27	tripartite motif-containing 27	19720
183.621	0.995638	0.354684	0.000301521	Sdc4	syndecan 4	20971
231.986	0.916399	0.326589	0.000303443	Prr11	proline rich 11	270906
165.193	0.915697	0.326521	0.00030473	Zfp282	zinc finger protein 282	101095
236.217	0.759766	0.27145	0.000309941	Donson	downstream neighbor of SON	60364
81.4588	0.977109	0.349215	0.000311902	Rnf126	ring finger protein 126	70294
32.2994	2.95913	1.05772	0.000312557	LOC108167732	NA	NA
27.8419	2.44206	0.874672	0.000317151	Hcar2	hydroxycarboxylic acid receptor 2	80885
36.7102	1.53631	0.550644	0.000319821	Sema4c	sema domain, immunoglobulin domain (Ig), transmembrane domain (TM) and short cytoplasmic domain, (semaphorin) 4C	20353
106.54	0.784493	0.281663	0.000325861	Sh3rf1	SH3 domain containing ring finger 1	59009
44.6988	2.09594	0.752788	0.000326539	Sulf2	sulfatase 2	72043
27.5749	1.54494	0.555074	0.000327219	Kifc3	kinesin family member C3	16582
193.114	3.20601	1.1523	0.000327902	Cxcl2	chemokine (C-X-C motif) ligand 2	20310
224.159	0.851012	0.305982	0.000330632	Zdhhc7	zinc finger, DHHC domain containing 7	102193
66.5975	0.785788	0.282886	0.000336121	Zmynd19	zinc finger, MYND domain containing 19	67187
243.112	0.861483	0.310439	0.000338886	Crtc2	CREB regulated transcription coactivator 2	74343
5712.23	0.772991	0.278678	0.00034097	Ltb	lymphotoxin B	16994
140.129	0.627744	0.226605	0.000344465	Mir22hg	Mir22 host gene (non-protein coding)	100042498
218.129	0.813462	0.293683	0.000345868	Znhit2	zinc finger, HIT domain containing 2	29805
313.985	0.627576	0.226656	0.000346572	Ets2	E26 avian leukemia oncogene 2, 3' domain	23872
169.004	2.14084	0.773809	0.000350803	Clptm1	cleft lip and palate associated transmembrane protein 1	56457
387.187	0.656555	0.237719	0.000355796	Adprhl2	ADP-ribosylhydrolase like 2	100206
103.245	0.768882	0.278545	0.000360095	3110082I17Rik	RIKEN cDNA 3110082I17 gene	73212
250.43	0.679523	0.24638	0.000362255	Dna2	DNA replication helicase/nuclease 2	327762
214.134	0.62093	0.225215	0.000364423	Spdl1	spindle apparatus coiled-coil protein 1	70385
143.752	0.744649	0.270782	0.000371032	Pmm1	phosphomannomutase 1	29858
342.162	0.769481	0.279947	0.000374725	Mir155hg	Mir155 host gene (non-protein coding)	100653389
190.537	0.636851	0.232015	0.00038288	Wdtc1	WD and tetratricopeptide repeats 1	230796
20.0818	1.35912	0.495162	0.000383624	Pwwp2b	PWWP domain containing 2B	101631
649.359	0.63622	0.231821	0.000384368	Trabd	TraB domain containing	67976
209.774	0.830121	0.303846	0.000400281	Mcoln1	mucolipin 1	94178
230.488	0.731605	0.268021	0.000402598	Tec	tec protein tyrosine kinase	21682
75.0749	1.1462	0.419926	0.000403371	Tmem51	transmembrane protein 51	214359
132.333	0.779307	0.28559	0.000405692	Igfbp4	insulin-like growth factor binding protein 4	16010
8.25142	2.46607	0.904549	0.000408024	LOC108167581	NA	NA
307.321	0.666809	0.244767	0.000411928	Sprtn	SprT-like N-terminal domain	244666
26.4567	1.53674	0.564168	0.000413494	C030039L03Rik	NA	NA
89.0966	1.19071	0.437251	0.000415061	Rab3il1	RAB3A interacting protein (rabin3)-like 1	74760
38.3391	1.52712	0.561395	0.00041978	Ltb4r1	leukotriene B4 receptor 1	16995
106.755	0.816725	0.300326	0.000422939	Myb	myeloblastosis oncogene	17863
253.254	0.62784	0.231105	0.000426114	Ccdc91	coiled-coil domain containing 91	67015
514.708	0.697506	0.258052	0.000447147	Marcks	myristoylated alanine rich protein kinase C substrate	17118
257.456	0.686952	0.254154	0.000447969	Enpp1	ectonucleotide pyrophosphatase/phosphodiesterase 1	18605
70.4606	0.97998	0.363429	0.000454634	LOC105243553	uncharacterized LOC105243553	105243553
201.937	0.650433	0.241587	0.000459676	Hk3	hexokinase 3	212032
8.42772	2.23688	0.830873	0.000460522	Gm36161	predicted gene, 36161	102639975
248.703	0.62969	0.233996	0.000462218	Pacsin1	protein kinase C and casein kinase substrate in neurons 1	23969
92.276	0.815254	0.303036	0.000463068	Ptpn23	protein tyrosine phosphatase, non-receptor type 23	104831
269.746	0.591299	0.219979	0.000465634	Zfp664	zinc finger protein 664	269704
96.6067	1.02409	0.382038	0.000473432	Tiam1	T cell lymphoma invasion and metastasis 1	21844
130.414	0.609372	0.227481	0.000474311	Stradb	STE20-related kinase adaptor beta	227154
58.1516	1.02866	0.384633	0.000482249	Vsig10	V-set and immunoglobulin domain containing 10	231668
309.33	0.619748	0.231843	0.000486686	Zfand5	zinc finger, AN1-type domain 5	22682
39.7981	1.32209	0.496058	0.00049209	Mgmt	O-6-methylguanine-DNA methyltransferase	17314
116.485	0.790662	0.296719	0.000493911	Setd6	SET domain containing 6	66083
29.793	1.31788	0.495178	0.000495742	Tgfb1	transforming growth factor, beta 1	21803
416.875	0.61972	0.233594	0.000506016	Hmox1	heme oxygenase 1	15368
189.782	0.938418	0.353913	0.000508847	1810026J23Rik	NA	NA
84.2457	1.2043	0.454583	0.000512635	Pgp	phosphoglycolate phosphatase	67078
82.3778	0.655289	0.247422	0.000513587	Hist1h3i	NA	NA
245.342	0.792584	0.300245	0.000525131	Slc9a6	solute carrier family 9 (sodium/hydrogen exchanger), member 6	236794
9.13231	3.61631	1.37041	0.000528052	Adam11	a disintegrin and metallopeptidase domain 11	11488
9.63478	3.87633	1.46945	0.000529029	Gm35019	predicted gene, 35019	102638459
117.035	0.630684	0.239145	0.000533917	Dnajc16	DnaJ heat shock protein family (Hsp40) member C16	214063
242.875	0.81667	0.309785	0.000536851	Calcrl	calcitonin receptor-like	54598
23.1222	2.12305	0.805656	0.000539791	Gab2	growth factor receptor bound protein 2-associated protein 2	14389
99.0725	0.848938	0.322327	0.000542741	Gng12	guanine nucleotide binding protein (G protein), gamma 12	14701
78.8265	1.02095	0.387978	0.000545705	Olfm1	olfactomedin 1	56177
59.3638	1.05427	0.400697	0.000546696	Fcrl1	Fc receptor-like 1	229499
465.12	0.608959	0.232355	0.000567742	Scyl1	SCY1-like 1 (S. cerevisiae)	78891
247.762	0.663796	0.254219	0.000586283	Tmtc4	transmembrane and tetratricopeptide repeat containing 4	70551
76.0598	0.869072	0.332982	0.000589402	2810408I11Rik	RIKEN cDNA 2810408I11 gene	69941
122.475	0.644366	0.246915	0.000590443	Dnajb12	DnaJ heat shock protein family (Hsp40) member B12	56709
136.608	0.586063	0.224654	0.00059461	Aaed1	NA	NA
240.107	0.691794	0.265539	0.000600889	Ube2e3	ubiquitin-conjugating enzyme E2E 3	22193
18.7496	1.77632	0.684288	0.000616822	LOC100038947	NA	NA
50.2239	1.02492	0.395163	0.00062437	Dhrs13	dehydrogenase/reductase (SDR family) member 13	70451
129.056	0.890466	0.34367	0.000627619	Btk	Bruton agammaglobulinemia tyrosine kinase	12229
30.058	1.85123	0.714945	0.000629805	Klra7	killer cell lectin-like receptor, subfamily A, member 7	16638
138.12	0.736001	0.284372	0.000634182	Socs2	suppressor of cytokine signaling 2	216233
122.845	0.80376	0.310579	0.000635276	Gstt3	glutathione S-transferase, theta 3	103140
18.4941	5.78557	2.23672	0.000637472	Sh2b2	SH2B adaptor protein 2	23921
218.768	1.59364	0.616266	0.000639672	Srm	spermidine synthase	20810
21.4107	1.48569	0.574799	0.000641878	4930596I21Rik	RIKEN cDNA 4930596I21 gene	78229
6933.88	0.656499	0.25402	0.000642982	Klrc1	killer cell lectin-like receptor subfamily C, member 1	16641
34.376	1.75638	0.680296	0.000648511	Gm20324	predicted gene, 20324	100504637
161.209	0.773818	0.299757	0.000649622	Styx	serine/threonine/tyrosine interaction protein	56291
152.081	0.750591	0.290889	0.000651851	Spred1	sprouty protein with EVH-1 domain 1, related sequence	114715
264.367	0.677487	0.262842	0.000658553	Lzts1	leucine zipper, putative tumor suppressor 1	211134
271.231	0.790888	0.30812	0.000677915	Ska3	spindle and kinetochore associated complex subunit 3	219114
10530.3	0.655584	0.25566	0.000680227	Bhlhe40	basic helix-loop-helix family, member e40	20893
64.0861	1.07041	0.417924	0.00068605	Kcnk7	potassium channel, subfamily K, member 7	16530
107.012	0.784726	0.306458	0.000687221	Acsf3	acyl-CoA synthetase family member 3	257633
33.2137	1.53077	0.598654	0.000693122	Rnf128	ring finger protein 128	66889
80.9647	0.677483	0.265022	0.000694306	Metrn	meteorin, glial cell differentiation regulator	70083
158.3	0.71792	0.281105	0.000699062	Sowahc	sosondowah ankyrin repeat domain family member C	268301
23.0565	1.7933	0.702565	0.000705025	F10	coagulation factor X	14058
39.4879	0.802556	0.314554	0.000706223	Rpl37rt	ribosomal protein L37, retrotransposed	100502825
51.9832	1.33116	0.522896	0.000721888	Tspan2	tetraspanin 2	70747
35.6296	0.815625	0.320525	0.000724316	Hist1h2an	NA	NA
250.273	0.770703	0.303153	0.000731623	Mxi1	MAX interactor 1, dimerization protein	17859
271.551	0.636295	0.250646	0.00074264	Cobll1	Cobl-like 1	319876
84.1263	0.77149	0.304469	0.000750068	Cd300ld	CD300 molecule like family member d	217305
1311.46	1.22594	0.484771	0.000761337	Ier2	immediate early response 2	15936
209.535	0.683736	0.270445	0.000762599	Farp1	FERM, RhoGEF (Arhgef) and pleckstrin domain protein 1 (chondrocyte-derived)	223254
31.8728	5.66453	2.242	0.000771446	Htr7	5-hydroxytryptamine (serotonin) receptor 7	15566
276.404	0.644738	0.255251	0.000776501	Icmt	isoprenylcysteine carboxyl methyltransferase	57295
195.962	0.975541	0.386401	0.00078283	Nop9	NOP9 nucleolar protein	67842
141.803	0.670279	0.26571	0.00078918	Cpped1	calcineurin-like phosphoesterase domain containing 1	223978
57.1781	1.12129	0.444534	0.000792995	Rin2	Ras and Rab interactor 2	74030
180.383	1.08891	0.432979	0.000804592	Tjp3	tight junction protein 3	27375
206.728	0.64109	0.255457	0.000818943	Supt3	SPT3, SAGA and STAGA complex component	109115
163.08	0.869937	0.347119	0.000828179	Myo10	myosin X	17909
321.178	0.595811	0.237752	0.000829501	Stil	Scl/Tal1 interrupting locus	20460
247.167	0.725276	0.29019	0.000841496	Specc1	sperm antigen with calponin homology and coiled-coil domains 1	432572
282.347	0.586972	0.235043	0.000845546	As3mt	arsenite methyltransferase	57344
158.611	0.611847	0.245164	0.000850969	Exoc3l	exocyst complex component 3-like	277978
14.9793	1.3681	0.548524	0.00085641	Ripply3	ripply transcriptional repressor 3	170765
97.9841	0.816483	0.327368	0.00085777	9430038I01Rik	RIKEN cDNA 9430038I01 gene	77252
101.466	0.975767	0.391284	0.000860492	Dnlz	DNL-type zinc finger	52838
31.0187	1.20883	0.48487	0.000865935	Prss2	protease, serine 2	22072
73.837	0.930178	0.3732	0.000872736	Tmem163	transmembrane protein 163	72160
323.022	0.616068	0.247558	0.000879573	Sgol1	NA	NA
153.131	0.765441	0.307717	0.000882327	Ddias	DNA damage-induced apoptosis suppressor	74041
286.304	0.607895	0.244859	0.000890667	Lrrc14	leucine rich repeat containing 14	223664
51.9869	0.816551	0.329353	0.000899083	Taf10	TATA-box binding protein associated factor 10	24075
157.647	0.904155	0.365	0.000903318	Oip5	Opa interacting protein 5	70645
155.25	0.618342	0.249677	0.00090615	Anln	anillin, actin binding protein	68743
120.269	1.02293	0.413513	0.000920346	Rfng	RFNG O-fucosylpeptide 3-beta-N-acetylglucosaminyltransferase	19719
101.156	0.70075	0.28337	0.000923194	Atpaf1	ATP synthase mitochondrial F1 complex assembly factor 1	230649
103.189	0.874126	0.353656	0.000928894	Fes	feline sarcoma oncogene	14159
266.185	0.643169	0.260767	0.000953237	Dtx2	deltex 2, E3 ubiquitin ligase	74198
79.1714	1.38664	0.562588	0.000957562	Bcl11a	B cell CLL/lymphoma 11A (zinc finger protein)	14025
121.793	0.656928	0.266787	0.00096192	Cd300c2	CD300C molecule 2	140497
599.913	0.600783	0.244419	0.000972132	Abhd8	abhydrolase domain containing 8	64296
20.6133	1.54824	0.63032	0.000976558	Wisp1	NA	NA
45.4285	0.828976	0.337625	0.000979513	Hist1h2bk	NA	NA
153.64	0.593148	0.241974	0.000992864	Zfp623	zinc finger protein 623	78834
327.185	0.692417	0.282489	0.000994355	Pkmyt1	protein kinase, membrane associated tyrosine/threonine 1	268930
19.6762	1.48077	0.604314	0.000997343	Clec4b1	C-type lectin domain family 4, member b1	69810
76.452	1.38699	0.566725	0.00100784	Ptpn3	protein tyrosine phosphatase, non-receptor type 3	545622
62.4417	1.02225	0.41834	0.00101391	Tsen34	tRNA splicing endonuclease subunit 34	66078
54.4658	0.771978	0.316269	0.00102458	2810025M15Rik	RIKEN cDNA 2810025M15 gene	69953
71.7101	1.00173	0.410537	0.00102764	Nuak2	NUAK family, SNF1-like kinase, 2	74137
123.04	0.685964	0.281319	0.00103071	Trmt61a	tRNA methyltransferase 61A	328162
215	0.886029	0.363428	0.00103685	Pak1	p21 (RAC1) activated kinase 1	18479
1138.87	0.714971	0.293701	0.0010492	Rbm38	RNA binding motif protein 38	56190
134.221	0.591582	0.24314	0.00105384	Ripk2	receptor (TNFRSF)-interacting serine-threonine kinase 2	192656
55.1034	1.14979	0.472609	0.00105695	Slc15a3	solute carrier family 15, member 3	65221
39.9551	1.25199	0.514897	0.00106471	Gca	grancalcin	227960
289.85	0.84276	0.346631	0.00106626	Tmem115	transmembrane protein 115	56395
5.03392	3.97044	1.63306	0.00106781	Gm32309	predicted gene, 32309	102634811
60.7454	0.933433	0.384395	0.00106938	Zbtb33	zinc finger and BTB domain containing 33	56805
4.58746	3.75695	1.54778	0.00107252	Gm8801	protein phosphatase 1, regulatory subunit 10 pseudogene	667766
74.5502	0.923726	0.380656	0.0010741	Ndufaf6	NADH:ubiquinone oxidoreductase complex assembly factor 6	76947
4.23203	6.88245	2.83812	0.00108198	Glis1	GLIS family zinc finger 1	230587
13.9357	2.28865	0.946038	0.0010931	Tspan10	tetraspanin 10	208634
234.448	0.673149	0.278272	0.0010947	Tfe3	transcription factor E3	209446
10.7656	2.62939	1.08863	0.00111081	Hes1	hes family bHLH transcription factor 1	15205
138.181	0.676751	0.280377	0.00111889	Tysnd1	trypsin domain containing 1	71767
754.023	0.927069	0.384416	0.00113025	Nfkb2	nuclear factor of kappa light polypeptide gene enhancer in B cells 2, p49/p100	18034
43.4141	1.32419	0.549219	0.00113188	Ncs1	neuronal calcium sensor 1	14299
158.812	0.812261	0.337431	0.00114982	Plpp1	phospholipid phosphatase 1	19012
329.778	0.773215	0.321909	0.00117452	Fam234a	family with sequence similarity 234, member A	106581
203.613	0.613109	0.255395	0.00117784	Gtf3a	general transcription factor III A	66596
14.198	1.93584	0.806876	0.00118116	Gm41563	predicted gene, 41563	105246255
358.777	0.683094	0.285091	0.00119455	Apba3	amyloid beta (A4) precursor protein-binding, family A, member 3	57267
256.929	0.822472	0.343295	0.00119957	Snx11	sorting nexin 11	74479
33.1234	1.53366	0.640537	0.00120293	Zdhhc14	zinc finger, DHHC domain containing 14	224454
60.5816	0.927815	0.388539	0.00122161	Fbxo4	F-box protein 4	106052
51.7839	0.82032	0.343993	0.00123362	Ankrd9	ankyrin repeat domain 9	74251
6.93103	6.18269	2.59406	0.00124221	Vis1	viral integration site 1	110153
79.4837	0.786056	0.330406	0.00125951	Ell2	elongation factor for RNA polymerase II 2	192657
137.023	0.669882	0.28202	0.00126825	Gen1	GEN1, Holliday junction 5' flap endonuclease	209334
106.424	0.687776	0.29043	0.00128421	Mcoln3	mucolipin 3	171166
6.16601	2.17675	0.920195	0.0012914	Gm29719	synaptotagmin-like 3 pseudogene	101055731
173.171	0.598014	0.254317	0.00132993	Pla2g15	phospholipase A2, group XV	192654
43.3901	0.848859	0.361284	0.00134299	2010001A14Rik	RIKEN cDNA 2010001A14 gene	76516
62.7375	1.08419	0.461852	0.00134674	Ccdc88a	coiled coil domain containing 88A	108686
29.6674	0.82503	0.351612	0.00135238	Gm14377	predicted gene 14377	102634561
71.0453	0.994864	0.424602	0.0013656	I830127L07Rik	NA	NA
5.56439	6.88912	2.94415	0.00137319	Itgb8	integrin beta 8	320910
133.148	0.63636	0.272482	0.00139238	Tlcd2	TLC domain containing 2	380712
27.0717	1.28599	0.552183	0.00140988	Agpat9	NA	NA
73.2205	0.820264	0.352984	0.00142958	C2cd2	C2 calcium-dependent domain containing 2	207781
13.2684	3.06899	1.32304	0.00143755	Cxcl11	chemokine (C-X-C motif) ligand 11	56066
255.214	0.730452	0.315028	0.00143956	Rhbdf2	rhomboid 5 homolog 2	217344
14.6383	1.70689	0.736361	0.00144357	Bambi	BMP and activin membrane-bound inhibitor	68010
4.61135	3.52928	1.5254	0.00145367	Kcnk10	potassium channel, subfamily K, member 10	72258
4.99751	6.178	2.67087	0.00145571	Gpr85	G protein-coupled receptor 85	64450
13.1556	1.47986	0.640917	0.00147006	Tmsb15l	thymosin beta 15b like	399591
442.829	0.721881	0.312728	0.00147417	Fastk	Fas-activated serine/threonine kinase	66587
70.778	0.998105	0.432892	0.00148244	Ptgs2	prostaglandin-endoperoxide synthase 2	19225
47.497	1.1605	0.503666	0.00148659	Cbx2	chromobox 2	12416
18.841	2.07794	0.903055	0.00149911	C4b	complement component 4B (Chido blood group)	12268
65.1061	1.02737	0.446608	0.0015033	Cd209a	CD209a antigen	170786
489.168	0.648614	0.282198	0.00151379	Cant1	calcium activated nucleotidase 1	76025
8.04689	5.42684	2.36696	0.00152865	C630043F03Rik	RIKEN cDNA C630043F03 gene	68285
69.762	2.27463	0.992375	0.00153292	Sept3	NA	NA
147.087	0.800998	0.349822	0.0015372	Igsf8	immunoglobulin superfamily, member 8	140559
37.3037	1.12452	0.491701	0.00153937	Asph	aspartate-beta-hydroxylase	65973
7.86688	3.88267	1.7032	0.00155902	Pi16	peptidase inhibitor 16	74116
66.0211	0.784012	0.345393	0.00160134	Dnph1	2'-deoxynucleoside 5'-phosphate N-hydrolase 1	381101
96.2868	0.828766	0.365465	0.00161265	Filip1	filamin A interacting protein 1	70598
30.5014	1.12329	0.495753	0.00162399	Car9	carbonic anhydrase 9	230099
9.45255	1.99307	0.879874	0.00162853	Gm14586	predicted gene 14586	100041925
8.06681	3.35129	1.48112	0.00163992	Olr1	oxidized low density lipoprotein (lectin-like) receptor 1	108078
28.9008	1.91836	0.8491	0.00165141	2310040G24Rik	RIKEN cDNA 2310040G24 gene	381792
121.158	0.750085	0.332116	0.00165833	Tfap4	transcription factor AP4	83383
80.0475	0.759404	0.337824	0.0016957	Yars2	tyrosyl-tRNA synthetase 2 (mitochondrial)	70120
230.978	0.62705	0.279733	0.00172201	Zc3h7b	zinc finger CCCH type containing 7B	20286
156.475	0.755988	0.337433	0.001734	Vcl	vinculin	22330
14.2542	3.09594	1.38245	0.00174601	Slc22a23	solute carrier family 22, member 23	73102
68.7973	0.831105	0.371583	0.00175566	Siah1b	siah E3 ubiquitin protein ligase 1B	20438
987.699	0.881793	0.394611	0.00176537	Sipa1	signal-induced proliferation associated gene 1	20469
20.9109	1.90167	0.853981	0.00180695	Plcl1	phospholipase C-like 1	227120
81.67	4.57187	2.0539	0.00181436	Mycl	v-myc avian myelocytomatosis viral oncogene lung carcinoma derived	16918
16.4985	1.6478	0.740555	0.00182178	Spire1	spire type actin nucleation factor 1	68166
36.278	1.07873	0.48648	0.00188397	Slc45a2	solute carrier family 45, member 2	22293
4.05726	6.44917	2.91158	0.00189402	Ermn	ermin, ERM-like protein	77767
7.52174	5.73069	2.58905	0.00190411	F7	coagulation factor VII	14068
228.266	0.595522	0.269173	0.00191674	Bmi1	Bmi1 polycomb ring finger oncogene	12151
51.9356	1.2585	0.569091	0.00192432	Slc7a8	solute carrier family 7 (cationic amino acid transporter, y+ system), member 8	50934
17.7173	5.11612	2.31402	0.00192938	Dapk1	death associated protein kinase 1	69635
36.4009	1.09246	0.494701	0.00194208	Hacd4	3-hydroxyacyl-CoA dehydratase 4	66775
62.4375	5.06269	2.2946	0.00195737	F630028O10Rik	RIKEN cDNA F630028O10 gene	100038363
28.253	1.21816	0.552401	0.0019625	Nupr1	nuclear protein transcription regulator 1	56312
57.4024	0.701239	0.318134	0.00196506	L2hgdh	L-2-hydroxyglutarate dehydrogenase	217666
456.102	0.606052	0.275095	0.00197021	Pelp1	proline, glutamic acid and leucine rich protein 1	75273
105.274	1.25101	0.568369	0.00199081	5031414D18Rik	NA	NA
9881.35	0.840385	0.382531	0.00200638	Junb	jun B proto-oncogene	16477
75.2838	0.808308	0.368337	0.00201944	Hyi	hydroxypyruvate isomerase (putative)	68180
82.8075	0.733251	0.334156	0.00202206	Elk1	ELK1, member of ETS oncogene family	13712
133.794	0.612372	0.279556	0.00203786	Vsig10l	V-set and immunoglobulin domain containing 10 like	75690
23.9842	1.7394	0.794164	0.0020405	Fnbp1l	formin binding protein 1-like	214459
140.165	0.747063	0.341267	0.00204844	Parpbp	PARP1 binding protein	75317
1060.54	0.677289	0.309762	0.00206438	Hip1r	huntingtin interacting protein 1 related	29816
88.7737	0.758446	0.347723	0.0020858	Ccdc102a	coiled-coil domain containing 102A	234582
65.5762	4.52169	2.07344	0.00208849	Gpr82	G protein-coupled receptor 82	319200
66.6058	1.14045	0.523042	0.00209119	Pik3r2	phosphoinositide-3-kinase regulatory subunit 2	18709
22.8028	1.25554	0.577166	0.00211838	Nxpe5	neurexophilin and PC-esterase domain family, member 5	381680
39.4801	0.955115	0.440084	0.00216492	2300009A05Rik	RIKEN cDNA 2300009A05 gene	69478
201.081	0.597896	0.275678	0.00218142	Zwilch	zwilch kinetochore protein	68014
1671.35	0.624413	0.287932	0.00218693	Tfrc	transferrin receptor	22042
72.6574	0.679872	0.315845	0.00226278	Gemin8	gem nuclear organelle associated protein 8	237221
18.9006	1.19735	0.557335	0.00228571	Gm36470	predicted gene, 36470	102640405
66.7706	0.633094	0.294774	0.00229435	Carnmt1	carnosine N-methyltransferase 1	67383
12.7219	2.33898	1.08909	0.00229723	Akap7	A kinase (PRKA) anchor protein 7	432442
302.299	0.626365	0.291846	0.00230588	Trp53i13	transformation related protein 53 inducible protein 13	216964
186.684	0.646677	0.301357	0.00231166	Zfp874a	zinc finger protein 874a	238692
149.138	0.881834	0.411945	0.00233205	AI607873	NA	NA
13.2118	1.75329	0.820985	0.00237899	Cd209d	CD209d antigen	170779
20.4668	1.12603	0.52772	0.00238786	Klra9	killer cell lectin-like receptor subfamily A, member 9	16640
82.0339	0.951814	0.446998	0.00240871	5031439G07Rik	RIKEN cDNA 5031439G07 gene	223739
22.0514	1.29067	0.607072	0.00242372	Sirpb1a	signal-regulatory protein beta 1A	320832
31.343	1.51269	0.712015	0.00243578	Sdc1	syndecan 1	20969
24.6018	1.04618	0.493181	0.00245394	Bace2	beta-site APP-cleaving enzyme 2	56175
60.6258	0.824294	0.388635	0.0024661	Ocel1	occludin/ELL domain containing 1	77090
11.2493	2.26102	1.06823	0.0024966	Mc1r	melanocortin 1 receptor	17199
64.0342	0.948104	0.448904	0.00251817	Asf1a	anti-silencing function 1A histone chaperone	66403
196.726	0.69349	0.330043	0.00259301	Nfam1	Nfat activating molecule with ITAM motif 1	74039
100.587	0.654066	0.31131	0.00259617	Mib2	mindbomb E3 ubiquitin protein ligase 2	76580
8.24297	4.81118	2.29078	0.0026025	LOC105245440	NA	NA
8.38758	5.23957	2.49553	0.00260884	Fpr1	formyl peptide receptor 1	14293
21.5883	1.44401	0.690235	0.00265997	Kif13a	kinesin family member 13A	16553
43.849	1.2142	0.581642	0.00270198	Mrgpre	MAS-related GPR, member E	244238
39.9271	0.765627	0.366824	0.00270847	Foxp4	forkhead box P4	74123
48.4861	0.707847	0.339608	0.00274094	2810039B14Rik	RIKEN cDNA 2810039B14 gene	72665
35.8945	0.888864	0.426488	0.00274419	Ankrd24	ankyrin repeat domain 24	70615
33.8387	1.70894	0.823432	0.00279702	Ptprk	protein tyrosine phosphatase, receptor type, K	19272
13.6541	1.55984	0.75196	0.00281031	Tnfrsf8	tumor necrosis factor receptor superfamily, member 8	21941
20.7951	0.88789	0.428432	0.00283029	5031425F14Rik	RIKEN cDNA 5031425F14 gene	319684
66.0073	0.857326	0.413872	0.00284362	Optn	optineurin	71648
501.231	0.764519	0.370115	0.00288394	Cad	carbamoyl-phosphate synthetase 2, aspartate transcarbamylase, and dihydroorotase	69719
7.24758	5.60116	2.71199	0.00288732	Nxf2	nuclear RNA export factor 2	83454
9.14917	2.39268	1.15858	0.00289069	Fam20c	family with sequence similarity 20, member C	80752
60.7668	0.767628	0.372685	0.00292801	Mfsd12	major facilitator superfamily domain containing 12	73822
143.643	0.665096	0.32298	0.00293143	Aldh2	aldehyde dehydrogenase 2, mitochondrial	11669
6.16189	2.08884	1.01499	0.00293829	Me1	malic enzyme 1, NADP(+)-dependent, cytosolic	17436
29.031	0.924311	0.449155	0.00294171	1700113A16Rik	RIKEN cDNA 1700113A16 gene	76642
39.4897	1.32811	0.646988	0.00300021	Tvp23a	trans-golgi network vesicle protein 23A	383103
11.2321	1.87257	0.91446	0.00303496	Fdx1l	NA	NA
15.1757	1.20834	0.590266	0.00303846	Dnaic1	dynein, axonemal, intermediate chain 1	68922
63.8684	0.869816	0.425875	0.00308759	St7	suppression of tumorigenicity 7	64213
102.897	0.662015	0.324523	0.00310525	Hmgn3	high mobility group nucleosomal binding domain 3	94353
72.8994	0.752595	0.369627	0.00314078	6330403K07Rik	RIKEN cDNA 6330403K07 gene	103712
16.1141	2.46634	1.21236	0.00315152	Klra5	killer cell lectin-like receptor, subfamily A, member 5	16636
83.4141	0.757831	0.372616	0.00315868	Tmem67	transmembrane protein 67	329795
23.0031	1.29423	0.636903	0.00318376	Ispd	NA	NA
44.2931	0.91425	0.450108	0.00319094	Dok3	docking protein 3	27261
86.1368	2.11266	1.04296	0.00323792	Adssl1	adenylosuccinate synthetase like 1	11565
21.7832	0.906812	0.448024	0.00325975	Hist1h3g	NA	NA
29.4858	1.0121	0.500795	0.0032853	Tmod1	tropomodulin 1	21916
79.6008	0.59643	0.295292	0.00329629	Phf19	PHD finger protein 19	74016
106.708	0.672489	0.33386	0.00334785	Rbm44	RNA binding motif protein 44	329207
139.755	0.685712	0.340661	0.00335157	Pif1	PIF1 5'-to-3' DNA helicase	208084
129.637	0.626427	0.312558	0.00342291	H2-DMb2	histocompatibility 2, class II, locus Mb2	15000
40.7594	0.904124	0.451444	0.00342671	Gm36441	predicted gene, 36441	102640361
35.0277	0.739086	0.369109	0.0034343	Hist2h3b	NA	NA
5.72213	5.40973	2.70211	0.00343809	Lpar3	lysophosphatidic acid receptor 3	65086
74.0086	0.97684	0.488343	0.00345332	Syk	spleen tyrosine kinase	20963
44.9434	1.29558	0.648405	0.0034648	Pkn3	protein kinase N3	263803
32.121	0.990735	0.497694	0.00353788	Gm32605	predicted gene, 32605	102635210
90.4905	0.701638	0.352914	0.00355731	Lysmd2	LysM, putative peptidoglycan-binding, domain containing 2	70082
76.709	0.720064	0.362471	0.00356513	Wbscr16	NA	NA
47.7886	0.91239	0.45968	0.0036082	Lamb3	laminin, beta 3	16780
59.0547	0.740922	0.373334	0.00361211	Clec5a	C-type lectin domain family 5, member a	23845
24.8719	2.13324	1.07564	0.00363957	Trim7	tripartite motif-containing 7	94089
3.78519	5.32376	2.6872	0.00367491	Ank2	ankyrin 2, brain	109676
88.1104	0.763089	0.385327	0.00367884	Lpcat2	lysophosphatidylcholine acyltransferase 2	270084
40.255	0.780868	0.395171	0.00371841	Evi5	ecotropic viral integration site 5	14020
63.7887	0.813931	0.412341	0.00373434	Homez	homeodomain leucine zipper-encoding gene	239099
49.0904	1.54627	0.783438	0.00374231	Csf2rb2	colony stimulating factor 2 receptor, beta 2, low-affinity (granulocyte-macrophage)	12984
26.0425	1.36163	0.692417	0.00380661	Ring1	ring finger protein 1	19763
6.52541	4.9414	2.51703	0.00384308	Retnla	resistin like alpha	57262
24.095	1.06524	0.543693	0.00390417	1700056E22Rik	RIKEN cDNA 1700056E22 gene	73363
48.5988	1.1973	0.611219	0.00392051	Igfbp3	insulin-like growth factor binding protein 3	16009
22.0264	0.846029	0.433119	0.00395749	Cebpb	CCAAT/enhancer binding protein (C/EBP), beta	12608
42.9242	0.77968	0.400001	0.00399488	A630001O12Rik	RIKEN cDNA A630001O12 gene	414091
158.206	0.681789	0.350383	0.00403667	N4bp3	NEDD4 binding protein 3	212706
180.465	0.712769	0.366451	0.00404505	Plod2	procollagen lysine, 2-oxoglutarate 5-dioxygenase 2	26432
47.7982	1.56191	0.804178	0.00409126	Lacc1	laccase domain containing 1	210808
96.165	1.09996	0.568082	0.00413782	Plxnb2	plexin B2	140570
192.349	0.762335	0.394143	0.00417195	Dhx37	DEAH (Asp-Glu-Ala-His) box polypeptide 37	208144
21.5824	0.774557	0.400974	0.00421474	Mogat1	monoacylglycerol O-acyltransferase 1	68393
47.4348	1.16696	0.606475	0.00427961	Bcl9	B cell CLL/lymphoma 9	77578
33.964	1.14671	0.595971	0.00428396	Sall2	spalt like transcription factor 2	50524
10.3147	3.31341	1.72457	0.00429705	Stbd1	starch binding domain 1	52331
5.79362	4.40618	2.29754	0.00434962	Gm36486	predicted gene, 36486	102640422
4.29339	4.78079	2.49352	0.00435843	Gm30091	predicted gene, 30091	102631865
8.99129	2.51194	1.3162	0.00444723	Lgi2	leucine-rich repeat LGI family, member 2	246316
13.1322	1.11614	0.585656	0.00445622	Irak1bp1	interleukin-1 receptor-associated kinase 1 binding protein 1	65099
9.00034	1.71005	0.897335	0.00446522	Oas1g	2'-5' oligoadenylate synthetase 1G	23960
90.7746	0.933141	0.489818	0.00447423	Fam98c	family with sequence similarity 98, member C	73833
9.44727	1.79497	0.944184	0.00453307	Ahnak2	AHNAK nucleoprotein 2	100041194
129.476	0.632153	0.333191	0.00456949	Aldh3b1	aldehyde dehydrogenase 3 family, member B1	67689
16.354	1.12496	0.595117	0.00464755	Gm12474	predicted gene 12474	545557
181.617	0.632102	0.33506	0.00468466	Tmem5	NA	NA
54.837	0.721353	0.38438	0.00477877	Kif18b	kinesin family member 18B	70218
89.1618	0.651222	0.347319	0.00480731	Gch1	GTP cyclohydrolase 1	14528
39.1596	1.04513	0.557535	0.00481207	Mgarp	mitochondria localized glutamic acid rich protein	67749
5.89302	5.07616	2.70873	0.00482636	Pdzk1ip1	PDZK1 interacting protein 1	67182
13.5212	1.44051	0.770539	0.00487418	Gm11454	predicted gene 11454	100504589
136.728	0.785129	0.420199	0.00489341	Magee1	MAGE family member E1	107528
247.88	0.608185	0.326954	0.00495656	Zfp574	zinc finger protein 574	232976
58.7209	1.0721	0.576493	0.00496146	Ccdc85b	coiled-coil domain containing 85B	240514
5.39154	4.77058	2.56797	0.00500068	Gm4371	eukaryotic translation initiation factor 3, subunit I pseudogene	100043335
39.1864	0.702966	0.380372	0.005095	Wnt10b	wingless-type MMTV integration site family, member 10B	22410
153.701	0.60301	0.327958	0.00519599	Traf4	TNF receptor associated factor 4	22032
107.66	0.883801	0.481341	0.0052419	Fam214b	family with sequence similarity 214, member B	230088
47.6339	0.705456	0.38527	0.00532402	Tctn1	tectonic family member 1	654470
82.9233	0.61624	0.336648	0.00533432	Cd300lf	CD300 molecule like family member F	246746
22.3231	1.1627	0.635577	0.00533949	Gas6	growth arrest specific 6	14456
18.9466	0.922608	0.506444	0.00542284	Abhd1	abhydrolase domain containing 1	57742
22.8405	1.29573	0.713023	0.00549125	Gm34084	predicted gene, 34084	102637213
33.9581	0.794221	0.43764	0.00552294	Gm30541	predicted gene, 30541	102632479
131.479	0.603344	0.33275	0.00554417	Nudt7	nudix (nucleoside diphosphate linked moiety X)-type motif 7	67528
35.8211	0.658567	0.364182	0.00561348	Mark4	MAP/microtubule affinity regulating kinase 4	232944
145.882	0.617114	0.341831	0.00565647	Lsr	lipolysis stimulated lipoprotein receptor	54135
12.0272	1.38887	0.769737	0.00567264	Acaa1b	acetyl-Coenzyme A acyltransferase 1B	235674
10.2798	4.78679	2.66055	0.0057268	Timd4	T cell immunoglobulin and mucin domain containing 4	276891
77.0244	0.601871	0.335148	0.00578143	Ndnl2	NA	NA
63.2406	0.62059	0.345685	0.00578691	Lhpp	phospholysine phosphohistidine inorganic pyrophosphate phosphatase	76429
76.1809	0.607696	0.338888	0.00584174	Zdhhc8	zinc finger, DHHC domain containing 8	27801
41.1807	0.758601	0.424371	0.00591887	Borcs6	BLOC-1 related complex subunit 6	71923
107.791	1.39883	0.782674	0.00592995	Gm36287	predicted gene, 36287	102640152
41.9459	0.659935	0.370105	0.0060022	Serf1	small EDRK-rich factor 1	20365
154.363	0.846621	0.47517	0.00603012	Rrad	Ras-related associated with diabetes	56437
62.3568	1.01768	0.571419	0.0060469	Bmpr2	bone morphogenetic protein receptor, type II (serine/threonine kinase)	12168
81.6118	0.640082	0.359871	0.00607494	Tgif2	TGFB-induced factor homeobox 2	228839
6.24823	2.33207	1.31234	0.00609743	Gm31264	NA	NA
10.8564	2.18809	1.23553	0.00617121	Shc4	SHC (Src homology 2 domain containing) family, member 4	271849
175.469	0.785758	0.445164	0.0062856	Mctp1	multiple C2 domains, transmembrane 1	78771
67.2326	0.935677	0.53141	0.00636053	Ccl22	chemokine (C-C motif) ligand 22	20299
73.5933	0.732323	0.416504	0.00641265	Smco4	single-pass membrane protein with coiled-coil domains 4	170748
6.91709	3.61704	2.05745	0.00641845	Nos2	nitric oxide synthase 2, inducible	18126
51.7998	0.732238	0.417099	0.00646495	Mfsd2a	major facilitator superfamily domain containing 2A	76574
17.605	1.47978	0.84766	0.00658837	Mir5107	microRNA 5107	100628611
21.9607	1.04043	0.596229	0.006618	Tssk6	testis-specific serine kinase 6	83984
64.9463	0.622659	0.357361	0.00667745	Iba57	IBA57 homolog, iron-sulfur cluster assembly	216792
10.4447	1.91634	1.10219	0.00672525	Pgpep1l	pyroglutamyl-peptidase I-like	78444
99.7301	1.98786	1.14459	0.00674924	Npnt	nephronectin	114249
7.90469	1.53039	0.881347	0.00676126	Gm42293	predicted gene, 42293	105247139
22.928	1.25407	0.725489	0.00689427	Hmga2-ps1	high mobility group AT-hook 2, pseudogene 1	15365
98.2267	0.805484	0.467644	0.00705306	Firre	functional intergenic repeating RNA element	103012
15.2385	0.898698	0.522195	0.00706534	Cnih3	cornichon family AMPA receptor auxiliary protein 3	72978
80.9057	0.636138	0.370014	0.00710224	Tfeb	transcription factor EB	21425
45.1089	0.771456	0.44996	0.0071579	Ccdc142	coiled-coil domain containing 142	243510
17.8619	1.45991	0.855164	0.00727685	Capsl	calcyphosine-like	75568
31.4853	0.75461	0.442121	0.007302	Mgll	monoglyceride lipase	23945
202.91	1.02433	0.600469	0.007346	Ap2a1	adaptor-related protein complex 2, alpha 1 subunit	11771
37.8806	0.642214	0.377119	0.00745301	Rapsn	receptor-associated protein of the synapse	19400
164.717	0.679313	0.400624	0.00756073	Armc5	armadillo repeat containing 5	233912
15.2339	1.98344	1.17119	0.00762457	Tlr8	toll-like receptor 8	170744
83.9757	0.595417	0.35256	0.00770791	Tlcd1	TLC domain containing 1	68385
20.9729	0.883467	0.523359	0.00771436	A430072P03Rik	RIKEN cDNA A430072P03 gene	414110
30.5152	0.965086	0.573299	0.007779	Fut4	fucosyltransferase 4	14345
25.437	0.948286	0.563536	0.00779852	Exosc6	exosome component 6	72544
183.158	0.655372	0.391377	0.00792291	Med25	mediator complex subunit 25	75613
19.2931	0.860687	0.516189	0.00806868	Scarna2	small Cajal body-specific RNA 2	100217438
63.4208	0.737543	0.442617	0.00810202	Eldr	Egfr long non-coding downstream RNA	72735
449.138	0.687038	0.412459	0.00811538	Parg	poly (ADP-ribose) glycohydrolase	26430
7.44798	4.77687	2.8741	0.00820252	Elavl4	ELAV like RNA binding protein 4	15572
101.553	0.709844	0.427505	0.00823612	Ephb6	Eph receptor B6	13848
55.1165	0.643247	0.387711	0.00827654	Sccpdh	saccharopine dehydrogenase (putative)	109232
77.8429	0.781451	0.472687	0.00839834	Lpcat4	lysophosphatidylcholine acyltransferase 4	99010
15.0142	0.912703	0.552727	0.00841197	Mylk	myosin, light polypeptide kinase	107589
46.2272	0.599475	0.363238	0.00843927	Igf2bp2	insulin-like growth factor 2 mRNA binding protein 2	319765
30.1296	0.693611	0.420535	0.0084598	Pex11a	peroxisomal biogenesis factor 11 alpha	18631
24.3265	1.25343	0.763626	0.00860466	Npl	N-acetylneuraminate pyruvate lyase	74091
21.4163	0.997756	0.609967	0.00873696	Cdkn2b	cyclin dependent kinase inhibitor 2B	12579
63.5407	0.624932	0.38283	0.00877208	Fance	Fanconi anemia, complementation group E	72775
9.2175	4.32581	2.65653	0.0088286	Gata1	GATA binding protein 1	14460
44.4196	0.734888	0.451453	0.008864	Rps4l	ribosomal protein S4-like	66184
5.19055	2.81581	1.73709	0.00899212	Glrb	glycine receptor, beta subunit	14658
11.287	1.4256	0.883958	0.00915054	Cfh	complement component factor h	12628
40.8272	0.67394	0.418337	0.00919412	Pcdhgc3	protocadherin gamma subfamily C, 3	93706
10.1759	1.44189	0.895458	0.00920867	Tarm1	T cell-interacting, activating receptor on myeloid cells 1	245126
15.5495	1.52622	0.948015	0.00921595	Cpne5	copine V	240058
20.8597	1.70356	1.05827	0.00922323	Mmp19	matrix metallopeptidase 19	58223
9.34006	1.26424	0.785536	0.00923779	Gm40091	predicted gene, 40091	105244494
8.94291	4.22002	2.63612	0.00942839	Klk1b22	kallikrein 1-related peptidase b22	13646
20.9891	0.666279	0.416467	0.00944316	Gm41844	predicted gene, 41844	105246572
45.4755	0.942639	0.589663	0.00949491	Zfp286	zinc finger protein 286	192651
29.8969	1.42767	0.893442	0.00951709	Atg4c	autophagy related 4C, cysteine peptidase	242557
623.823	0.619152	0.388735	0.00966557	Pxn	paxillin	19303
14.4279	0.837135	0.526462	0.00972523	Gm12536	predicted gene 12536	102638251
333.816	1.0065	0.634698	0.00983751	Nfil3	nuclear factor, interleukin 3, regulated	18030
7.03799	1.63268	1.03042	0.00987513	LOC108167658	NA	NA
13.361	1.27386	0.804382	0.00989773	B3gnt8	UDP-GlcNAc:betaGal beta-1,3-N-acetylglucosaminyltransferase 8	232984
42.8159	2.17499	1.37602	0.00995061	Gm3336	predicted gene 3336	100502950
228.184	0.818319	0.518227	0.00998096	Lamc1	laminin, gamma 1	226519
33.1753	0.595261	0.378802	0.0101868	Egfl7	EGF-like domain 7	353156
23.9987	1.09919	0.703185	0.0103643	Lmo2	LIM domain only 2	16909
7.76842	2.26497	1.45445	0.0104967	Fam78b	family with sequence similarity 78, member B	226610
117.15	0.660201	0.425178	0.0106148	Ppfibp2	PTPRF interacting protein, binding protein 2 (liprin beta 2)	19024
36.2199	0.74556	0.483835	0.0109496	Fam71f2	family with sequence similarity 71, member F2	245884
45.4525	0.626069	0.407341	0.0110298	Mospd3	motile sperm domain containing 3	68929
71.8298	0.599294	0.393002	0.0112819	Slc36a1	solute carrier family 36 (proton/amino acid symporter), member 1	215335
34.4578	0.850988	0.558442	0.011323	Pcbp4	poly(rC) binding protein 4	59092
32.9742	0.728227	0.478366	0.0113641	Pcbd2	pterin 4 alpha carbinolamine dehydratase/dimerization cofactor of hepatocyte nuclear factor 1 alpha (TCF1) 2	72562
21.8155	0.740567	0.486896	0.0114053	Prr7	proline rich 7 (synaptic)	432763
67.2486	1.05487	0.704488	0.0120021	Il13ra1	interleukin 13 receptor, alpha 1	16164
14.891	0.712175	0.477958	0.0121566	Cox7a1	cytochrome c oxidase subunit 7A1	12865
23.6386	1.06851	0.718059	0.0122344	Csrp2	cysteine and glycine-rich protein 2	13008
49.2795	0.595021	0.401636	0.0124947	Tspan6	tetraspanin 6	56496
65.5199	1.56655	1.05936	0.0125992	Mab21l3	mab-21-like 3	242125
295.631	0.775597	0.524917	0.0126167	Tmem184b	transmembrane protein 184b	223693
46.9982	0.639419	0.433755	0.0126782	Gm38632	predicted gene, 38632	102642778
14.0887	1.83122	1.2424	0.0126957	Spaca1	sperm acrosome associated 1	67652
23.4838	1.22848	0.837384	0.0128902	Ceacam1	carcinoembryonic antigen-related cell adhesion molecule 1	26365
17.9143	0.779724	0.532222	0.012979	Gm16976	predicted gene, 16976	102637302
59.1197	0.669321	0.458319	0.013095	Nme4	NME/NM23 nucleoside diphosphate kinase 4	56520
28.2248	0.962221	0.660928	0.013167	Eepd1	endonuclease/exonuclease/phosphatase family domain containing 1	67484
55.9037	0.784739	0.539322	0.013176	Dram1	DNA-damage regulated autophagy modulator 1	71712
10.4675	3.27935	2.27277	0.0135221	Gm30744	predicted gene, 30744	102632755
19.409	0.586653	0.406621	0.0135405	LOC108169147	uncharacterized LOC108169147	108169147
35.155	0.93488	0.648898	0.0136325	Pde11a	phosphodiesterase 11A	241489
19.1385	1.01557	0.705874	0.0136878	Smim5	small integral membrane protein 5	66528
9.73356	2.43401	1.69683	0.0138173	Dlc1	deleted in liver cancer 1	50768
25.8783	0.651869	0.459045	0.0141742	Igfbp7	insulin-like growth factor binding protein 7	29817
24.4489	1.30857	0.930841	0.0146827	Anxa9	annexin A9	71790
12.589	1.35929	0.969505	0.0148855	Slc27a6	solute carrier family 27 (fatty acid transporter), member 6	225579
79.6307	0.608189	0.434796	0.0149825	Arrdc4	arrestin domain containing 4	66412
7.40176	1.25181	0.90125	0.0151979	Gm20139	predicted gene, 20139	100504265
42.818	0.6329	0.456407	0.0152671	Loxl3	lysyl oxidase-like 3	16950
66.7766	0.816001	0.589979	0.0153861	Gpr4	G protein-coupled receptor 4	319197
17.6814	0.848486	0.61793	0.0156768	Ier5l	immediate early response 5-like	72500
24.4386	0.650077	0.474192	0.0157575	Gm10451	predicted gene 10451	100041694
7.61229	1.47313	1.08679	0.0162075	LOC102642435	NA	NA
48.8961	0.60679	0.447837	0.0162178	P3h1	prolyl 3-hydroxylase 1	56401
19.1439	3.21036	2.37492	0.0163526	Stra6l	STRA6-like	74152
12.0524	0.811218	0.603655	0.0165823	2810429I04Rik	RIKEN cDNA 2810429I04 gene	76937
43.8701	0.701985	0.525478	0.0168355	Wdr60	WD repeat domain 60	217935
55.0046	0.622482	0.466952	0.0169418	Tanc2	tetratricopeptide repeat, ankyrin repeat and coiled-coil containing 2	77097
32.2267	0.942887	0.707692	0.0169738	Csf3r	colony stimulating factor 3 receptor (granulocyte)	12986
20.2408	0.70597	0.531878	0.0171556	Lyl1	lymphoblastomic leukemia 1	17095
45.5646	0.604615	0.455542	0.0171663	Rcan1	regulator of calcineurin 1	54720
91.0912	1.17576	0.888677	0.0172953	Ppfia4	protein tyrosine phosphatase, receptor type, f polypeptide (PTPRF), interacting protein (liprin), alpha 4	68507
32.5118	0.885048	0.670865	0.017425	Sparcl1	SPARC-like 1	13602
27.5448	1.35145	1.02615	0.0175008	Sh3bp4	SH3-domain binding protein 4	98402
16.78	0.712477	0.542995	0.0175662	Zfp428	zinc finger protein 428	232969
44.8819	0.782621	0.596912	0.0175882	Sqrdl	NA	NA
24.534	0.875063	0.670334	0.0178526	Camk1	calcium/calmodulin-dependent protein kinase I	52163
31.3275	0.704029	0.541331	0.0179856	Itga3	integrin alpha 3	16400
74.9001	0.652269	0.502814	0.0181527	Slc30a4	solute carrier family 30 (zinc transporter), member 4	22785
84.7172	0.606261	0.468827	0.0183092	Dbn1	drebrin 1	56320
13.7654	0.949611	0.736589	0.0184442	Cntd1	cyclin N-terminal domain containing 1	68107
36.5488	0.644905	0.504118	0.0188071	6330407A03Rik	RIKEN cDNA 6330407A03 gene	70720
18.4758	0.637378	0.498614	0.0188185	Hist1h2ac	NA	NA
13.4901	0.82391	0.648403	0.0191393	AF529169	NA	NA
26.4332	1.05734	0.833494	0.0191855	Calcb	calcitonin-related polypeptide, beta	116903
106.384	1.18895	0.938253	0.0192318	Dlg2	discs large MAGUK scaffold protein 2	23859
31.6229	0.61391	0.486041	0.019325	Xlr	X-linked lymphocyte-regulated	22441
14.2827	1.043	0.826367	0.0193717	Csf2	colony stimulating factor 2 (granulocyte-macrophage)	12981
21.5145	0.842167	0.670179	0.0195355	Kctd1	potassium channel tetramerisation domain containing 1	106931
68.8512	0.646633	0.514966	0.0195709	Gpr157	G protein-coupled receptor 157	269604
13.9525	0.822487	0.661468	0.020082	4833418N02Rik	RIKEN cDNA 4833418N02 gene	74597
9.57591	0.810425	0.652883	0.0201657	Oprm1	opioid receptor, mu 1	18390
62.4513	0.614025	0.494667	0.0201777	Tns3	tensin 3	319939
15.9653	2.78082	2.26149	0.0207446	Gm32940	predicted gene, 32940	102635656
40.3979	0.633201	0.515441	0.0207932	Flt1	FMS-like tyrosine kinase 1	14254
18.0602	0.740163	0.604387	0.0208662	Gm38649	predicted gene, 38649	102642990
4.44309	2.25377	1.8408	0.0208907	Hspg2	perlecan (heparan sulfate proteoglycan 2)	15530
35.3922	0.888703	0.726042	0.0209029	Gucy1a3	NA	NA
33.7025	0.627556	0.515404	0.0210627	Wdr35	WD repeat domain 35	74682
11.2644	0.679714	0.558785	0.0211368	Gm8203	H2A histone family, member Z pseudogene	666634
6.94471	1.16481	0.960956	0.0213721	Padi1	peptidyl arginine deiminase, type I	18599
32.1373	0.663758	0.549087	0.0215211	Bicd1	BICD cargo adaptor 1	12121
10.6443	1.20965	1.00116	0.0215585	Mgat4b	mannoside acetylglucosaminyltransferase 4, isoenzyme B	103534
13.0026	0.95465	0.792302	0.0217457	Sept8	NA	NA
30.9301	0.626154	0.52078	0.0219082	Zcchc3	zinc finger, CCHC domain containing 3	67917
25.7344	0.794329	0.660723	0.0219332	Gm33219	predicted gene, 33219	102636035
49.7738	0.75757	0.630377	0.0219457	Slc35e4	solute carrier family 35, member E4	103710
61.4591	0.68987	0.576121	0.0221088	Kdelc2	NA	NA
14.2249	0.803811	0.672755	0.0222222	Mex3d	mex3 RNA binding family member D	237400
13.3969	0.704186	0.589858	0.0222475	Gm1647	predicted gene 1647	381452
12.5157	1.08408	0.912746	0.0225263	Gm39822	predicted gene, 39822	105244162
29.7255	0.98196	0.837815	0.0231693	Hhat	hedgehog acyltransferase	226861
14.5256	0.733231	0.625937	0.0232082	Platr27	pluripotency associated transcript 27	78316
10.7099	0.714659	0.612203	0.0234682	Bri3	brain protein I3	55950
20.6648	0.773121	0.665691	0.0236771	Eml1	echinoderm microtubule associated protein like 1	68519
21.3112	0.774313	0.670946	0.0239149	Ado	2-aminoethanethiol (cysteamine) dioxygenase	211488
15.5569	0.809327	0.703679	0.0241141	B230118H07Rik	NA	NA
14.5263	1.51275	1.31589	0.0241673	Tlr9	toll-like receptor 9	81897
37.7132	0.846799	0.737987	0.0242607	Siglech	sialic acid binding Ig-like lectin H	233274
13.8169	0.641573	0.560073	0.0245407	Gm34648	predicted gene, 34648	102637968
24.1033	0.613533	0.537688	0.0247808	Alpk2	alpha-kinase 2	225638
35.0444	1.09652	0.962398	0.0248745	Gm35853	predicted gene, 35853	102639573
27.4582	0.876064	0.773171	0.0251572	Cttn	cortactin	13043
56.6869	1.29605	1.14763	0.0253869	Itga5	integrin alpha 5 (fibronectin receptor alpha)	16402
94.5915	2.47089	2.19158	0.0255224	Adam23	a disintegrin and metallopeptidase domain 23	23792
30.7487	0.822342	0.731314	0.0256719	Map10	microtubule-associated protein 10	74393
42.506	0.601881	0.536132	0.0257808	F11r	F11 receptor	16456
8.55263	1.07457	0.963357	0.0260819	Mlph	melanophilin	171531
30.4782	0.733375	0.657858	0.0261369	Cask	calcium/calmodulin-dependent serine protein kinase (MAGUK family)	12361
9.36116	0.810303	0.729679	0.0264948	Ugt1a6a	UDP glucuronosyltransferase 1 family, polypeptide A6A	94284
7.32432	2.15434	1.94478	0.0265777	BC022687	NA	NA
6.61379	1.36113	1.23286	0.0268826	E230029C05Rik	RIKEN cDNA E230029C05 gene	319711
10.7069	0.984079	0.893274	0.0269799	Cep131	centrosomal protein 131	12009
25.8871	0.828232	0.752354	0.0270355	B4galt6	UDP-Gal:betaGlcNAc beta 1,4-galactosyltransferase, polypeptide 6	56386
10.3666	0.735139	0.668238	0.0270772	LOC108168864	NA	NA
30.5772	0.808594	0.735347	0.0271051	Plat	plasminogen activator, tissue	18791
6.87104	1.66853	1.51746	0.027119	LOC105246186	NA	NA
12.3584	1.09285	0.994315	0.0271468	Gm15735	NA	NA
15.0177	0.702695	0.639895	0.0271747	Fermt2	fermitin family member 2	218952
48.14	0.81298	0.746181	0.0276928	1600010M07Rik	RIKEN cDNA 1600010M07 gene	69781
9.82446	1.94063	1.7876	0.0280585	Atp1a3	ATPase, Na+/K+ transporting, alpha 3 polypeptide	232975
26.5806	1.29271	1.19837	0.0285801	Krt80	keratin 80	74127
8.89887	0.880839	0.82903	0.0295493	Dlg3	discs large MAGUK scaffold protein 3	53310
14.3605	0.991789	0.934092	0.0296211	Cpa2	carboxypeptidase A2, pancreatic	232680
8.69953	1.56968	1.49419	0.0301848	Ppargc1a	peroxisome proliferative activated receptor, gamma, coactivator 1 alpha	19017
306.577	0.791501	0.753721	0.0301994	Adgre1	adhesion G protein-coupled receptor E1	13733
18.9684	0.643605	0.61603	0.0306799	Prodh	proline dehydrogenase	19125
4.91033	2.69604	2.58581	0.0308841	Smim10l2a	small integral membrane protein 10 like 2A	320237
3.35497	3.95875	3.86502	0.0319147	Kctd8	potassium channel tetramerisation domain containing 8	243043
15.3111	0.631381	0.625609	0.0328718	Gm35363	predicted gene, 35363	102638917
78.2351	1.2871	1.27612	0.0328869	Lamc2	laminin, gamma 2	16782
10.3997	1.20182	1.19398	0.0330378	Phldb1	pleckstrin homology like domain, family B, member 1	102693
14.3199	0.605236	0.608635	0.0336164	Cpe	carboxypeptidase E	12876
13.2788	0.839006	0.845487	0.033831	Fgfbp3	fibroblast growth factor binding protein 3	72514
11.4249	0.835116	0.848627	0.0344004	Il27	interleukin 27	246779
9.74084	0.731633	0.744882	0.0345086	Dnm3	dynamin 3	103967
16.0702	0.988148	1.01356	0.0350201	Slc8a1	solute carrier family 8 (sodium/calcium exchanger), member 1	20541
9.65304	1.37445	1.4112	0.0350668	Car6	carbonic anhydrase 6	12353
3.62716	2.42551	2.50872	0.035551	Pde10a	phosphodiesterase 10A	23984
16.3966	0.641643	0.666919	0.0358652	Gm8615	glucosamine-6-phosphate deaminase 1 pseudogene	667410
16.0508	0.796051	0.830903	0.036243	Gm36675	predicted gene, 36675	102640661
11.7903	0.914543	0.955409	0.0362903	Chac1	ChaC, cation transport regulator 1	69065
15.251	0.66385	0.700723	0.0370041	Mid1	midline 1	17318
33.5309	0.65768	0.695143	0.0370519	Ttc8	tetratricopeptide repeat domain 8	76260
18.6116	0.656085	0.695152	0.0372433	Klrb1b	killer cell lectin-like receptor subfamily B member 1B	80782
12.0534	0.991426	1.05072	0.0372912	Megf11	multiple EGF-like-domains 11	214058
15.6728	0.644595	0.68358	0.0373391	Rab38	RAB38, member RAS oncogene family	72433
24.9664	0.597906	0.636077	0.0374991	Col1a1	collagen, type I, alpha 1	12842
42.4366	0.79912	0.855865	0.0380286	Mzb1	marginal zone B and B1 cell-specific protein 1	69816
8.17245	1.19375	1.28344	0.03819	Ucp3	uncoupling protein 3 (mitochondrial, proton carrier)	22229
17.5359	0.677891	0.72951	0.038303	Car13	carbonic anhydrase 13	71934
9.45665	0.615652	0.663778	0.0384	Cited1	Cbp/p300-interacting transactivator with Glu/Asp-rich carboxy-terminal domain 1	12705
14.6475	0.834026	0.906178	0.0389507	Bend5	BEN domain containing 5	67621
5.85257	0.701209	0.770929	0.039556	Mir146	microRNA 146	387164
15.8383	0.729317	0.807691	0.0398701	Cyp2r1	cytochrome P450, family 2, subfamily r, polypeptide 1	244209
311.6	1.21734	1.3697	0.0409879	Clec9a	C-type lectin domain family 9, member a	232414
11.136	0.639151	0.719369	0.0410047	Kdelr3	KDEL (Lys-Asp-Glu-Leu) endoplasmic reticulum protein retention receptor 3	105785
7.24952	0.977503	1.10964	0.0415096	Gm16897	predicted gene, 16897	320400
6.82145	1.088	1.23972	0.0417971	Krt18	keratin 18	16668
15.8782	1.58414	1.82786	0.0425621	Arhgap42	Rho GTPase activating protein 42	71544
10.0251	0.838597	0.968128	0.0426134	Gm40304	predicted gene, 40304	105244748
11.1688	0.740061	0.859143	0.0429563	Ltbp3	latent transforming growth factor beta binding protein 3	16998
14.0441	0.881625	1.03538	0.0435771	Kcnk13	potassium channel, subfamily K, member 13	217826
15.8211	0.59936	0.705284	0.0437852	Nim1k	NIM1 serine/threonine protein kinase	245269
13.3325	0.744226	0.875968	0.0438546	Mblac1	metallo-beta-lactamase domain containing 1	330216
17.5621	0.676222	0.796177	0.0439585	Nrcam	neuronal cell adhesion molecule	319504
6.97192	2.00217	2.36593	0.0440973	H2-T3	histocompatibility 2, T region locus 3	15043
15.492	0.765007	0.90477	0.0441843	Hlf	hepatic leukemia factor	217082
10.9472	0.897215	1.06168	0.0442365	Zscan10	zinc finger and SCAN domain containing 10	332221
12.5961	0.881388	1.05446	0.0450746	Rab34	RAB34, member RAS oncogene family	19376
21.1094	0.903149	1.11662	0.0476815	Ifitm6	interferon induced transmembrane protein 6	213002
18.7862	0.719623	0.892932	0.0478594	Stard9	START domain containing 9	668880
21.0672	0.589741	0.733925	0.0481446	Susd2	sushi domain containing 2	71733
11.4921	0.709568	0.889762	0.048788	Gm36816	predicted gene, 36816	102640846
27.5751	0.614215	0.770319	0.0488238	Nid1	nidogen 1	18073
